# Supplementary material for: Not1 and Not4 inversely determine mRNA solubility that sets the dynamics of co-translational events
Source: Genome Biol. 2023 Feb 20;24:30. doi: 10.1186/s13059-023-02871-7 (PMC9940351; doi:10.1186/s13059-023-02871-7)
Supplement: Supplementary file 2 — Additional file 2: Table S1. 5’P-Seq and RNA-Seq of soluble and total RNA pools before and after depletion of Not1, Not4 and Not5. [file 13059_2023_2871_MOESM2_ESM.xlsx]

## Sheet: Sheet 1
transcript	RPKM_5PSeq_Wt_sol1	RPKM_5PSeq_Wt_sol2	RPKM_RNASeq_Wt_sol1	RPKM_RNASeq_Wt_sol2	RPKM_RNASeq_Wt_sol3	RPKM_5PSeq_Not1d_sol1	RPKM_5PSeq_Not1d_sol2	RPKM_5PSeq_Not1d_sol3	RPKM_RNASeq_Not1d_sol1	RPKM_RNASeq_Not1d_sol2	RPKM_RNASeq_Not1d_sol3	RPKM_5PSeq_Not4d_sol1	RPKM_5PSeq_Not4d_sol2	RPKM_5PSeq_Not4d_sol3	RPKM_RNASeq_Not4d_sol1	RPKM_RNASeq_Not4d_sol2	RPKM_RNASeq_Not4d_sol3	RPKM_5PSeq_Not5d_sol1	RPKM_5PSeq_Not5d_sol2	RPKM_5PSeq_Not5d_sol3	RPKM_RNASeq_Not5d_sol1	RPKM_RNASeq_Not5d_sol2	RPKM_RNASeq_Not5d_sol3	RelativeDegradationSpikeInNorm_WT_Sol	RelativeDegradationSpikeInNorm_not1d_Sol	RelativeDegradationSpikeInNorm_not4d_Sol	RelativeDegradationSpikeInNorm_not5d_Sol	RPKM_5PSeq_Wt_tot1	RPKM_5PSeq_Wt_tot2	RPKM_5PSeq_Wt_tot3	RPKM_RNASeq_Wt_tot1	RPKM_RNASeq_Wt_tot2	RPKM_RNASeq_Wt_tot3	RPKM_5PSeq_Not1d_tot1	RPKM_5PSeq_Not1d_tot3	RPKM_5PSeq_Not1d_tot2	RPKM_RNASeq_Not1d_tot1	RPKM_RNASeq_Not1d_tot2	RPKM_RNASeq_Not1d_tot3	RPKM_5PSeq_Not4d_tot1	RPKM_5PSeq_Not4d_tot2	RPKM_5PSeq_Not4d_tot3	RPKM_RNASeq_Not4d_tot1	RPKM_RNASeq_Not4d_tot2	RPKM_5PSeq_Not5d_tot1	RPKM_5PSeq_Not5d_tot2	RPKM_5PSeq_Not5d_tot3	RPKM_RNASeq_Not5d_tot1	RPKM_RNASeq_Not5d_tot2
SAS3_YBL052C	1000.26	673.993	240.887	263.49	158.982	633.795	658.311	689.314	254.243	278.427	237.705	1042.64	613.186	595.692	243.314	368.995	189.694	525.684	515.907	353.312	305.972	255.103	129.364	3.24526	2.04363	2.90616	2.00741	837.955	738.455	479.936	528.388	454.672	211.83	930.407	1289.12	1419.87	592.948	704.792	335.448	583.321	532.117	607.202	227.237	118.243	339.71	637.98	407.478	136.946	389.208
BNI1_YNL271C	1370.72	1166.07	548.594	541.257	411.159	1182.13	1283.89	1377.6	573.905	552.289	477.484	1496.84	1199.71	1094.55	476.681	490.197	332.322	797.52	758.461	676.871	406.742	300.922	303.788	2.69797	1.99354	2.83763	2.32511	1347.64	1720.52	1373.15	1119.52	962.978	834.334	1747.35	2202.25	2012.63	1166.34	1129.89	828.268	1561.5	1482.33	1543.07	559.559	347.562	1865.08	1605.95	1247.13	387.822	707.815
APL5_YPL195W	1342.1	1040.44	563.443	517.893	488.366	968.495	1112.95	1138.6	521.867	561.417	509.961	1033.69	848.281	890.604	344.312	525.211	309.501	1093.34	960.589	670.673	646.756	536.211	523.272	2.53518	1.76554	2.69147	1.87576	475.129	530.368	459.939	567.827	461.986	328.701	476.55	668.433	537.62	468.387	369.646	322.196	430.76	494.109	389.946	389.805	179.156	386.337	571.982	413.652	227.86	396.449
NUT1_YGL151W	548.963	493.389	192.214	229.742	193.245	480.687	600.118	475.955	270.598	270.819	247.379	413.925	327.194	297.846	130.073	202.004	116.954	373.775	329.18	373.147	241.846	175.847	146.807	2.69683	1.69155	2.66092	2.09134	276.439	411.099	233.302	316.405	243.792	250.787	402.798	304.376	289.487	201.767	241.502	159.856	314.096	114.025	228.397	264.96	103.91	346.371	329.989	185.217	125.438	217.232
YHR131C_YHR131C	678.626	438.423	153.441	181.717	189.59	498.49	458.272	293.369	145.706	138.453	158.24	964.333	535.629	347.732	159.149	239.712	164.021	453.727	286.829	419.015	214.364	142.412	113.376	2.97897	1.91861	3.1048	2.40088	345.548	431.4	326.623	254.11	242.573	330.325	544.628	513.261	510.049	144.119	252.592	126.725	269.225	418.092	267.392	155.383	114.66	353.032	439.986	660.608	86.3106	231.714
LEU3_YLR451W	715.673	502.55	150.967	236.232	198.27	498.49	461.909	490.316	285.466	216.047	261.199	680.179	290.839	240.624	134.664	145.443	108.397	347.791	250.254	215.706	205.203	185.754	132.271	2.95939	1.62959	2.92578	1.72491	198.69	416.174	126.65	237.528	174.311	137.162	295.007	525.198	206.777	160.59	181.127	106.847	143.587	304.067	389.946	167.059	89.5778	506.235	549.982	407.478	118.533	282.402
UBP15_YMR304W	762.823	603.322	339.881	349.156	303.344	1107.36	956.551	911.905	514.433	527.945	538.983	711.503	693.167	746.816	357.319	382.462	232.483	661.602	646.809	446.289	359.105	307.114	377.919	2.3979	1.59718	2.47111	2.00622	336.91	411.099	373.284	618.021	579.006	474.791	329.046	208.885	289.487	779.273	564.326	479.567	332.044	646.142	584.919	669.136	462.221	279.761	483.985	438.347	349.846	476.101
LCB2_YDR062W	618.004	684.463	308.533	290.747	275.02	598.188	538.288	775.478	330.07	381.886	345.502	566.07	693.167	679.324	437.659	463.263	382.241	725.563	510.132	354.551	481.861	319.498	332.859	2.51919	1.68472	1.9764	1.77365	1753.66	1596.18	1279.83	1085.46	927.628	555.14	1338.88	1378.64	1185.52	1482.37	1076.9	829.924	1570.48	1216.27	1453.94	343.101	333.229	1751.84	1561.95	895.216	684.731	885.222
RIO1_YOR119C	978.366	773.456	395.978	491.934	411.616	633.795	640.126	660.593	395.489	400.143	406.31	660.042	361.125	525.266	169.095	377.075	161.169	573.655	635.259	437.611	483.693	304.637	388.093	2.36823	1.47041	2.7027	1.87368	423.297	263.915	253.3	407.383	318.148	202.091	357.412	393.898	261.917	271.768	210.698	156.543	179.483	190.042	178.261	166.161	128.992	179.847	197.994	160.522	157.661	336.71
UBP1_YDL122W	1806.86	1135.97	719.36	682.737	592.526	1214.18	1385.73	1446.33	758.268	768.335	811.929	1268.62	933.109	1046.13	466.734	665.268	300.944	873.474	893.213	587.613	637.595	460.671	475.305	2.48094	1.5533	2.59296	1.85773	1468.58	1789.04	1159.85	978.795	954.445	676.07	1168.68	1462.2	1337.16	851.333	660.434	569.02	1193.56	1444.32	1515.22	682.609	372.644	1405.47	1539.95	1092.78	429.251	720.487
SPA2_YLL021W	2460.23	1737.99	894.25	1187.65	914.601	2004.64	1771.26	1953.06	1290.54	1241.51	1025.45	1646.75	1262.73	1292.62	736.827	805.324	460.686	1397.16	1387.95	943.404	1022.35	905.243	761.651	2.41745	1.55472	2.40874	1.65314	3334.54	2649.3	2126.38	1800.28	1799.18	1104.6	1996.97	3401.85	2439.97	1585.31	1292.53	689.947	1606.38	1178.26	1303.53	889.187	390.559	2877.54	1649.95	1457.04	548.935	1549.59
RRP5_YMR229C	4253.62	4300.47	2010.41	2336.36	2403.46	2431.92	2607.78	2731.61	1607.23	1650.78	1789.01	4497.24	3596.71	3725.28	2336.73	2741.87	1277.94	2876.27	3726.85	2769.47	2064.86	1841.45	1860.52	2.2873	1.40936	2.25412	1.90975	1865.96	1786.5	1706.44	1869.75	2114.89	1545.3	1701.96	2685.67	2053.98	1731.49	1771.84	1416.34	1615.35	1786.39	2105.71	1124.51	1168.09	2111.53	2749.91	2562.17	1202.59	2355.16
NHA1_YLR138W	1938.21	1463.15	966.846	952.716	756.076	1545.32	1971.3	2011.53	1225.12	1224.77	1095.93	2203.87	1672.33	1707.85	1067.37	1642.97	758.777	1225.26	1370.62	913.652	963.721	965.923	831.421	2.28653	1.50841	2.16451	1.5276	2056.01	1672.31	1939.74	2395.45	2078.33	1411.39	2416.79	2530.5	1860.99	2928.71	2325.07	1663.16	1328.18	1786.39	1754.76	867.631	494.469	2298.04	1935.94	2481.91	1156.56	2565.15
DSN1_YIR010W	1013.73	838.892	525.496	523.085	459.128	847.433	738.327	776.504	355.345	392.536	355.867	478.81	441.106	570.749	260.912	255.872	155.464	633.619	667.985	441.33	359.105	330.643	415.71	2.24094	1.79842	2.44298	1.91984	2211.51	2032.65	2213.04	706.31	499.773	398.5	1889.18	2661.8	2357.26	437.505	320.36	255.935	2108.93	2850.63	2189.27	403.278	243.652	2018.28	1363.96	2296.69	420.045	477.911
SIS2_YKR072C	892.486	814.026	496.622	499.722	454.56	655.159	680.134	603.15	362.779	564.46	417.366	664.517	639.846	695.463	291.517	439.023	251.024	567.658	785.411	519.43	467.203	440.857	408.443	2.18221	1.36579	2.48598	1.7112	2280.62	1106.41	1159.85	765.468	828.892	485.342	2076.4	2124.66	2109.12	782.361	582.809	392.599	870.494	1672.37	1186.55	473.335	297.398	2098.21	1319.96	2160.87	437.307	682.472
TEL2_YGR099W	732.512	441.04	180.665	253.106	220.656	523.415	436.449	294.395	272.085	168.882	175.515	557.121	312.652	217.149	207.352	158.91	82.7238	431.74	421.581	453.727	291.315	158.51	148.26	2.73885	1.65745	2.25938	2.38035	129.581	388.26	166.644	178.37	227.945	223.192	266.641	387.93	234.347	101.913	181.127	96.0791	152.561	380.084	317.528	221.848	150.491	259.778	307.99	395.13	119.684	351.192
HSL1_YKL101W	1042.36	815.335	387.728	546.449	402.936	583.946	574.658	570.325	301.821	287.555	343.429	1082.92	579.255	582.487	319.062	301.66	223.925	497.7	442.756	442.569	232.686	185.754	187.506	2.41031	1.55956	2.69141	2.34205	501.045	911.015	593.254	439.203	376.658	366.847	777.23	668.433	606.545	373.681	441.111	362.781	439.734	570.125	378.805	259.571	143.324	546.201	703.977	549.478	163.415	282.402
ARP5_YNL059C	808.289	820.57	383.604	485.444	393.799	722.811	916.544	925.24	608.102	558.374	574.915	615.294	649.541	654.381	326.714	414.782	223.925	449.729	527.458	414.057	353.609	315.782	364.837	2.3176	1.40431	2.37612	1.71171	812.039	730.842	646.58	556.175	461.986	288.933	833.962	1169.76	978.743	614.566	380.736	315.57	951.261	912.201	768.751	437.408	214.987	819.301	615.98	697.651	246.273	400.07
ITR2_YOL103W	447.927	435.805	167.466	236.232	172.687	341.822	360.071	417.486	239.375	203.875	190.026	516.847	530.782	463.642	281.571	320.514	222.499	317.809	329.18	302.484	223.525	184.516	165.703	2.55858	1.66156	2.24662	1.91069	544.239	360.346	399.947	228.565	185.282	189.105	385.778	746.019	330.843	317.062	380.736	272.5	242.302	152.033	289.674	105.984	68.0791	406.32	197.994	154.348	130.041	253.438
SEC7_YDR170C	3303.88	2927.62	2007.11	2162.43	1866.66	2841.39	3106.06	2671.09	2456.2	2473.89	2242.31	3915.51	3250.13	3307.12	2408.65	3444.85	1588.87	2354.58	2850.97	2126.07	2266.39	2032.15	2292.22	2.00029	1.15022	1.95555	1.47024	863.871	867.875	859.885	2247.55	2507.4	1563.97	1021.18	853.446	813.322	3518.57	2601.08	1922.41	807.675	1140.25	885.735	1746.94	1336.5	679.42	857.973	691.478	1409.74	2614.03
RSE1_YML049C	1059.2	711.946	419.902	356.944	429.433	868.797	781.972	714.958	506.999	448.83	382.125	872.598	610.763	736.546	274.684	428.249	188.268	537.676	708.41	370.667	370.098	383.892	406.989	2.46144	1.6128	2.75142	1.69688	846.594	588.734	473.27	800.873	788.667	460.182	692.132	704.242	716.826	799.862	414.004	313.913	448.708	950.209	579.348	370.046	247.235	592.827	923.97	364.26	241.67	494.204
RCF1_YML030W	818.393	617.718	261.51	382.904	324.816	658.719	658.311	488.264	811.793	687.698	420.821	955.383	397.48	453.372	362.675	554.839	151.185	599.639	533.233	609.928	765.847	375.224	380.826	2.48976	0.961461	2.17897	1.61765	86.3871	192.861	139.981	189.574	147.494	183.424	102.118	190.981	137.851	157.502	178.662	119.271	188.457	266.059	233.968	426.63	186.322	246.456	329.989	191.391	109.327	334.9
SSK2_YNR031C	636.528	401.778	168.291	236.232	210.605	473.566	309.152	326.193	185.85	178.01	183.807	552.646	397.48	267.034	163.739	204.698	178.284	385.768	234.853	317.361	163.063	178.324	138.086	2.65518	1.66145	2.55137	1.96184	639.265	682.627	433.276	257.248	220.632	229.685	635.4	638.592	482.479	202.796	220.556	188.845	287.173	988.217	495.789	215.561	121.826	845.945	461.985	716.173	155.359	220.853
SYH1_YPL105C	1720.98	1626.74	839.803	1047.47	660.139	883.04	1054.75	1002.17	743.4	800.286	598.409	1331.27	1039.75	1214.86	656.488	837.645	584.772	623.625	743.061	541.745	648.588	528.781	332.859	2.34458	1.39394	2.23059	1.50583	1218.06	992.22	1073.19	1473.12	1211.65	668.765	1009.83	1515.91	882.248	1634.72	1363.99	903.64	601.269	798.176	607.202	359.268	143.324	499.574	483.985	709.999	205.995	637.215
BNR1_YIL159W	483.289	441.04	188.914	259.596	172.23	288.412	443.723	402.1	184.363	168.882	210.756	467.623	242.366	355.068	129.308	140.056	108.397	271.836	379.23	271.492	177.72	156.034	156.982	2.51825	1.65718	2.83287	2.09597	1840.05	1499.75	1266.5	285.482	223.07	180.177	1043.87	1265.25	1061.45	271.768	274.77	171.451	708.959	874.192	1214.4	139.216	118.243	1964.99	1165.96	1580.52	163.415	300.505
TRK1_YJL129C	335.103	352.047	156.741	158.353	156.697	413.035	523.739	325.168	123.404	165.839	179.661	465.386	443.53	346.264	181.338	245.099	138.348	299.82	348.43	333.477	126.42	106.499	148.26	2.47506	1.85505	2.54362	2.59079	449.213	842.498	533.262	393.938	298.645	370.094	941.753	501.325	647.901	405.593	476.844	323.853	457.682	570.125	540.354	261.367	107.493	559.523	439.986	765.564	263.535	253.438
BEM2_YER155C	727.46	679.228	327.507	337.474	393.343	605.31	731.053	631.871	355.345	337.763	422.203	841.274	714.98	563.413	340.486	350.141	283.828	531.68	438.906	521.91	272.993	263.771	184.599	2.33821	1.47768	2.45636	2.05677	483.768	789.208	639.915	700.932	513.182	657.403	958.773	787.796	592.76	564.124	777.489	572.333	655.114	342.075	685.191	562.254	408.475	772.674	703.977	1043.39	426.95	477.911
MPH1_YIR002C	346.891	277.45	122.918	159.651	120.607	306.215	378.256	346.709	175.443	150.624	185.189	516.847	334.465	365.338	200.466	317.82	139.775	231.86	246.404	231.822	197.874	144.888	101.747	2.5601	1.66066	2.35382	1.84149	345.548	274.066	286.628	263.074	220.632	158.264	442.511	417.771	399.768	329.415	351.164	252.622	439.734	684.151	295.245	281.127	171.989	452.947	439.986	438.347	196.788	318.607
DYN1_YKR054C	325	294.463	123.743	159.651	125.632	231.442	327.337	356.966	135.299	115.631	172.751	396.025	295.687	315.453	112.475	142.75	146.906	277.833	296.454	250.417	133.748	127.551	90.119	2.53376	1.71322	2.75175	2.2353	354.187	383.185	299.96	291.756	293.769	265.396	442.511	286.471	399.768	298.533	299.413	250.137	161.535	342.075	278.533	195.801	107.493	213.151	219.993	277.826	143.851	278.781
SRS2_YJL092W	326.683	219.866	103.944	105.136	108.729	206.517	250.958	237.978	107.05	132.367	92.5945	279.679	259.332	247.961	113.24	121.203	91.2815	143.913	209.828	121.49	113.595	92.8772	87.212	2.67302	1.85921	2.60142	1.91349	190.052	137.033	119.984	185.989	146.275	126.611	260.968	238.726	165.421	184.267	160.18	130.038	161.535	228.05	211.685	127.54	118.243	199.829	241.992	246.956	104.723	161.114
MLP1_YKR095W	1808.55	1747.15	820.829	1150.01	719.529	1545.32	2000.39	1897.67	1245.94	1282.59	967.405	1550.54	1376.64	1313.16	681.737	864.579	460.686	1225.26	1270.52	1009.11	1084.64	776.453	630.833	2.35135	1.54598	2.46272	1.72486	1624.08	1750.98	1433.14	1234.7	873.994	646.852	1441	2369.36	1157.95	1232.22	1278.98	826.611	1148.69	1368.3	1426.09	694.285	444.306	1338.86	1759.94	2222.61	364.806	1287.1
INO80_YGL150C	1197.28	1024.73	711.935	742.443	660.596	1053.95	1142.04	1106.8	857.884	832.237	704.133	1040.41	959.77	861.259	637.359	883.433	446.423	623.625	635.259	492.157	520.336	437.142	363.383	2.02058	1.36539	1.9864	1.612	1148.95	1015.06	839.888	1074.25	966.635	764.535	1083.58	972.809	868.462	1064.42	1060.88	701.543	403.837	760.167	690.762	661.053	422.807	952.521	879.972	1024.87	355.6	751.262
RPL2A_YFR031C-A	4068.39	3595.07	2277.7	2833.49	2218.43	2471.09	2014.94	2621.86	2151.4	1807.49	1664.63	5099.11	6136.71	4331.24	3438.53	3539.12	6264.19	6208.26	3896.26	4154.2	3349.21	4168.33	3773.37	2.01766	1.30019	1.68461	1.43924	1667.27	1410.93	2226.37	2740.54	2699.99	2607.7	1577.15	2339.52	1199.31	3174.74	2959.63	3738.8	1669.19	798.176	1637.77	1867.29	2991.9	2357.99	1165.96	1889.22	4377.67	3522.78
SNF2_YOR290C	1045.72	799.63	580.768	494.53	492.021	1078.88	1000.2	1266.82	786.518	707.477	648.162	946.434	836.163	821.644	424.651	511.745	320.911	489.705	560.183	484.719	340.784	336.835	309.602	2.16921	1.53456	2.4339	1.79568	1675.91	1319.58	1619.78	875.717	878.87	590.039	1548.79	1444.29	1502.58	953.246	834.168	636.938	1283.31	988.217	1013.86	611.653	530.301	1312.21	1121.96	1352.09	406.235	729.539
YEL077C_YEL077C	190.285	184.53	54.447	44.1313	67.156	110.38	189.128	129.246	65.4192	71.5084	75.3194	243.88	208.435	176.067	78.044	86.1886	89.8552	129.922	102.026	125.209	40.3077	65.6332	37.7919	3.02132	1.62327	2.66857	2.08596	293.716	175.098	153.313	112.042	92.6409	100.639	204.236	202.917	179.207	156.472	81.3222	83.655	98.7158	76.0167	139.266	58.381	35.8311	113.237	87.9972	104.956	77.1041	66.98
TCB1_YOR086C	867.227	730.268	399.278	520.489	428.519	758.417	1069.3	927.292	612.562	529.467	549.348	1197.03	1054.29	811.374	718.464	929.22	484.933	583.649	687.235	595.051	474.532	575.839	324.138	2.18744	1.49169	1.94092	1.45119	1157.59	1042.97	813.225	666.423	598.509	616.011	1168.68	1277.18	909.818	823.538	895.776	636.938	1256.38	1254.28	1247.83	503.873	343.979	1851.75	1165.96	1778.09	354.449	834.534
BIR1_YJR089W	202.072	223.792	88.2701	80.4746	76.2929	210.078	214.588	241.055	78.8004	88.2445	73.2464	185.707	172.08	171.665	69.6275	67.3348	58.4772	133.919	155.927	122.729	47.6364	54.4879	45.0595	2.71586	2.1343	2.72459	2.454	207.329	203.012	206.639	129.52	95.0788	73.8564	192.889	304.376	344.628	95.7363	107.197	94.4225	233.328	304.067	423.37	109.577	78.8285	226.473	131.996	253.13	95.517	85.0827
STU1_YBL034C	400.777	396.543	173.24	179.121	100.049	391.671	229.136	430.821	211.126	247.997	149.948	105.159	159.962	158.46	78.044	56.5612	87.0027	277.833	182.878	140.085	80.6155	96.5923	78.4908	2.75263	1.76616	2.19886	2.17712	250.523	203.012	273.297	327.61	230.383	146.09	226.928	143.236	206.777	192.502	186.055	112.644	314.096	266.059	317.528	189.514	93.1609	293.083	197.994	339.565	127.74	231.714
ARP8_YOR141C	1584.58	1084.93	770.507	833.302	745.112	1043.27	927.455	1038.07	1008.05	888.531	740.065	693.604	516.24	454.839	356.554	406.702	265.287	781.53	592.909	494.636	705.385	565.932	392.454	2.11731	1.18573	2.08459	1.35924	224.607	367.959	206.639	552.141	355.936	287.309	306.353	364.057	330.843	241.914	183.591	178.078	296.147	570.125	412.229	452.677	293.815	399.659	527.983	401.304	268.138	479.721
ORC1_YML065W	735.88	599.396	408.352	404.969	319.334	633.795	672.859	572.377	450.501	447.308	456.063	360.227	271.45	302.248	153.027	247.792	111.249	301.818	317.63	273.972	285.818	180.801	167.156	2.18133	1.26183	2.34231	1.79588	406.019	433.937	339.955	403.798	377.877	224.816	397.125	566.975	510.049	223.385	198.377	156.543	376.915	342.075	467.935	412.26	340.396	512.896	483.985	512.434	212.899	380.157
PTK2_YJR059W	1252.85	1086.24	785.356	660.671	687.55	1719.79	1454.83	1425.81	1118.07	1103.06	1012.32	1109.77	1209.41	1053.47	935.763	861.886	550.541	883.468	950.964	792.162	591.791	650.14	594.495	2.07491	1.33726	1.83239	1.66221	708.374	984.607	893.214	645.36	557.064	585.981	987.139	1151.85	937.388	712.361	651.809	590.555	1615.35	1900.42	1788.18	652.969	551.799	1032.45	1473.95	901.39	384.37	454.378
MNN4_YKL201C	1904.53	1159.53	503.222	735.954	344.917	929.328	923.818	927.292	511.46	429.051	386.271	2259.81	1100.34	1788.54	511.112	773.004	322.338	1103.34	1823	674.392	859.288	567.17	641.008	2.84921	1.82659	3.07347	2.10447	1632.72	799.358	953.206	1136.1	1162.89	383.079	1406.96	1879.97	1516.36	1991.93	1189.03	984.81	287.173	266.059	245.109	92.5114	35.8311	412.981	153.995	86.4347	142.7	148.442
TAE2_YPL009C	2980.57	2292.88	1553.39	1645.84	1072.67	2435.48	3066.06	2570.57	1923.92	1778.58	1721.98	2541.72	1308.78	1621.28	911.279	1543.31	609.019	2102.73	2234.96	1110.76	1975.08	1338.67	1439	2.24472	1.38769	2.33204	1.55423	2246.07	1819.49	1393.15	1799.84	2008.84	952.828	1770.04	2643.89	2522.68	1898.26	1235.85	1031.19	1023.05	1064.23	1002.72	807.454	401.309	1312.21	1671.95	1660.78	332.583	1431.92
NAB6_YML117W	744.299	616.409	414.127	436.121	349.486	883.04	1029.29	840.102	524.841	486.866	498.905	843.512	804.655	683.726	498.87	584.466	352.289	379.771	523.608	409.098	256.504	310.829	247.101	2.12805	1.57383	2.08455	1.75446	812.039	702.928	673.244	616.229	570.473	538.908	941.753	716.178	441.124	759.714	667.827	491.991	1310.23	912.201	1069.57	535.309	372.644	699.403	879.972	858.173	290.004	465.239
RPS8A_YBL072C	909.325	980.234	522.196	559.429	565.116	480.687	480.094	474.929	524.841	456.437	413.22	1514.74	1357.25	1208.99	874.552	983.088	847.206	965.419	1185.82	1135.56	857.455	873.046	1110.5	2.14713	1.0256	2.01247	1.52128	146.858	241.076	379.949	374.219	414.446	498.328	221.255	244.694	220.562	553.83	538.451	753.724	143.587	228.05	189.402	326.035	361.894	279.761	109.996	314.869	512.109	859.878
VTH2_YJL222W	388.989	336.342	202.939	184.313	174.971	523.415	505.554	414.409	225.994	203.875	209.374	608.581	501.698	432.831	252.495	228.938	182.563	351.788	333.03	359.51	186.881	174.609	146.807	2.29944	1.79185	2.49735	2.11756	371.465	550.669	499.933	252.318	297.426	327.078	408.471	298.408	372.198	280.003	338.842	274.157	394.863	190.042	484.647	241.608	128.992	346.371	483.985	574.173	171.47	253.438
RPL18A_YOL120C	1532.38	1382.01	909.099	973.484	968.509	751.296	792.883	1008.33	750.834	745.514	734.537	2125.56	2607.86	2064.38	1387.96	1737.24	1758.59	2028.78	1688.25	1511.18	1396.11	2013.58	1412.83	1.97987	1.17385	1.9363	1.17136	725.652	852.649	1119.85	2440.71	1596.84	1699.51	782.903	865.382	909.818	2101.05	2265.93	2619.81	735.881	760.167	841.169	1285.28	1572.99	959.181	637.98	1136	2742.37	2695.49
SEN1_YLR430W	626.424	622.953	370.404	338.772	362.277	623.113	640.126	613.408	310.741	356.021	316.48	754.015	683.472	657.316	313.706	350.141	262.434	417.749	523.608	374.387	274.825	235.289	254.368	2.16294	1.67138	2.53903	2.01063	647.903	494.841	646.58	677.179	727.719	491.835	510.589	686.338	882.248	755.596	542.148	446.436	403.837	380.084	529.213	292.803	197.071	572.845	505.984	580.347	269.289	497.824
RTT106_YNL206C	582.642	488.154	306.883	334.878	301.06	377.428	501.917	451.337	411.844	345.371	232.177	481.048	392.633	340.396	201.231	355.528	135.496	441.734	311.855	304.964	480.028	258.818	315.417	2.12478	1.43223	2.29749	1.45652	293.716	319.743	319.957	322.232	294.988	169.626	334.719	614.72	510.049	238.826	240.27	155.714	457.682	646.142	529.213	209.273	254.401	739.369	417.987	623.565	245.122	383.777
YFR016C_YFR016C	951.424	931.812	594.792	658.075	516.233	1338.8	1542.12	1580.7	1244.45	1157.83	977.079	986.707	831.316	777.628	539.422	649.108	395.078	925.443	758.461	638.441	767.679	579.554	473.852	2.0474	1.34641	2.11632	1.57571	950.258	1187.62	719.904	1264.28	709.434	692.302	1225.41	1408.48	1213.09	1147.81	1392.33	736.33	708.959	1102.24	1064	1399.35	677.208	1338.86	1473.95	1278	608.777	1437.35
PLC1_YPL268W	390.673	280.067	128.693	179.121	152.129	299.094	232.773	251.312	157.601	117.152	146.493	476.573	273.874	272.903	162.209	196.618	89.8552	203.877	198.278	200.83	135.581	100.307	85.7584	2.45852	1.57087	2.52662	2.08011	250.523	439.013	226.636	143.861	149.932	104.698	249.621	387.93	234.347	117.354	134.305	94.4225	197.432	342.075	250.68	132.929	64.496	286.422	241.992	456.869	64.4452	186.458
UBR1_YGR184C	744.299	626.879	432.276	446.504	430.804	818.948	585.57	625.717	499.565	415.358	494.759	845.749	731.946	617.701	329.774	390.542	286.681	475.714	485.107	383.064	300.476	303.399	280.532	2.00874	1.27797	2.5056	1.75908	552.878	614.11	459.939	569.171	557.064	499.951	493.569	477.452	730.611	536.329	479.308	403.366	367.941	418.092	467.935	347.591	304.565	486.252	725.977	506.26	212.899	282.402
ENP2_YGR145W	1212.43	1069.23	820.004	782.681	642.779	993.42	1527.57	1559.16	1079.42	941.781	827.823	604.107	664.083	686.66	356.554	606.013	242.466	669.597	725.736	464.884	710.882	520.112	486.933	1.97559	1.45716	2.18339	1.43408	1598.16	1233.3	1486.47	1227.53	1039.77	561.633	1009.83	1879.97	1309.59	914.128	682.613	505.243	1355.1	1064.23	1554.21	642.191	533.884	1338.86	1473.95	1808.95	500.601	1297.96
PIB2_YGL023C	1411.14	820.57	409.177	607.454	511.208	1185.69	1152.95	693.417	738.94	611.625	528.618	1501.32	901.602	582.487	581.504	689.508	402.209	955.425	512.057	716.541	723.707	520.112	369.197	2.44932	1.4092	2.20294	1.5978	613.349	1174.93	273.297	308.338	213.318	280.005	1168.68	1127.98	896.033	223.385	418.932	146.603	269.225	1216.27	963.724	335.915	132.575	759.352	1099.96	716.173	138.097	345.761
YNL247W_YNL247W	1077.72	1171.31	741.634	687.928	526.741	1043.27	1116.58	1443.25	811.793	1170	667.51	783.101	913.72	1005.05	518.763	713.749	453.555	1103.34	897.063	695.466	1015.02	792.552	700.603	2.15721	1.5039	2.13228	1.37384	1209.42	997.295	886.548	1587.85	1055.62	633.055	839.635	1056.36	1213.09	1694.43	1071.97	1027.88	1211.51	1254.28	1236.69	680.812	476.554	905.894	2331.93	802.608	866.558	1348.65
RBS1_YDL189W	378.885	286.611	171.59	189.505	167.662	163.79	236.41	269.776	242.349	178.01	179.661	257.305	232.671	198.075	152.262	212.778	85.5764	243.853	161.702	205.789	208.867	200.615	143.9	2.25858	1.18412	2.02182	1.287	112.303	119.269	113.318	182.852	121.896	97.393	62.4053	107.427	124.066	125.59	125.68	86.1398	107.69	304.067	94.7012	100.595	75.2454	99.9147	109.996	49.3913	97.8186	193.699
RPN2_YIL075C	4504.53	4083.22	3338.59	3074.91	2567.46	5597.33	6423.08	4387.2	4728.03	5163.82	3265.68	3490.39	3528.85	3558.01	2424.72	3663.01	1951.14	4059.56	3944.38	3079.39	4248.8	3377.01	3773.37	1.89151	1.24366	1.8906	1.31775	4492.13	3887.67	3792.83	3180.19	4260.26	3199.36	3352.87	3944.95	3556.56	4554.17	3153.08	3278.28	3437.1	2318.51	1944.16	2644.21	1590.9	2324.68	2111.93	1611.39	2066.85	3374.34
BUD2_YKL092C	363.73	247.349	152.616	149.267	148.474	309.776	240.047	364.147	142.733	106.502	190.717	308.766	254.484	168.731	128.543	134.67	95.5603	277.833	171.327	288.848	183.217	127.551	104.654	2.34816	1.6384	2.343	1.98546	146.858	340.045	226.636	175.681	136.523	172.061	295.007	328.248	261.917	101.913	227.948	125.068	349.992	342.075	350.951	214.662	143.324	259.778	197.994	314.869	115.081	170.165
RPA34_YJL148W	1769.82	1283.86	556.019	964.398	700.798	697.886	836.528	1002.17	663.113	661.834	744.902	1228.35	758.606	809.907	534.066	1023.49	410.767	1475.11	1516.92	1145.47	1713.08	1238.36	973.867	2.37987	1.20039	2.06598	1.36003	2090.57	1852.48	986.535	1544.83	1176.3	793.753	1991.3	2960.2	1268.23	1035.6	899.472	497.789	565.372	1520.33	1314.68	805.658	329.646	2870.88	1803.94	2370.78	786.002	2317.14
ITR1_YDR497C	890.802	778.691	524.671	582.792	562.832	569.703	571.021	497.496	423.738	366.671	463.664	1651.22	998.548	755.619	941.884	910.367	942.767	717.568	741.136	830.593	710.882	663.762	536.354	1.94479	1.13736	1.69326	1.44686	431.936	464.389	479.936	607.265	647.267	663.896	680.785	393.898	330.843	954.275	793.507	733.017	242.302	456.1	356.522	371.842	171.989	439.625	417.987	475.391	392.425	439.895
AVO1_YOL078W	390.673	314.094	164.991	167.439	198.727	398.792	290.966	283.111	224.507	165.839	152.712	248.355	222.977	179.001	95.6422	115.816	92.7078	239.856	152.077	215.706	131.916	113.929	65.409	2.31611	1.60551	2.47962	1.95593	414.658	713.079	399.947	191.815	115.801	139.597	436.837	489.389	551.405	99.854	125.68	87.7964	439.734	798.176	568.207	146.402	107.493	472.93	813.974	469.217	88.6122	150.252
CLG1_YGL215W	200.388	196.309	61.8715	71.3888	88.1709	160.229	149.12	207.205	78.8004	91.2874	75.3194	311.003	419.293	413.757	198.936	169.684	188.268	253.847	223.303	189.673	84.2798	87.9237	94.4796	2.71842	1.86672	2.33301	2.40345	155.497	233.463	319.957	155.066	114.582	119.306	283.661	286.471	330.843	290.297	345.003	233.572	80.7675	38.0084	122.554	100.595	50.1636	133.22	21.9993	86.4347	90.9138	74.221
CCT3_YJL014W	3450.38	2168.56	1870.17	1687.37	1477.43	2321.54	1934.93	1782.78	1709.82	1510.81	1370.26	3212.95	1900.15	2469.34	1574.65	1769.56	1091.1	3250.04	3424.62	1978.55	2345.18	1867.45	2556.76	2.08568	1.25028	2.16768	1.71787	1503.14	1245.98	1106.52	1413.07	2094.17	1112.72	805.596	1181.69	1102.81	1529.72	1155.76	998.063	807.675	874.192	1102.99	1128.1	953.108	1358.84	1011.97	1290.35	1277.4	2699.11
SPP41_YDR464W	690.414	622.953	405.052	351.752	418.469	911.525	676.496	888.313	536.735	604.018	505.124	514.609	455.648	421.093	255.556	266.646	162.595	379.771	319.555	292.567	223.525	175.847	184.599	2.09243	1.46981	2.34295	1.98784	1045.28	903.402	939.875	387.664	243.792	232.12	737.518	1241.38	1543.93	266.621	311.735	251.793	978.184	1406.31	1141.98	371.842	225.736	1025.79	1121.96	1043.39	203.693	275.161
LEO1_YOR123C	3307.25	2558.56	2004.64	2287.04	1664.74	3407.54	3527.97	2996.26	3165.4	2630.6	2141.42	2517.11	1568.11	1691.71	1321.39	1826.12	999.817	2578.45	2733.54	2003.34	2907.65	2169.61	2081.46	1.92657	1.24913	1.95256	1.36188	3403.65	1992.05	1766.43	1619.23	1440.81	773.463	2399.77	3795.75	2508.89	1353.69	1015.29	723.906	2584.56	2888.64	2724.05	1592.45	888.612	2817.6	2815.91	2716.52	986.242	2145.17
RPL15B_YMR121C	752.719	561.443	432.276	441.313	391.058	452.202	450.998	370.301	521.867	372.757	338.592	946.434	596.221	911.145	464.438	587.16	648.954	605.635	758.461	609.928	511.175	520.112	771.826	1.99393	0.998783	2.0342	1.50619	501.045	299.442	573.257	497.465	558.283	439.892	295.007	638.592	220.562	654.713	480.54	737.987	412.812	380.084	356.522	518.244	652.126	486.252	153.995	432.173	761.835	765.744
GPT2_YKR067W	264.378	229.027	108.894	132.394	122.891	462.884	363.708	289.266	236.401	251.04	153.403	264.017	288.416	262.633	126.248	158.91	116.954	245.852	225.228	188.433	135.581	108.976	113.376	2.35966	1.62438	2.41857	2.08667	198.69	324.819	199.973	220.05	152.37	155.829	215.582	334.217	344.628	335.592	273.538	209.552	233.328	190.042	139.266	129.336	78.8285	139.881	87.9972	74.0869	80.5565	74.221
MLP2_YIL149C	981.734	1180.47	679.762	681.439	502.071	1288.95	1454.83	1476.08	758.268	883.966	844.407	997.895	996.125	1015.32	454.492	689.508	403.635	871.475	718.035	790.922	652.252	445.81	476.759	2.17348	1.53989	2.4268	1.88237	1857.32	2040.27	1499.8	1168.82	772.82	596.532	2337.36	2160.47	2067.77	1301.19	1207.51	838.207	1112.8	950.209	1409.38	630.515	408.475	732.708	1913.94	2241.13	283.099	827.293
RUD3_YOR216C	932.9	795.704	580.768	538.661	380.094	865.237	876.536	941.652	716.638	728.778	594.954	597.394	538.053	422.56	299.169	379.768	193.973	709.573	519.758	590.093	604.616	521.351	354.662	2.15038	1.33708	2.21952	1.44029	950.258	1314.5	859.885	1010.17	480.27	397.688	1418.3	1211.54	1488.79	710.302	768.864	435.669	1615.35	2014.44	1064	740.091	437.14	1398.81	1385.96	1444.69	470.68	961.253
ESL1_YIL151C	532.124	399.161	301.108	268.681	231.163	420.156	385.53	491.342	289.926	208.44	220.43	344.564	380.515	349.199	212.708	204.698	146.906	319.807	313.78	286.368	144.741	185.754	114.829	2.14991	1.67207	2.23355	1.9551	501.045	801.896	613.252	367.048	401.038	331.948	607.034	668.433	427.339	268.679	324.056	236.056	807.675	684.151	774.321	278.432	279.483	859.267	857.973	685.304	216.352	316.797
KAR1_YNL188W	207.124	214.631	105.594	97.3484	74.0087	252.806	280.055	267.725	111.51	127.802	141.656	199.131	133.301	171.665	65.8018	118.509	67.0348	191.884	136.677	135.126	144.741	76.7785	56.6878	2.53943	1.69427	2.52059	1.97908	354.187	555.744	546.594	254.11	137.742	112.002	397.125	537.134	689.256	187.355	267.377	151.573	376.915	152.033	423.37	202.088	182.739	279.761	725.977	586.521	195.637	266.11
MTC4_YBR255W	222.279	247.349	108.069	96.0504	113.754	217.199	225.499	251.312	156.114	149.103	109.179	174.52	198.74	174.599	94.877	105.042	54.1984	149.91	136.677	148.763	91.6085	101.546	77.0372	2.47411	1.65476	2.40396	1.74614	267.8	182.711	206.639	167.166	84.1082	96.5814	357.412	286.471	413.554	94.7069	141.698	93.5943	260.251	304.067	284.104	158.078	85.9947	419.642	373.988	271.652	79.4057	164.735
MDN1_YLR106C	3167.48	3071.58	2067.33	2524.57	2183.71	2460.41	2793.28	2930.61	2246.56	2020.49	2230.56	3116.74	2753.28	2821.47	1498.9	2426.75	1303.61	2098.74	2338.91	2064.08	2070.35	1564.05	1478.24	1.83842	1.21158	2.23698	1.6258	3524.59	2773.65	2519.66	4392.48	4177.37	3486.67	3557.1	3736.06	2812.16	4921.67	4174.54	2826.88	1857.65	2166.48	1916.31	1966.09	1103.6	2997.44	2859.91	2895.56	1425.85	3495.63
SLN1_YIL147C	484.973	489.463	266.46	180.419	259.487	395.232	345.522	451.337	169.495	156.71	168.605	503.422	557.442	487.118	232.602	253.179	182.563	365.78	462.007	416.536	141.077	194.423	165.703	2.37554	1.93564	2.54419	2.26039	414.658	520.217	619.917	452.648	468.08	438.269	516.262	286.471	523.834	447.799	470.683	408.336	278.199	418.092	445.653	220.051	154.074	426.303	417.987	321.043	279.646	222.663
RNA1_YMR235C	905.957	617.718	428.151	513.999	344.003	327.579	607.392	579.557	490.644	445.787	468.501	948.671	576.831	578.086	335.13	751.456	290.96	703.576	602.534	502.075	936.239	589.461	547.982	2.17788	1.07748	2.20798	1.18995	561.516	355.27	399.947	522.114	438.825	321.397	476.55	650.529	454.909	593.977	511.344	403.366	439.734	456.1	434.511	353.879	297.398	879.25	307.99	567.999	413.14	821.862
HDA3_YPR179C	471.502	475.067	267.285	246.616	150.302	576.824	560.11	508.78	407.383	426.008	248.07	357.989	252.061	280.239	107.119	180.457	89.8552	519.687	377.305	261.575	415.902	215.475	168.61	2.45121	1.55787	2.70913	1.81976	915.703	839.961	473.27	584.857	424.198	185.047	924.734	710.21	468.694	406.622	364.718	172.28	556.398	684.151	484.647	296.396	132.575	293.083	483.985	932.26	146.153	378.346
ADP1_YCR011C	426.036	378.221	262.335	253.106	229.792	523.415	476.457	453.388	303.307	324.07	308.188	427.349	378.091	402.019	256.321	207.391	208.236	405.756	321.48	335.956	236.35	234.051	191.866	2.05272	1.41013	2.14618	1.78218	276.439	340.045	219.971	348.673	391.286	340.876	351.739	256.631	206.777	353.092	330.217	244.339	305.122	228.05	317.528	343.999	275.9	293.083	307.99	277.826	239.368	262.489
EBP2_YKL172W	3447.02	3312.38	2279.35	2750.42	1913.72	2029.57	2200.43	2484.4	1974.47	2201.55	1910.63	1993.55	1740.19	1806.15	1234.17	2060.45	868.6	2562.46	2824.02	2104.99	2882	2180.76	2027.68	1.92043	1.13321	1.92734	1.39374	2617.53	2276.27	2313.02	2729.33	2604.92	1581.83	1514.75	2202.25	1681.78	2302.82	1814.96	1533.12	1705.09	2204.48	2322.96	1308.63	1024.77	2671.05	2705.91	2234.95	1446.57	3968.11
DRS1_YLL008W	2637.04	2247.08	1482.44	1996.29	1466.93	1321	1622.14	1823.81	1503.16	1452.99	1361.28	1425.24	937.957	1188.45	856.189	1505.61	599.035	1886.86	2125.23	1609.12	2323.19	1775.81	1677.38	1.93311	1.14168	1.81489	1.29468	1745.02	1339.88	1073.19	1995.24	1978.37	1210.11	1412.63	1694.96	1640.43	1386.63	1219.83	828.268	1184.59	1710.38	1665.63	952.059	759.62	1532.03	1605.95	1666.95	1145.05	2945.31
UBP12_YJL197W	454.663	450.201	286.259	273.873	280.045	420.156	418.264	440.053	281.005	269.298	252.216	422.875	407.175	409.355	276.98	282.806	236.761	341.794	340.73	313.642	287.651	209.283	234.019	2.04972	1.49851	2.01406	1.76196	397.381	403.486	346.62	298.031	253.544	267.019	448.184	370.026	523.834	259.415	284.628	236.885	376.915	494.109	545.925	228.135	211.404	506.235	637.98	567.999	171.47	264.299
UTP9_YHR196W	734.196	634.731	454.55	417.949	465.524	281.291	338.248	523.14	276.545	237.347	355.867	255.067	218.129	214.214	131.604	193.924	136.922	623.625	385.006	524.389	586.294	356.648	356.116	1.96993	1.25961	2.06271	1.56669	518.323	687.702	499.933	562.449	396.162	364.412	385.778	525.198	592.76	141.031	209.466	144.947	385.889	836.184	501.359	299.09	175.572	712.725	571.982	728.521	326.829	499.634
TFA1_YKL028W	722.408	469.832	376.179	356.944	315.679	566.143	447.361	431.847	377.647	356.021	291.604	756.252	499.274	539.938	416.235	452.49	256.729	405.756	438.906	275.211	403.077	304.637	297.974	2.10944	1.35579	2.04416	1.47069	872.51	515.142	339.955	454.441	402.257	227.25	618.38	751.987	606.545	562.065	452.2	289.894	556.398	380.084	311.957	341.304	218.57	739.369	549.982	475.391	294.607	515.927
SAP155_YFR040W	484.973	441.04	316.782	303.727	265.426	324.019	483.731	388.765	286.953	328.635	311.643	317.715	351.431	261.166	189.754	261.259	172.579	249.85	215.603	233.062	212.532	212.998	170.063	2.01146	1.20751	2.01987	1.39305	310.994	456.776	419.944	336.573	266.952	292.991	272.314	370.026	372.198	274.856	242.734	190.502	215.38	304.067	239.538	323.341	254.401	366.354	593.981	413.652	148.454	171.976
IRA2_YOL081W	471.502	430.57	293.684	264.788	280.959	537.657	360.071	379.533	206.665	255.605	231.486	478.81	613.186	542.872	278.51	226.245	212.515	271.836	302.229	342.155	124.588	200.615	130.818	2.04094	1.5714	2.43431	1.87797	837.955	857.724	726.57	660.597	639.954	870.044	1191.37	561.006	523.834	640.301	856.347	699.058	717.933	684.151	445.653	500.28	336.813	492.913	769.975	777.912	268.138	316.797
HFA1_YMR207C	222.279	269.597	115.494	131.096	111.47	167.35	210.951	239.003	81.7741	121.717	99.5046	328.902	293.263	277.305	140.785	161.604	124.086	155.906	171.327	194.631	106.266	104.022	82.8514	2.39894	1.78691	2.45122	1.92058	267.8	279.141	279.963	185.093	159.684	145.278	346.066	405.834	303.273	213.091	272.306	160.684	233.328	418.092	295.245	106.882	57.3298	233.134	241.992	240.782	51.7863	157.493
GCR1_YPL075W	252.59	235.57	107.244	128.5	129.287	331.14	247.321	314.91	124.891	170.403	161.695	255.067	247.213	227.419	136.194	129.283	121.233	285.828	194.428	189.673	91.6085	123.836	103.201	2.33799	1.66819	2.2479	2.0255	431.936	466.927	306.626	228.117	169.435	168.003	527.609	513.261	358.413	231.62	248.895	201.269	637.166	760.167	763.18	235.32	171.989	626.132	461.985	456.869	162.264	255.248
YTA7_YGR270W	1013.73	914.798	709.46	755.423	606.232	1032.59	1091.12	1001.15	828.148	821.586	728.318	852.462	845.858	792.3	549.369	705.669	369.405	655.605	667.985	622.325	551.483	585.745	404.082	1.8535	1.27324	2.03064	1.44005	596.071	756.219	499.933	702.725	529.028	501.574	720.498	716.178	813.322	585.742	613.613	453.062	789.726	760.167	662.908	685.303	379.81	726.047	879.972	549.478	382.068	633.594
SET1_YHR119W	456.347	437.114	179.015	216.762	264.969	555.461	589.207	447.234	261.677	286.034	283.312	572.783	443.53	363.871	219.594	228.938	155.464	271.836	229.078	251.657	157.567	125.075	120.643	2.34627	1.58364	2.50762	2.07846	431.936	690.24	553.26	291.308	265.733	262.961	885.021	650.529	634.115	222.355	342.539	201.269	529.476	532.117	869.023	334.119	214.987	672.759	945.97	592.695	151.907	190.078
ATP17_YDR377W	346.891	340.268	153.441	192.101	198.27	124.623	109.112	122.066	123.404	82.1586	83.6115	729.403	244.79	278.772	228.011	309.74	172.579	325.804	290.679	286.368	210.7	168.417	199.134	2.26334	1.22904	2.24641	1.9169	172.774	248.689	166.644	139.38	136.523	115.248	204.236	149.204	68.9256	94.7069	215.627	85.3116	116.664	266.059	111.413	96.1041	42.9973	313.066	219.993	129.652	59.842	157.493
KTR7_YIL085C	496.761	378.221	221.088	277.767	261.315	445.081	381.893	404.151	202.205	182.575	234.941	691.366	492.003	485.651	269.328	312.434	302.37	347.791	402.331	344.634	201.539	236.527	202.041	2.12915	1.61167	2.34023	1.84801	630.626	431.4	393.281	274.278	281.58	227.25	470.877	375.994	454.909	361.327	269.842	276.641	287.173	418.092	250.68	210.172	204.237	512.896	263.992	432.173	280.797	325.848
NMD3_YHR170W	1219.17	939.664	712.76	808.64	755.62	516.294	632.852	628.794	602.154	524.902	532.073	863.649	688.32	780.562	498.87	616.787	426.456	849.489	675.685	865.304	895.931	612.989	793.629	1.86498	1.06084	2.03946	1.45909	760.207	832.348	933.209	903.952	860.585	648.475	504.916	763.924	923.603	625.889	630.863	443.123	610.243	912.201	924.729	396.093	369.061	759.352	923.97	963.129	568.499	830.914
BOI1_YBL085W	437.823	452.819	273.885	273.873	280.045	541.218	356.434	455.44	255.73	327.113	245.997	366.939	416.87	334.527	308.35	242.405	176.858	235.858	217.528	228.103	126.42	162.225	111.922	2.04932	1.55052	1.8679	1.74668	328.271	337.507	399.947	320.439	215.756	271.889	624.053	465.516	358.413	237.797	336.378	250.137	673.062	798.176	623.914	256.876	204.237	612.81	505.984	351.913	197.939	195.509
NMD2_YHR077C	712.305	548.355	344.831	424.439	247.152	576.824	709.23	683.16	362.779	336.242	355.867	695.841	550.171	544.339	244.079	425.556	239.614	497.7	465.857	385.544	393.916	277.393	222.391	2.24957	1.63547	2.49193	1.80788	1269.89	1149.55	946.54	651.634	572.911	365.224	1378.59	1498.01	1392.3	854.421	760.239	421.588	1211.51	2052.45	1130.84	509.262	311.731	1911.7	1385.96	1203.91	458.021	917.807
BDF1_YLR399C	1131.6	1230.2	609.641	776.191	782.573	986.299	1116.58	1238.1	498.078	488.387	508.579	1237.3	1248.19	991.842	547.838	530.598	373.684	889.465	889.363	777.286	425.063	510.205	504.376	2.06864	1.85435	2.54265	1.92369	1624.08	1314.5	1199.84	564.242	441.263	392.007	1605.52	1868.03	1736.92	450.887	426.325	279.955	1552.53	2546.56	1654.49	492.197	279.483	1738.52	1693.95	1685.48	234.765	358.433
NOP7_YGR103W	2216.06	2216.98	1601.24	1834.04	1562.41	1367.29	1200.24	1680.2	1312.85	1200.43	1253.48	1783.23	1582.65	1644.76	1142.35	1540.62	851.485	2084.74	1657.45	1424.4	1846.83	1468.7	1518.94	1.78792	1.15165	1.95864	1.4003	380.103	385.722	466.604	886.921	699.683	637.113	277.987	638.592	454.909	638.242	659.202	622.857	341.018	228.05	334.239	485.011	240.069	319.727	329.989	321.043	306.115	599.199
WSC3_YOL105C	217.228	154.429	64.3464	93.4544	75.3792	156.668	109.112	112.834	92.1817	48.6866	65.6454	290.866	210.858	80.6972	117.066	129.283	122.659	133.919	90.4763	122.729	89.7763	111.453	50.8736	2.57257	1.54724	2.00912	1.38461	146.858	126.882	106.652	134.898	70.6996	194.786	232.602	226.79	234.347	94.7069	112.126	78.6854	53.845	266.059	83.5599	63.77	39.4142	139.881	175.994	148.174	54.088	119.478
BUD21_YOR078W	543.911	509.094	380.304	329.686	309.74	274.17	272.781	364.147	211.126	168.882	191.408	252.83	222.977	262.633	116.301	158.91	68.4611	355.786	462.007	300.005	353.609	291.015	305.242	1.99266	1.51642	2.48707	1.54533	924.342	428.862	626.583	399.316	377.877	154.206	380.105	519.229	289.487	164.708	123.215	140.806	296.147	114.025	250.68	107.78	53.7467	313.066	109.996	209.913	205.995	291.453
VAN1_YML115C	540.543	531.342	246.661	285.555	340.805	455.763	403.716	321.064	264.651	281.469	266.036	794.288	448.377	385.879	293.813	320.514	221.072	577.652	336.88	335.956	452.546	265.01	273.264	2.21889	1.28314	2.32013	1.66376	544.239	954.155	373.284	241.562	265.733	257.28	550.302	978.777	496.264	225.444	237.806	141.634	287.173	722.159	696.332	159.874	57.3298	666.098	593.981	821.13	128.89	282.402
RPL11B_YGR085C	1023.83	833.657	492.497	567.216	645.063	669.401	400.079	646.232	463.882	494.473	478.175	789.813	833.739	824.579	648.071	492.891	466.391	1027.38	827.762	947.123	516.672	635.28	773.279	2.05114	1.19114	1.89084	1.72575	1097.12	794.283	1339.82	940.701	1137.29	736.129	601.36	847.478	413.554	1017.07	1207.51	1087.52	960.235	1178.26	1086.28	952.957	1605.23	1278.91	395.987	950.782	1559.34	2025.69
SCT1_YBL011W	505.181	405.704	264.81	328.388	259.487	427.277	360.071	343.631	298.847	284.512	244.615	630.956	419.293	388.814	351.963	309.74	228.204	325.804	354.205	236.781	274.825	236.527	158.435	2.03775	1.30827	2.00393	1.59648	276.439	276.603	159.979	163.581	158.465	150.148	209.909	370.026	482.479	168.825	174.966	160.684	152.561	304.067	345.381	86.2242	39.4142	266.439	483.985	234.608	89.763	126.719
SBE22_YHR103W	331.735	264.362	182.315	175.227	158.525	145.986	178.217	208.23	136.786	94.3303	138.201	225.981	220.553	162.862	143.846	118.509	96.9866	143.913	165.552	210.747	95.2728	123.836	107.561	2.13849	1.32935	2.02483	1.73251	146.858	203.012	146.647	204.812	142.618	176.119	226.928	208.885	248.132	108.089	181.127	150.745	152.561	418.092	272.962	173.347	157.657	199.829	175.994	222.261	124.287	175.596
SPC110_YDR356W	929.532	978.926	683.887	721.676	574.709	847.433	1105.67	1102.7	899.515	797.243	651.617	642.143	482.308	586.889	301.464	422.863	171.153	607.634	585.208	508.273	562.476	364.079	434.606	1.90799	1.3535	2.34731	1.70004	1226.7	1055.66	926.543	600.543	425.417	295.426	885.021	1247.34	1061.45	532.212	379.503	249.309	807.675	1368.3	1030.57	297.294	225.736	479.591	989.968	1173.04	92.0646	391.018
KAR2_YJL034W	3931.99	2811.14	2211.7	2615.43	2381.53	1847.97	2760.54	1749.96	1925.41	1676.64	1641.13	4130.3	2922.93	2205.24	2218.13	3188.98	2086.64	2708.37	1990.48	2898.4	2433.12	2521.31	1782.03	1.84341	1.10067	1.80293	1.2883	1287.17	1778.89	1593.12	2197.36	2032	3049.21	1787.06	1826.26	1171.73	1430.9	2259.77	1841.24	1121.77	2470.54	1615.49	1468.51	1049.85	2517.85	1891.94	2154.69	1291.21	2635.75
MYO2_YOR326W	527.072	437.114	316.782	282.959	313.395	480.687	600.118	601.098	377.647	363.628	428.422	552.646	569.56	460.708	335.13	412.089	315.206	451.728	363.83	529.348	320.63	346.741	251.461	2.00915	1.31774	2.00284	1.60668	371.465	504.992	386.615	461.611	364.469	390.384	504.916	489.389	537.62	432.358	446.04	376.034	439.734	266.059	362.093	366.453	222.153	379.676	351.989	382.782	196.788	260.679
PPN1_YDR452W	449.611	496.006	277.184	262.192	297.862	712.129	749.238	685.211	325.609	474.694	360.013	731.64	647.117	754.152	399.402	484.811	235.335	505.696	571.733	329.758	337.119	331.881	344.487	2.11377	1.65273	2.30154	1.69222	578.794	383.185	366.618	535.559	374.22	282.44	453.857	364.057	413.554	974.864	490.397	438.154	394.863	608.134	434.511	370.046	322.48	479.591	681.978	512.434	540.88	553.942
APM2_YHL019C	466.45	328.49	257.386	232.338	208.778	459.323	385.53	400.048	260.19	252.562	243.233	411.687	269.026	291.977	184.398	215.471	141.201	253.847	273.354	210.747	163.063	174.609	138.086	2.11233	1.49534	2.24009	1.72955	250.523	271.528	239.968	231.254	175.53	98.2046	215.582	316.312	427.339	193.532	135.537	125.068	143.587	456.1	228.397	180.532	171.989	179.847	351.989	382.782	138.097	204.56
SIN3_YOL004W	973.315	825.805	664.088	667.161	654.2	1057.51	767.423	934.472	773.136	806.372	684.094	812.188	736.793	619.168	545.543	519.825	399.356	765.539	675.685	707.863	520.336	554.786	523.272	1.80516	1.21986	1.91038	1.58947	501.045	535.443	453.273	586.202	569.254	543.778	533.282	495.357	716.826	509.564	458.361	433.184	744.856	722.159	596.06	499.382	412.058	712.725	593.981	623.565	326.829	452.567
SMC4_YLR086W	340.155	336.342	207.888	188.207	202.382	356.064	407.353	474.929	260.19	279.948	205.919	277.442	298.11	308.117	112.475	210.085	129.791	287.827	215.603	202.07	190.546	160.987	155.528	2.11085	1.65284	2.49821	1.69064	319.632	373.034	419.944	279.656	212.099	165.568	363.086	495.357	344.628	271.768	211.93	198.784	556.398	342.075	345.381	221.848	139.741	486.252	461.985	327.217	155.359	249.817
UBP13_YBL067C	294.689	253.892	136.942	136.288	160.352	274.17	207.313	263.622	147.193	153.667	140.274	362.464	344.16	287.576	203.527	188.537	121.233	221.866	173.253	187.193	111.762	136.22	94.4796	2.24931	1.56469	2.22971	1.75208	120.942	164.947	113.318	166.27	125.553	183.424	175.87	161.14	96.4958	150.296	162.644	138.321	53.845	152.033	189.402	139.216	82.4116	59.9488	131.996	135.826	94.3662	141.201
POL2_YNL262W	516.968	452.819	312.658	314.111	329.384	388.11	392.804	426.718	264.651	276.905	297.823	351.277	351.431	441.634	181.338	207.391	181.137	317.809	427.356	373.147	263.832	255.103	302.335	1.95795	1.33417	2.40405	1.7188	215.968	393.335	233.302	263.522	294.988	247.541	414.144	274.535	427.339	242.944	256.288	197.956	107.69	190.042	144.837	155.383	136.158	239.795	285.991	296.348	149.605	193.699
PUF6_YDR496C	1901.16	1329.66	782.881	1194.14	898.612	615.992	683.771	844.205	675.008	465.566	744.902	941.959	620.457	630.906	426.947	576.386	303.796	1421.14	833.537	823.154	1029.68	702.152	720.952	2.09788	1.0569	2.18323	1.61393	207.329	304.518	259.965	457.13	342.528	283.251	260.968	149.204	220.562	162.649	207.002	195.471	367.941	380.084	256.25	304.479	222.153	279.761	241.992	209.913	336.036	432.654
HSP82_YPL240C	6178.36	5229.66	4619.74	4577.97	3392.98	9955.56	10038.3	6189.47	7993.04	8593.19	5525.96	3758.89	3613.68	4907.86	2681.04	4376.76	2814.04	5638.61	5082.07	3732.71	5626.59	4325.6	5052.48	1.81247	1.13185	1.86558	1.32113	1891.88	1550.5	1426.48	3748.91	4746.63	3208.29	1072.24	1169.76	1695.57	3674.01	3405.67	3201.25	2243.54	3990.88	1927.45	6401.25	5732.98	1438.77	2353.92	2018.87	3906.99	5702.35
TAF8_YML114C	488.341	418.792	262.335	282.959	303.801	427.277	349.159	375.43	347.911	299.727	287.458	268.492	300.534	249.428	175.982	156.217	141.201	305.816	331.105	369.428	210.7	271.201	228.205	2.02624	1.19905	2.09384	1.58412	518.323	337.507	353.286	301.616	224.288	236.99	442.511	537.134	468.694	162.649	183.591	159.856	349.992	418.092	384.375	179.634	175.572	412.981	263.992	605.043	171.47	224.473
DJP1_YIR004W	1675.52	1668.62	1357.05	1091.6	1070.84	1677.06	1633.05	1849.45	1529.92	1445.38	1237.59	1288.76	1165.78	1423.21	801.099	1026.18	540.558	1439.13	1595.85	1387.21	1205.57	960.969	1130.85	1.87958	1.26219	2.13137	1.73748	1330.36	1233.3	1246.5	1235.15	1069.03	828.652	1270.8	1354.77	1350.94	1122.07	894.544	760.35	2135.85	1938.43	1877.31	1494.55	1239.76	1998.29	1737.94	1679.3	1279.7	1725.19
SWR1_YDR334W	311.528	348.121	167.466	218.06	164.007	348.943	400.079	393.894	153.14	209.961	138.892	378.126	358.702	335.994	156.088	177.764	131.217	185.888	223.303	225.624	128.252	110.214	95.9332	2.2152	1.96516	2.56388	2.06487	984.813	715.616	733.236	328.954	258.419	263.773	953.1	793.764	716.826	359.269	324.056	249.309	646.14	532.117	523.642	249.691	222.153	679.42	615.98	858.173	153.057	182.837
SAP190_YKR028W	745.983	496.006	420.726	311.515	303.344	502.051	567.384	535.449	286.953	273.862	308.188	727.165	673.778	613.299	319.062	379.768	268.139	505.696	462.007	379.345	294.979	247.672	289.253	2.17856	1.58128	2.44386	1.94678	354.187	466.927	473.27	551.245	525.371	517.806	504.916	429.707	496.264	616.624	516.272	431.528	520.501	532.117	456.794	427.529	286.649	359.693	659.979	463.043	338.337	425.413
SNT1_YCR033W	409.196	510.402	263.16	292.045	256.746	637.355	629.214	682.134	316.689	406.229	267.418	487.76	552.595	456.306	279.275	266.646	203.957	335.798	304.154	364.469	197.874	215.475	158.435	2.1333	1.82478	2.29747	1.84196	1079.84	1083.57	1019.86	374.667	240.135	283.251	1214.07	1223.47	1116.59	401.475	490.397	290.722	771.778	570.125	874.593	219.153	164.823	799.318	923.97	1364.43	155.359	381.967
POL5_YEL055C	889.118	790.469	571.693	628.221	618.11	537.657	632.852	700.598	518.894	461.001	578.37	691.366	477.461	542.872	436.128	500.971	355.142	753.546	731.511	571.497	725.539	662.524	584.32	1.8331	1.13444	1.84044	1.30711	328.271	248.689	253.3	613.092	519.277	409.862	363.086	370.026	344.628	458.093	389.361	327.166	224.354	266.059	412.229	403.278	254.401	359.693	395.987	413.652	452.267	751.262
USO1_YDL058W	1530.7	1601.88	923.123	1211.01	738.26	1588.05	1505.75	1970.49	1241.48	1156.31	1038.58	1120.95	986.43	1012.38	641.185	754.15	504.901	1359.18	1183.89	1031.42	1159.76	978.306	757.291	2.08204	1.48448	2.12271	1.49537	1356.28	1697.69	1466.47	1682.42	1181.17	906.567	1526.09	2184.34	1419.87	1451.49	1418.21	892.873	1310.23	874.192	1448.37	765.24	419.224	1218.96	1165.96	2154.69	271.591	1272.62
FPR3_YML074C	2886.27	2588.66	2270.27	2314.3	2111.08	2990.94	3662.54	2818.8	3034.56	3540.43	2703.21	2825.88	2457.59	2506.02	1904.43	3442.16	1584.59	3817.7	3149.35	2315.74	4532.79	2993.12	3029.16	1.66746	0.987447	1.73435	1.20395	2297.9	2096.1	1926.41	3260.86	3175.39	1996.56	1951.58	2166.44	2867.3	4454.31	3636.09	3141.62	1265.36	988.217	735.327	1674.19	630.628	919.216	1011.97	981.651	1066.8	2684.63
YEF3_YLR249W	10241.7	8074.83	7286.82	7937.14	6120.34	7089.24	8972.67	6090.99	6472.04	5276.41	6064.25	15545.7	12835.7	12647.5	9287.24	13154.5	10213.5	12242.6	13906.4	10631.6	13175.1	10123.6	13926.3	1.73234	1.08535	1.8442	1.41296	2842.14	2969.05	4159.45	5654.52	10635.4	9484.46	2604	3467.5	2798.38	10082.2	9386.55	11685.2	3715.3	4104.9	3615.36	5881.21	7374.04	2784.29	2683.91	3778.43	9557.46	11565.8
MNR2_YKL064W	495.077	318.02	239.237	242.722	226.595	430.838	458.272	485.187	365.753	313.42	346.193	586.207	475.038	509.126	374.152	347.448	256.729	281.83	415.806	287.608	205.203	210.522	231.112	2.11596	1.2782	2.01649	1.82554	630.626	403.486	419.944	326.713	335.214	239.425	482.223	596.815	620.33	484.858	378.271	351.186	574.346	684.151	596.06	342.202	283.066	546.201	483.985	537.13	278.495	380.157
SNU66_YOR308C	452.979	344.194	272.235	228.444	225.224	459.323	541.925	516.986	313.715	324.07	299.896	299.816	252.061	300.781	153.027	172.377	98.4128	329.801	281.054	198.35	190.546	148.603	136.632	2.06259	1.50483	2.35829	1.95322	1278.53	1654.55	1086.52	567.827	479.051	278.382	987.139	1408.48	1337.16	452.946	388.128	279.126	655.114	760.167	735.327	360.166	261.567	919.216	1187.96	1315.04	278.495	434.465
UBP10_YNL186W	582.642	461.98	334.931	375.116	348.115	526.975	480.094	379.533	260.19	289.077	301.969	503.422	315.076	391.748	228.776	309.74	172.579	383.769	369.605	301.245	379.259	272.44	281.985	1.92048	1.36962	2.21257	1.50964	414.658	370.496	313.292	316.854	338.871	212.641	533.282	393.898	317.058	270.738	234.109	143.29	341.018	266.059	261.821	158.078	114.66	366.354	571.982	333.391	148.454	316.797
MNL2_YLR057W	197.02	200.235	98.1695	107.732	98.2214	238.563	181.854	182.586	71.3664	121.717	105.724	158.858	157.538	184.87	51.2642	78.1084	54.1984	187.887	186.728	130.167	102.601	78.0168	81.3978	2.31463	1.64286	2.88087	2.161	267.8	388.26	239.968	205.708	165.778	147.713	351.739	447.612	496.264	126.619	128.144	105.19	323.07	266.059	272.962	72.7517	75.2454	233.134	263.992	142	119.684	115.857
NOG2_YNR053C	1313.47	1274.7	929.723	918.969	993.178	605.31	680.134	681.108	563.498	451.873	467.81	814.425	625.304	883.268	407.818	428.249	295.239	969.416	1255.12	1167.79	807.987	667.477	1135.21	1.8151	1.29189	2.39186	1.80594	1848.68	1857.56	1779.76	388.112	440.044	455.312	1452.34	1617.37	1585.29	235.738	285.86	272.5	942.287	760.167	1064	299.09	315.314	1938.35	1121.96	1191.56	360.203	543.081
CBF5_YLR175W	5142.74	4618.49	3449.13	4258.67	2907.81	3136.93	3338.84	3752.25	2670.29	3035.31	2411.6	5094.63	4209.9	4213.86	3085.8	5128.22	2313.41	5048.96	5070.52	3229.39	5304.13	3944.18	3869.3	1.83625	1.30363	1.88478	1.35945	5269.61	3834.38	5339.29	4292.99	5213.49	2913.67	2927.38	7764.57	5389.98	6121.98	4694.51	4104.07	2539.69	3420.75	4111.15	1599.64	1211.09	2937.49	4421.86	5957.82	2873.57	6325.08
SEC21_YNL287W	429.404	412.248	268.935	276.469	279.132	430.838	512.828	489.29	254.243	287.555	337.21	375.889	450.801	318.387	349.668	339.367	330.895	385.768	375.38	432.652	254.672	370.27	271.811	1.97199	1.41128	1.54775	1.43522	241.884	350.195	259.965	441.892	390.067	496.704	368.759	280.503	151.636	407.651	484.236	445.608	448.708	532.117	445.653	346.693	293.815	319.727	219.993	154.348	269.289	302.315
URN1_YPR152C	314.896	222.483	134.467	146.672	149.845	199.396	243.684	168.225	145.706	115.631	121.617	163.333	106.641	154.058	58.9156	78.1084	48.4933	167.899	155.927	147.523	150.238	95.3539	88.6655	2.22612	1.39284	2.5927	1.79062	120.942	167.485	219.971	73.0511	91.4219	64.9287	85.0982	232.758	303.273	28.8238	39.4289	43.0699	98.7158	228.05	83.5599	80.8352	78.8285	206.49	153.995	314.869	58.6912	119.478
RTF1_YGL244W	1214.12	1060.07	831.553	960.504	809.984	1135.85	1382.09	1275.03	1382.72	1191.3	1113.9	1031.46	841.01	688.127	674.086	883.433	377.962	955.425	893.213	935.966	1172.59	957.254	748.569	1.76039	1.0227	1.82256	1.21034	915.703	740.993	566.591	907.089	733.813	537.285	794.25	775.86	551.405	744.273	793.507	432.356	646.14	1292.28	746.468	1178.4	723.789	1345.52	1231.96	814.956	639.849	1611.14
VID30_YGL227W	355.31	293.154	212.013	194.697	191.418	519.854	571.021	501.599	449.014	413.836	393.181	349.039	273.874	330.125	178.277	328.594	159.743	279.832	207.903	256.616	271.161	167.179	161.342	2.04792	1.21097	2.07051	1.63235	155.497	144.646	186.642	245.147	254.762	214.265	170.196	256.631	165.421	337.651	294.485	153.23	233.328	266.059	228.397	506.567	243.652	153.203	153.995	191.391	116.232	222.663
LST4_YKL176C	289.637	157.047	87.4451	111.626	85.8866	231.442	160.031	141.556	93.6685	77.5943	121.617	413.925	227.824	111.509	135.429	164.297	101.265	135.918	90.4763	190.912	100.769	50.7729	56.6878	2.53553	1.3659	2.25257	2.30005	112.303	284.216	73.3236	177.474	170.654	396.065	283.661	238.726	82.7107	175.002	407.843	207.895	71.7933	114.025	128.125	225.44	107.493	93.2538	241.992	185.217	125.438	195.509
ZDS1_YMR273C	575.906	570.604	419.902	318.005	344.917	722.811	578.295	627.768	410.357	512.731	332.373	530.271	632.575	435.765	411.644	430.943	283.828	391.764	386.931	370.667	313.301	418.567	209.309	2.02284	1.53027	1.8488	1.26297	725.652	740.993	799.893	656.116	424.198	438.269	1633.88	1414.45	1516.36	537.359	502.719	470.456	717.933	684.151	740.898	441.001	290.232	879.25	1297.96	944.608	413.14	374.726
ISW2_YOR304W	708.937	596.778	333.281	467.272	423.494	818.948	654.674	610.33	437.119	447.308	541.747	689.129	397.48	372.674	264.738	288.193	205.383	395.762	338.805	395.461	241.846	245.196	226.751	2.02897	1.23468	2.30968	1.79545	509.684	791.746	546.594	397.524	260.857	312.469	607.034	519.229	551.405	240.885	306.806	246.824	664.088	760.167	852.311	452.677	261.567	646.115	725.977	605.043	203.693	334.9
CDC25_YLR310C	727.46	335.033	229.337	259.596	234.818	562.582	661.948	691.366	438.606	260.169	391.799	758.489	615.61	378.543	230.306	317.82	188.268	441.734	292.604	421.495	256.504	200.615	119.19	2.43293	1.53087	2.63695	2.02726	561.516	898.327	586.588	443.237	344.965	426.906	828.289	572.943	523.834	332.504	579.112	290.722	394.863	684.151	417.799	493.095	236.485	552.862	505.984	790.26	182.978	367.485
RPS6A_YPL090C	1365.67	1152.99	717.71	1017.61	830.542	630.234	872.899	641.103	676.494	565.982	738.683	2038.3	1803.2	1578.73	1084.96	1548.7	1102.51	1497.1	1289.77	1610.36	1357.64	1008.03	1093.06	1.91857	0.91563	2.02598	1.64758	362.826	502.454	439.941	691.521	589.976	693.925	499.243	399.866	427.339	777.214	924.115	852.288	358.967	684.151	401.087	748.175	816.95	632.793	241.992	524.782	959.774	1573.12
KRI1_YNL308C	3881.47	3995.53	2786.69	3433.15	2514.47	2909.05	3469.77	3793.28	3123.77	2723.41	2498.67	2651.36	2317.02	1961.68	1651.17	2817.29	1300.76	3148.1	3289.87	2956.66	3543.42	2813.56	2526.24	1.81371	1.2611	1.79656	1.36845	4846.32	3763.33	3132.92	3092.8	2355.03	1417.88	4470.49	6385.92	4507.73	2110.32	2173.52	1244.06	2737.12	2660.59	3726.77	1119.12	429.973	3377.12	4003.87	4537.82	512.109	2655.67
FET3_YMR058W	570.854	515.637	315.132	336.176	384.206	231.442	309.152	282.085	310.741	240.39	237.014	953.146	887.06	679.324	628.943	816.098	536.279	401.758	544.783	407.858	430.56	490.392	420.071	2.00082	1.04136	1.79777	1.22418	423.297	301.98	506.599	304.753	414.446	490.212	459.53	716.178	496.264	323.239	418.932	533.404	367.941	494.109	473.506	202.088	189.905	419.642	417.987	765.564	247.424	412.741
SSE1_YPL106C	2962.04	2678.96	2275.22	2525.87	2132.55	2926.85	3611.62	3083.45	3157.97	3172.24	3543.47	2971.31	2632.1	3607.9	2353.56	3315.57	2115.16	2832.29	3796.15	2966.58	3336.38	2803.65	3633.83	1.66192	0.859273	1.75156	1.3745	1917.79	1865.17	1999.73	2722.16	3977.46	2969.68	1338.88	1665.11	1599.07	4352.4	3543.67	3078.67	2324.31	2470.54	2127.99	3651.06	3443.37	1665.25	1319.96	1660.78	3009.36	3752.69
FMP27_YLR454W	397.409	335.033	221.088	251.808	233.447	477.126	425.538	515.96	217.073	232.783	306.115	458.674	470.19	434.298	239.488	247.792	203.957	327.803	286.829	316.121	185.049	156.034	149.714	1.98987	1.55376	2.32889	2.08143	388.742	479.615	386.615	381.39	408.351	424.471	527.609	489.389	454.909	381.916	436.182	343.731	269.225	190.042	462.365	367.351	250.818	432.964	329.989	487.739	192.185	251.627
BMS1_YPL217C	2325.51	2008.89	1669.71	1845.72	1306.57	1566.68	1967.66	2313.1	1659.27	1494.07	1420.7	1626.61	1328.17	1432.01	921.225	1494.83	594.756	1409.15	1578.52	1328.95	1403.44	1253.22	1165.73	1.80265	1.32043	2.03653	1.43184	1874.6	1626.63	1893.08	1889.02	1704.1	1166.28	1747.35	2805.03	2343.47	1530.75	1431.76	932.63	1346.12	2280.5	1754.76	1028.4	741.704	3590.27	3431.89	3525.3	943.662	2114.39
TIF4631_YGR162W	4558.41	4098.92	3591.85	3516.22	3596.27	3407.54	3269.73	4109.22	3236.77	3217.88	3123.34	3767.84	3410.09	3207.35	2917.47	3676.48	1768.58	3827.7	3569	2576.08	3272.25	3220.98	2886.72	1.64865	1.14701	1.7395	1.31296	1071.2	1499.75	1313.16	3028.71	2573.22	2279	1492.05	1808.35	2219.4	2478.85	2140.25	2064.87	1265.36	3116.69	2072.28	2002.92	1555.07	2078.23	2507.92	2593.04	1782.6	2979.7
NNF2_YGR089W	505.181	451.51	253.261	347.858	199.184	324.019	432.812	446.208	230.454	222.133	235.632	322.19	276.297	319.854	169.86	223.552	122.659	249.85	225.228	198.35	153.902	111.453	109.015	2.20508	1.57948	2.24986	2.0673	561.516	855.187	813.225	639.982	548.532	413.109	833.962	948.936	716.826	544.565	487.933	357.812	798.701	646.142	646.196	271.247	171.989	626.132	681.978	765.564	231.312	356.623
IRC20_YLR247C	262.694	222.483	137.767	153.161	107.358	313.337	330.974	366.198	144.22	168.882	161.695	237.168	273.874	252.362	120.892	129.283	89.8552	243.853	202.128	218.186	97.105	102.784	88.6655	2.22464	1.79281	2.48458	2.22552	362.826	362.883	373.284	219.602	166.997	176.119	249.621	364.057	344.628	189.414	205.77	204.582	394.863	380.084	417.799	281.127	193.488	279.761	219.993	308.695	205.995	209.991
IRA1_YBR140C	355.31	253.892	179.015	180.419	179.996	380.989	385.53	303.626	203.692	193.225	234.941	362.464	283.568	269.969	169.095	183.151	166.874	175.894	221.378	207.028	117.259	100.307	81.3978	2.09353	1.39346	2.21252	2.12732	380.103	431.4	393.281	301.616	354.717	427.718	442.511	638.592	358.413	320.151	373.343	342.903	305.122	190.042	323.098	284.72	207.821	386.337	417.987	327.217	147.303	186.458
YTA12_YMR089C	784.714	923.959	566.743	504.913	583.39	1082.44	1171.14	1056.54	1011.02	993.511	849.244	1009.08	811.926	809.907	615.17	711.056	396.504	701.578	667.985	665.714	611.945	487.915	511.644	1.99304	1.14635	2.00177	1.62159	371.465	504.992	506.599	689.728	522.933	387.949	453.857	429.707	317.058	759.714	519.969	390.942	610.243	608.134	618.343	679.016	440.723	592.827	461.985	487.739	330.282	678.851
SMC2_YFR031C	333.419	239.497	169.94	181.717	134.312	299.094	349.159	296.446	202.205	222.133	187.262	232.693	220.553	239.157	107.884	188.537	108.397	267.839	211.753	180.995	201.539	131.266	116.283	2.16773	1.44287	2.29421	1.81238	414.658	403.486	239.968	226.772	170.654	154.206	385.778	375.994	427.339	234.708	213.163	166.482	484.605	456.1	362.093	168.856	93.1609	392.998	505.984	246.956	145.002	204.56
BRE4_YDL231C	186.917	100.772	36.298	63.6009	33.8064	60.531	105.475	106.68	44.604	24.3433	46.2973	143.196	109.065	54.2872	33.666	53.8678	44.2145	91.9446	75.0761	92.9768	38.4756	28.4823	29.0707	2.97349	1.77676	2.62455	2.5813	129.581	197.936	126.65	93.2186	104.83	129.046	153.177	113.395	68.9256	59.7065	108.43	80.342	35.8967	152.033	150.408	75.4462	42.9973	126.559	43.9986	98.7825	48.3339	97.7545
HEH2_YDR458C	493.393	427.953	301.933	359.54	279.132	384.55	447.361	391.842	303.307	330.156	281.93	333.377	201.164	322.789	158.383	320.514	124.086	363.781	359.98	267.773	311.469	255.103	286.346	1.92066	1.28873	2.08722	1.53515	449.213	362.883	233.302	697.347	492.46	311.658	226.928	429.707	358.413	602.212	320.36	352.842	251.277	266.059	261.821	317.054	232.902	373.015	285.991	426	563.896	648.076
IES1_YFL013C	1006.99	867.684	603.866	765.807	675.215	897.283	1102.03	993.966	721.098	632.926	762.177	955.383	632.575	528.2	420.826	546.759	362.273	647.61	883.588	825.634	604.616	600.606	584.32	1.82284	1.27745	2.11044	1.61124	846.594	1301.81	1019.86	475.953	341.309	293.802	1032.52	954.905	1350.94	336.621	319.128	256.763	1543.56	1824.4	1437.23	629.617	333.229	1112.38	1605.95	691.478	355.6	472.48
CTR9_YOL145C	722.408	740.738	524.671	526.979	362.277	715.69	920.181	1067.82	582.826	663.355	626.049	541.458	496.85	539.938	326.714	414.782	249.598	805.515	825.837	660.755	829.973	574.6	534.9	2.00675	1.41893	2.09722	1.55237	1330.36	1329.73	1106.52	908.433	664.333	594.097	1009.83	1259.28	1144.16	731.92	703.56	525.95	1435.87	1520.33	1353.67	800.269	505.219	1512.04	1561.95	1401.48	697.389	1169.43
VMA22_YHR060W	203.756	134.799	81.6704	83.0706	63.5013	156.668	192.765	182.586	141.246	97.3732	106.415	234.93	94.5228	167.263	60.4458	110.429	37.0831	187.887	128.977	75.6211	168.56	70.5867	98.8402	2.47128	1.44964	2.71268	1.71737	129.581	131.958	139.981	73.9475	43.8825	44.6385	56.7321	196.949	165.421	101.913	56.6791	83.655	89.7416	190.042	150.408	61.0755	25.0818	106.576	153.995	135.826	78.2549	76.0313
EFB1_YAL003W	2409.71	2074.33	1428	1722.42	1778.04	2079.42	1953.11	1463.77	1746.99	1393.65	1568.58	3597.79	3320.42	2683.55	2928.95	2712.25	2369.04	2854.28	2092.51	1247.13	2889.33	1918.22	2463.74	1.80741	1.01278	1.63269	1.20876	3075.38	1844.87	3179.58	1897.54	2370.88	1577.77	1384.26	2435.01	2481.32	3292.09	2525.92	3767.79	1265.36	1786.39	1999.87	1212.53	2160.62	2204.79	2001.94	2518.95	2847.1	2883.76
HIR1_YBL008W	333.419	269.597	169.94	186.909	190.047	249.245	323.7	232.849	206.665	155.189	156.167	277.442	220.553	231.821	101.763	177.764	108.397	179.892	254.104	189.673	163.063	127.551	125.004	2.0651	1.40931	2.42991	1.84278	112.303	164.947	99.9867	105.319	156.027	132.292	119.137	101.459	137.851	59.7065	120.751	77.8572	107.69	114.025	178.261	118.558	121.826	179.847	241.992	203.739	74.8025	114.047
YMD8_YML038C	375.518	365.134	141.067	216.762	215.173	245.684	236.41	242.081	90.6949	115.631	109.87	302.053	230.248	124.714	149.202	164.297	79.8713	281.83	136.677	190.912	119.091	120.121	69.7696	2.28896	1.8299	2.04483	1.90352	164.136	200.474	119.984	246.492	162.122	163.133	158.85	185.013	261.917	100.883	162.644	108.503	143.587	418.092	217.256	85.3261	60.9129	226.473	109.996	185.217	123.136	143.011
YRM1_YOR172W	210.492	145.268	89.92	90.8585	79.034	185.154	116.386	121.04	72.8532	59.3368	58.0443	205.844	172.08	132.05	83.4	83.4952	69.8874	139.916	80.8512	117.771	54.9651	52.0112	42.1524	2.3577	1.7871	2.41794	2.20069	215.968	203.012	146.647	108.008	109.706	94.9582	221.255	185.013	110.281	89.5598	145.394	74.5441	134.612	304.067	211.685	80.8352	28.6649	246.456	131.996	172.869	48.3339	74.221
MRPS18_YNL306W	698.833	595.469	508.172	459.484	457.757	769.099	781.972	737.525	831.122	747.035	777.379	628.718	508.969	812.841	514.937	498.278	349.437	487.706	758.461	570.258	408.574	387.607	574.145	1.80571	0.898954	1.88407	1.76547	207.329	342.582	326.623	349.122	346.184	329.513	181.543	328.248	330.843	355.151	346.235	326.338	125.638	608.134	434.511	687.998	412.058	139.881	175.994	234.608	278.495	430.844
SSH1_YBR283C	557.383	602.013	377.829	395.883	412.53	484.248	461.909	418.512	392.515	395.579	370.378	671.23	741.64	865.661	451.431	519.825	638.97	575.653	606.384	298.765	463.539	380.177	738.395	1.91543	1.10976	1.96355	1.42672	328.271	213.162	426.61	643.119	760.631	581.112	187.216	364.057	289.487	1175.6	415.236	819.157	323.07	494.109	412.229	234.422	372.644	366.354	219.993	537.13	666.318	503.255
BUB1_YGR188C	131.347	138.725	54.447	58.409	60.7602	135.305	120.024	126.169	43.1172	63.9012	35.9322	58.1732	55.7442	74.8283	31.3706	53.8678	28.5255	103.937	57.7508	99.1752	36.6434	54.4879	50.8736	2.53314	2.15478	2.21164	1.86371	190.052	162.409	219.971	79.7736	59.729	67.3635	90.7714	119.363	248.132	40.1475	59.1434	48.0395	98.7158	76.0167	139.266	54.7883	50.1636	206.49	241.992	197.565	42.5799	70.6005
CDC43_YGL155W	252.59	263.054	120.443	128.5	155.784	213.639	192.765	165.148	95.1553	111.066	116.78	257.305	305.381	250.895	134.664	148.137	94.134	189.886	207.903	178.515	128.252	106.499	140.993	2.26144	1.46564	2.42749	1.93096	138.219	258.84	253.3	224.98	269.39	187.482	272.314	310.344	275.702	274.856	198.377	176.421	215.38	190.042	228.397	195.801	211.404	233.134	263.992	234.608	200.241	190.078
SPB1_YCL054W	1483.55	1307.42	1020.47	1220.1	1079.52	893.722	1029.29	1329.39	740.427	692.263	922.49	1221.64	1020.36	1063.74	645.776	999.249	516.311	1185.29	1332.12	847.948	1320.99	1064.99	1133.76	1.70345	1.29371	2.10557	1.2903	2332.45	1888.01	1719.77	1295.2	1087.31	632.243	1906.2	2429.04	2371.04	996.481	697.399	709.825	1220.49	2242.49	1882.88	510.16	333.229	2338	2485.92	2092.95	736.517	1075.3
YGL140C_YGL140C	353.626	361.208	230.162	225.848	238.929	288.412	309.152	298.498	175.443	185.618	184.498	384.838	412.022	388.814	290.752	282.806	235.335	265.84	323.405	385.544	188.713	205.568	219.483	1.98069	1.47994	1.90897	1.83595	207.329	340.045	353.286	327.161	382.753	474.791	391.452	250.662	234.347	326.327	380.736	358.64	323.07	380.084	250.68	220.051	146.908	412.981	153.995	302.521	202.542	249.817
CDC48_YDL126C	4565.15	5158.99	3852.53	3491.56	3730.13	8257.14	5059.18	5665.3	5270.71	6528.57	3813.65	5202.03	5986.44	5921.71	4167.7	4258.25	4218.92	6981.8	6150.46	5768.28	4684.86	4697.11	6351.94	1.77131	1.2663	1.84122	1.57458	2557.06	2106.25	2726.3	2905.01	3638.59	3058.95	1792.73	2196.28	2632.96	3126.36	3000.29	2673.65	2898.65	2166.48	2623.78	3206.46	3690.61	1865.08	1913.94	2055.91	2247.53	2760.66
TYW3_YGL050W	360.362	242.114	147.667	173.929	179.996	242.124	163.669	175.406	203.692	184.096	112.634	277.442	176.927	192.206	139.255	177.764	64.1823	351.788	267.579	202.07	256.504	169.656	187.506	2.16906	1.23378	2.13259	1.74181	95.0258	137.033	119.984	109.353	93.8599	99.8279	68.0785	83.5542	137.851	73.089	121.983	72.8876	62.8191	0	133.696	111.373	111.076	93.2538	153.995	154.348	123.136	255.248
MPP10_YJR002W	838.6	916.107	697.911	612.646	603.491	594.628	705.593	914.983	563.498	556.853	570.769	830.087	756.182	820.177	488.923	694.895	359.421	949.428	858.562	844.229	745.693	671.192	667.172	1.83103	1.32473	2.09823	1.58195	829.316	860.262	866.551	717.514	720.405	542.155	731.844	978.777	1075.24	617.654	725.739	558.252	789.726	760.167	1080.71	546.087	458.638	805.979	967.969	1037.22	670.921	986.597
RPO21_YDL140C	1145.08	982.852	814.229	815.13	860.237	1021.91	1022.02	865.746	997.643	964.603	849.935	1098.58	1042.17	1005.05	915.104	945.381	1025.49	793.522	758.461	898.776	720.043	830.941	713.685	1.71982	0.979718	1.56892	1.27967	2764.39	1806.8	2359.69	1338.67	1450.56	1980.32	3341.52	2757.29	2991.37	1179.72	1281.44	1318.6	5653.72	3382.74	2729.62	1073.31	1085.68	4089.84	3475.89	2877.04	758.382	979.356
SGS1_YMR190C	188.601	221.174	117.968	92.1564	100.049	210.078	181.854	172.329	77.3136	88.2445	97.4315	221.506	198.74	156.993	83.4	129.283	75.5925	135.918	140.527	142.564	108.098	55.7263	65.409	2.32304	1.68158	2.44869	2.23489	112.303	164.947	113.318	125.935	85.3271	109.567	153.177	196.949	137.851	101.913	118.287	100.22	116.664	114.025	167.12	96.1041	85.9947	186.508	109.996	123.478	58.6912	76.0313
OMS1_YDR316W	377.202	340.268	267.285	225.848	203.752	523.415	469.183	662.644	432.659	485.345	345.502	219.268	201.164	221.551	137.725	185.844	112.676	215.87	179.028	172.317	170.392	153.557	136.632	1.98365	1.41893	2.00739	1.50843	354.187	342.582	246.634	294.445	231.602	185.858	181.543	244.694	206.777	193.532	167.573	111.816	233.328	228.05	317.528	281.127	171.989	333.049	329.989	370.434	120.835	213.612
NOP56_YLR197W	3825.9	4199.7	2343.69	3433.15	2470.15	2225.4	3247.91	3414.77	2033.94	2603.21	2438.55	4226.51	3543.39	4149.3	2178.35	4336.36	1931.17	4283.42	4664.34	3050.88	4758.14	3321.29	3920.18	1.91875	1.24223	2.07778	1.4068	2764.39	2052.96	2406.35	2927.87	3589.83	2038.76	2240.92	3043.76	2439.97	5158.44	3414.3	3081.98	1588.43	1368.3	2016.58	1170.31	870.696	1325.54	1231.96	1827.48	1894.23	3408.74
NET1_YJL076W	461.398	562.751	311.833	258.298	330.298	530.536	523.739	431.847	334.53	416.879	345.502	521.322	571.984	522.331	420.06	422.863	293.812	383.769	458.157	497.116	302.308	318.259	254.368	2.11943	1.25687	1.86027	1.71771	302.355	329.894	326.623	268.452	201.128	311.658	385.778	274.535	358.413	252.209	315.431	329.651	305.122	418.092	362.093	254.182	161.24	279.761	439.986	209.913	173.772	217.232
RPG1_YBR079C	2866.06	2825.54	2153.13	2296.12	2395.69	3197.46	3378.85	2643.4	2206.41	2399.34	2265.11	2888.52	2067.38	1876.58	1903.66	2203.19	1202.35	2494.5	2514.09	2434.75	2471.6	2222.86	2087.27	1.68887	1.21569	1.77329	1.38977	1675.91	2017.43	1539.79	1958.49	1727.27	1466.58	1622.54	1342.83	1488.79	1501.93	1381.24	1045.27	1606.38	3002.66	2568.07	1443.36	877.862	2577.8	4399.86	2457.21	1127.79	1940.61
STH1_YIL126W	1683.94	1816.51	1324.05	1165.58	1354.09	2022.45	2153.15	2013.58	1321.77	1446.9	1529.19	1485.65	1325.74	1072.54	889.09	1155.47	556.247	1029.38	856.637	1051.26	875.777	616.705	584.32	1.81638	1.30361	1.98981	1.75765	2271.98	2466.59	2186.38	1277.72	942.255	1002.34	2303.32	2381.29	1957.49	948.099	1107.71	808.389	2028.16	1862.41	2400.95	1257.44	741.704	3097.36	2639.92	3420.34	698.54	957.632
SSO2_YMR183C	1017.1	828.422	688.836	482.848	618.11	1203.5	814.705	1038.07	948.579	838.322	805.71	1112	979.159	812.841	913.574	845.725	472.096	1205.27	825.837	1089.69	928.91	751.686	588.681	1.97066	1.16425	1.69583	1.623	509.684	753.681	506.599	825.074	627.764	633.055	669.439	358.089	592.76	833.833	991.884	703.199	520.501	456.1	339.81	1319.41	773.952	346.371	813.974	438.347	807.867	890.652
PUP2_YGR253C	895.854	730.268	636.864	639.903	629.531	790.463	781.972	725.216	737.453	605.54	610.847	729.403	610.763	811.374	602.163	449.797	360.847	1049.37	1014.49	743.814	789.665	608.036	917.179	1.71642	1.12597	1.88219	1.68662	820.678	659.788	546.594	650.738	548.532	396.877	436.837	686.338	482.479	659.86	458.361	459.689	376.915	380.084	345.381	394.296	343.979	386.337	197.994	203.739	354.449	258.869
SMC6_YLR383W	255.958	248.658	155.916	171.333	139.337	163.79	261.87	257.467	147.193	146.06	176.897	364.701	327.194	267.034	171.391	255.872	122.659	205.876	229.078	174.796	137.413	125.075	132.271	2.05935	1.32842	2.24162	1.85078	276.439	307.055	179.976	145.206	125.553	112.814	266.641	262.599	275.702	246.032	200.841	144.119	161.535	152.033	267.392	127.54	75.2454	293.083	307.99	302.521	121.986	150.252
MSN5_YDR335W	368.782	494.698	265.635	260.894	253.548	544.779	632.852	514.934	264.651	340.806	321.317	575.02	513.816	460.708	277.745	417.476	251.024	399.759	373.455	365.709	283.986	274.916	245.647	2.09704	1.55368	2.18939	1.66755	535.6	548.132	393.281	496.12	440.044	406.616	499.243	316.312	441.124	606.33	431.254	398.397	673.062	456.1	495.789	352.98	247.235	539.54	549.982	426	298.059	307.746
AIM44_YPL158C	1113.08	903.02	645.114	851.474	731.407	850.994	1051.12	878.055	750.834	804.85	749.048	445.249	433.835	446.036	213.473	368.995	239.614	745.551	496.657	493.397	740.197	423.52	484.026	1.80105	1.1421	2.22392	1.4807	1900.52	1479.45	1893.08	1141.93	1197.02	836.768	1242.43	2458.88	1461.22	487.946	499.022	333.792	1238.43	798.176	930.3	511.956	204.237	1571.99	1297.96	1580.52	327.98	1017.37
DRS2_YAL026C	313.212	272.215	200.464	193.399	182.281	252.806	243.684	273.879	184.363	170.403	154.785	250.592	322.347	265.567	171.391	175.07	129.791	269.838	225.228	221.905	166.727	170.894	127.911	1.96051	1.46717	2.14124	1.70242	259.161	317.206	246.634	283.689	255.981	234.555	272.314	316.312	330.843	249.12	279.699	217.006	314.096	114.025	105.843	105.984	46.5805	159.864	175.994	135.826	150.756	108.616
NAB3_YPL190C	2690.93	2330.84	1635.88	2117	1214.29	1737.59	2207.71	1907.92	2025.02	2495.19	1825.63	1861.54	1134.27	1294.09	986.262	1613.34	748.793	1489.1	1823	877.701	1892.63	1440.22	1191.9	1.96599	0.920782	1.88813	1.20919	1373.56	1086.11	1239.83	2757.57	3945.77	2116.68	1418.3	954.905	1047.67	3668.86	2649.13	1794.03	1328.18	1558.34	1141.98	1718.2	1178.84	1005.81	1671.95	969.303	1119.74	3370.72
MDS3_YGL197W	387.305	350.738	253.261	269.979	251.721	612.431	563.747	523.14	379.134	351.456	339.974	425.112	385.362	350.666	247.904	239.712	195.399	355.786	271.429	249.178	194.21	196.9	148.26	1.87427	1.445	2.10692	1.76569	302.355	436.475	286.628	392.594	271.828	307.6	414.144	256.631	358.413	352.063	333.914	266.702	314.096	190.042	378.805	284.72	164.823	313.066	307.99	487.739	136.946	275.161
RPL22A_YLR061W	1682.25	1092.78	1035.32	1073.43	939.271	683.644	989.285	867.797	777.597	524.902	1046.87	2309.03	1941.35	1719.58	1508.85	1793.8	1195.22	1744.95	1463.02	1280.6	1702.09	1191.3	1219.51	1.79932	0.866836	1.83788	1.46104	846.594	1055.66	1219.84	1504.05	916.657	861.117	521.935	1020.55	1226.88	1694.43	1545.12	2021.8	457.682	1064.23	529.213	846.974	1096.43	1039.11	1011.97	1086.61	2056.49	1819.32
SMC1_YFL008W	515.284	523.49	393.503	390.691	295.578	526.975	825.617	736.499	529.301	486.866	437.405	295.341	336.889	290.51	143.081	274.726	129.791	437.736	300.304	266.533	340.784	239.004	188.959	1.90231	1.41158	2.27911	1.60608	354.187	652.175	319.957	353.603	230.383	206.96	510.589	453.58	303.273	251.179	276.002	180.562	367.941	532.117	367.663	291.007	157.657	452.947	483.985	567.999	146.153	289.643
IFH1_YLR223C	666.838	515.637	439.7	484.146	392.429	644.477	603.755	658.541	501.052	562.939	460.209	266.254	341.736	424.027	135.429	296.273	131.217	361.782	417.731	324.799	397.581	267.486	273.264	1.79176	1.26013	2.43575	1.58488	2582.97	1750.98	1479.8	750.679	730.157	383.891	1543.11	2435.01	2109.12	480.741	349.932	290.722	1157.67	874.192	841.169	273.043	200.654	999.147	1209.96	1450.87	128.89	485.152
UTP20_YBL004W	1426.29	984.161	638.514	902.095	822.319	850.994	778.335	933.446	591.747	540.117	708.279	1282.05	913.72	793.767	505.756	641.027	483.507	915.449	756.536	945.884	577.133	518.874	514.551	1.95488	1.26372	2.30645	1.87508	647.903	746.068	579.923	968.936	1054.4	1128.95	845.309	996.682	744.396	685.596	925.347	605.464	278.199	342.075	389.946	546.985	358.311	506.235	725.977	592.695	407.386	740.4
YJL049W_YJL049W	264.378	261.745	164.166	154.459	99.1351	284.852	298.24	308.755	148.68	191.703	162.386	138.721	89.6754	110.042	68.0972	53.8678	32.8043	165.9	225.228	140.085	174.056	139.935	87.212	2.2749	1.60886	2.3268	1.5724	1045.28	634.411	546.594	219.153	198.69	118.495	487.896	513.261	468.694	148.237	155.251	101.049	358.967	266.059	233.968	90.7151	39.4142	259.778	175.994	234.608	62.1436	77.8416
RAD9_YDR217C	267.746	230.335	156.741	164.843	150.302	327.579	265.507	336.451	170.982	170.403	173.442	252.83	232.671	247.961	114.771	134.67	98.4128	239.856	202.128	213.227	126.42	122.598	133.725	2.01261	1.61554	2.45483	1.95501	250.523	279.141	213.305	200.779	131.648	129.857	346.066	232.758	372.198	137.943	202.073	121.755	179.483	266.059	406.658	157.18	128.992	306.405	307.99	265.478	111.628	195.509
MEC3_YLR288C	218.912	184.53	89.92	88.2625	117.409	202.957	210.951	150.787	132.325	138.453	125.763	248.355	121.183	112.976	61.9761	94.2687	57.0509	123.925	96.2514	117.771	80.6155	68.1099	66.8625	2.33245	1.26425	2.6056	1.84731	164.136	177.635	219.971	50.1946	46.3204	51.1313	113.464	149.204	151.636	45.2946	40.6611	28.1611	152.561	228.05	217.256	79.9371	50.1636	199.829	43.9986	191.391	49.4847	70.6005
GIN4_YDR507C	1156.86	1175.23	904.149	1025.4	758.361	932.889	1196.6	1155.01	865.318	1039.15	914.198	776.389	559.866	617.701	486.627	592.546	315.206	863.48	985.614	604.969	1126.78	944.871	776.186	1.75864	1.15396	1.90746	1.08993	1252.61	1119.1	873.217	1139.69	945.912	559.198	1083.58	787.796	799.537	834.862	665.363	472.941	664.088	950.209	863.452	508.364	351.145	1358.84	1253.96	1278	743.422	1422.87
UFO1_YML088W	267.746	261.745	167.466	151.863	168.575	167.35	272.781	182.586	142.733	112.588	116.089	268.492	230.248	224.485	145.376	169.684	84.1501	187.887	200.203	230.582	166.727	134.982	165.703	2.04641	1.47464	2.2087	1.72409	172.774	218.238	346.62	135.346	138.961	116.872	329.046	405.834	330.843	159.561	139.233	126.725	349.992	684.151	362.093	123.049	118.243	259.778	373.988	351.913	142.7	182.837
BPH1_YCR032W	235.751	208.087	101.469	112.924	135.226	270.609	312.789	296.446	162.061	150.624	165.841	331.14	256.908	181.936	105.589	140.056	92.7078	225.864	150.152	283.889	144.741	113.929	85.7584	2.24473	1.58913	2.57394	2.02066	276.439	385.722	159.979	185.989	121.896	165.568	363.086	393.898	137.851	103.972	202.073	115.957	269.225	304.067	328.669	236.218	107.493	399.659	263.992	432.173	92.0646	209.991
BUD4_YJR092W	939.636	951.442	706.161	722.974	759.274	1313.88	1378.45	1135.52	985.749	908.309	811.238	487.76	472.614	440.167	271.624	282.806	171.153	701.578	623.709	632.242	518.504	392.561	396.814	1.74188	1.33309	2.27065	1.83234	751.568	918.628	1019.86	641.326	547.313	527.546	612.707	1062.33	744.396	255.297	312.967	232.743	789.726	456.1	796.604	645.784	422.807	859.267	769.975	753.217	307.266	454.378
RPL11A_YPR102C	6855.3	5245.37	4612.32	5176.34	3308.92	7584.17	4895.51	3837.39	4051.53	3546.51	3581.47	8652.15	7641.8	6169.67	5342.19	6868.15	5656.6	7613.42	6872.35	4822.4	5917.91	4972.03	5684.77	1.83356	1.23757	1.80641	1.52896	6790.03	5585.36	9012.13	3174.36	5378.05	3177.45	3988.27	6039.77	9566.87	5531.09	5175.05	5274.41	5187.07	6537.44	6166.72	3717.52	7280.88	6454.49	6929.78	5828.17	6831.19	8102.77
PSK1_YAL017W	399.093	365.134	235.112	192.101	261.315	409.474	367.345	363.121	237.888	257.126	244.615	501.185	380.515	353.601	249.435	207.391	171.153	223.865	246.404	245.459	122.755	123.836	114.829	2.06652	1.40676	2.25111	2.08839	241.884	284.216	239.968	258.144	275.485	379.021	187.216	190.981	248.132	238.826	362.253	283.268	296.147	380.084	356.522	267.654	247.235	266.439	351.989	296.348	89.763	144.822
COG8_YML071C	734.196	612.483	524.671	555.535	406.591	694.326	865.625	974.477	816.254	826.151	746.284	566.07	467.767	683.726	262.442	344.754	175.432	691.584	754.611	406.618	676.071	404.945	530.539	1.80989	1.10546	2.53002	1.64363	1252.61	933.854	1086.52	954.594	986.138	471.545	1049.54	1145.89	1516.36	1032.51	754.078	559.081	646.14	456.1	545.925	408.667	171.989	299.744	373.988	635.912	209.447	353.003
RPL19A_YBR084C-A	2276.68	1875.4	1175.56	1678.29	1551.44	1353.05	1945.84	1667.89	1735.1	1522.98	1415.87	3250.99	3032	2503.08	2170.69	3065.08	1516.13	3126.12	2548.74	2817.82	3349.21	2533.69	2338.73	1.85407	1.05586	1.83941	1.34215	2081.93	1981.9	1693.11	1885.44	1604.15	1409.76	2036.68	2255.96	1364.73	2021.79	3170.33	1517.39	1175.62	2698.59	1587.64	1640.06	1107.18	3750.13	1627.95	2086.78	1768.79	5416.33
YME2_YMR302C	250.906	217.248	132.818	119.414	146.19	338.261	287.329	312.858	173.956	167.36	181.043	185.707	227.824	198.075	114.005	140.056	102.692	161.903	186.728	173.557	87.9441	122.598	143.9	2.14061	1.56188	2.17363	1.72538	86.3871	131.958	159.979	109.801	95.0788	99.0162	79.425	77.586	110.281	86.4715	70.2328	96.0791	161.535	190.042	206.114	103.289	75.2454	113.237	131.996	104.956	79.4057	70.6005
RSP5_YER125W	1018.78	1006.41	860.427	633.413	641.409	1235.54	992.922	952.936	905.462	903.745	606.701	1371.55	1248.19	1253.01	1095.68	1001.94	607.592	829.501	950.964	865.304	622.938	688.53	688.975	1.87173	1.34206	1.83354	1.59288	1632.72	1268.82	1226.5	1394.25	1827.22	1297.76	1344.55	984.745	1309.59	1875.61	1557.44	1393.15	1740.99	988.217	1448.37	1079.6	906.527	1538.69	1451.95	1710.17	947.115	1509.76
MND2_YIR025W	518.652	337.651	240.887	305.025	263.599	491.369	512.828	391.842	466.855	337.763	346.884	440.774	203.588	250.895	168.33	228.938	95.5603	301.818	333.03	281.41	298.644	191.946	215.123	2.00312	1.12197	2.26821	1.7404	362.826	370.496	366.618	171.648	148.713	142.843	346.066	566.975	303.273	91.6186	120.751	70.4028	233.328	532.117	378.805	258.673	75.2454	539.54	263.992	666.782	88.6122	219.043
SAS10_YDL153C	1054.14	861.14	793.606	832.004	735.062	737.053	814.705	980.632	698.796	681.612	852.008	874.836	601.068	751.218	545.543	794.551	346.584	907.454	906.688	635.961	961.889	577.077	764.558	1.65005	1.07633	1.88109	1.54678	1252.61	865.337	953.206	906.192	825.235	550.271	720.498	1133.95	689.256	877.068	629.631	585.585	789.726	1292.28	1025	797.574	584.047	1258.93	901.971	1518.78	852.748	1435.54
CLN2_YPL256C	857.123	620.335	443	512.701	554.608	316.897	320.063	352.863	275.058	241.912	252.216	440.774	368.396	281.707	217.299	247.792	139.775	341.794	198.278	203.309	203.371	198.138	216.576	1.89345	1.25259	2.2004	1.48833	596.071	583.659	579.923	946.976	565.597	494.27	380.105	650.529	468.694	342.798	312.967	217.006	251.277	380.084	272.962	142.809	111.076	692.742	791.975	450.695	185.28	356.623
PSD1_YNL169C	395.725	265.671	162.516	216.762	200.098	213.639	225.499	184.638	172.469	162.796	212.829	355.752	317.5	249.428	207.352	193.924	175.432	291.824	284.904	259.095	186.881	212.998	199.134	2.10398	0.945418	2.01657	1.625	302.355	279.141	219.971	235.736	274.266	295.426	226.928	280.503	248.132	274.856	186.055	196.299	206.406	418.092	211.685	176.041	161.24	173.186	175.994	228.435	215.201	240.766
IML1_YJR138W	291.321	222.483	135.292	116.818	159.895	263.488	265.507	228.746	136.786	132.367	162.386	163.333	169.656	171.665	74.9835	67.3348	59.9035	167.899	169.402	164.879	120.923	86.6854	103.201	2.20894	1.44851	2.58676	1.99732	561.516	276.603	319.957	192.263	186.501	166.38	272.314	149.204	192.992	194.561	126.912	115.957	403.837	190.042	278.533	165.263	164.823	412.981	197.994	463.043	161.113	224.473
CDC45_YLR103C	306.476	229.027	183.965	147.97	149.845	160.229	138.209	166.174	98.1289	88.2445	96.7405	147.67	106.641	83.6317	51.2642	70.0282	25.6729	167.899	90.4763	148.763	128.252	70.5867	93.0261	2.07025	1.49057	2.52715	1.86377	164.136	225.85	119.984	140.276	132.867	131.481	73.7518	179.045	68.9256	66.9125	64.072	48.8678	80.7675	152.033	150.408	104.188	57.3298	233.134	241.992	290.174	71.3501	152.063
NRP1_YDL167C	865.543	684.463	246.661	433.525	469.179	494.93	440.086	465.697	217.073	203.875	250.834	836.799	462.919	308.117	274.684	352.834	239.614	525.684	344.58	525.629	333.455	314.544	200.588	2.32768	1.68033	2.29489	1.74325	483.768	1504.82	706.572	268.452	196.252	286.498	1185.7	1677.05	703.041	91.6186	234.109	117.614	260.251	570.125	1052.85	173.347	68.0791	1099.06	1033.97	1512.61	107.025	269.73
YLR257W_YLR257W	1399.35	1347.99	1220.93	1072.13	1075.41	1064.63	1087.49	1185.78	1292.03	1103.06	1131.86	1805.61	1211.83	1254.48	1410.15	1220.11	758.777	1698.98	1667.07	1648.79	1670.94	1523.19	1309.63	1.66201	0.927448	1.65917	1.37939	837.955	1223.15	1039.86	951.009	820.36	791.318	1321.86	1277.18	937.388	1025.31	1075.67	956.649	1247.41	1406.31	1437.23	1487.37	1311.42	1465.42	967.969	1771.91	1390.18	1471.75
HOM2_YDR158W	1675.52	1206.64	1171.43	1164.29	1129.77	1043.27	880.173	798.045	868.292	677.048	907.288	2964.6	2583.62	2425.32	2469.86	1839.59	2816.89	2338.59	2071.33	1969.87	1460.24	1414.21	1565.45	1.6755	0.939707	1.53755	1.7433	431.936	614.11	479.936	1348.53	2373.31	1965.72	487.896	340.185	523.834	2384.14	2534.54	2549.41	323.07	646.142	367.663	1076.01	1866.8	426.303	417.987	592.695	1721.61	1571.31
IES2_YNL215W	924.481	649.127	565.918	656.777	504.356	715.69	821.98	688.288	838.556	690.741	694.459	639.905	346.583	368.273	309.115	420.169	185.416	695.581	654.509	704.144	806.155	656.332	505.829	1.80705	0.937219	2.00379	1.30062	673.82	619.186	426.61	637.293	492.46	471.545	726.171	751.987	744.396	390.151	479.308	297.348	753.83	1216.27	696.332	1078.7	551.799	1092.4	813.974	858.173	569.65	1384.86
YDR186C_YDR186C	402.461	362.517	226.862	284.257	267.71	345.383	276.418	253.364	230.454	247.997	228.722	243.88	271.45	246.493	185.163	202.004	145.48	201.878	250.254	292.567	163.063	139.935	181.692	1.91356	1.13376	1.89582	1.91494	388.742	535.443	253.3	309.683	312.054	309.223	453.857	441.643	82.7107	252.209	299.413	200.441	296.147	228.05	289.674	237.117	111.076	539.54	395.987	370.434	118.533	186.458
CSF1_YLR087C	235.751	196.309	129.518	144.076	122.434	163.79	225.499	217.462	90.6949	111.066	97.4315	248.355	281.145	212.747	116.301	169.684	112.676	221.866	198.278	198.35	78.7833	79.2552	74.1302	2.0585	1.7545	2.33627	2.44977	241.884	337.507	266.631	228.565	225.507	288.933	402.798	250.662	317.058	195.59	272.306	207.895	161.535	190.042	317.528	127.54	103.91	273.1	153.995	314.869	131.192	157.493
RPN1_YHR027C	1746.24	1566.54	1338.08	1544.59	1358.2	1395.77	1600.31	1639.17	1842.15	1713.16	1453.87	1447.62	1294.23	1233.93	1080.37	1292.83	755.925	1299.22	1262.82	1262	1626.97	1356.01	1238.41	1.60124	0.95045	1.76958	1.16349	561.516	715.616	519.931	1215.88	1328.67	1279.1	572.994	620.688	537.62	1054.13	1006.67	794.309	475.631	722.159	768.751	1470.3	849.198	699.403	593.981	734.695	705.445	1498.9
MYO4_YAL029C	313.212	270.906	183.14	199.889	197.813	235.003	290.966	321.064	153.14	144.538	216.975	389.313	283.568	313.986	185.928	175.07	136.922	239.856	229.078	230.582	153.902	102.784	104.654	1.94122	1.39892	2.30755	2.19494	241.884	416.174	313.292	365.256	280.361	294.614	260.968	268.567	220.562	253.238	341.307	237.713	305.122	152.033	267.392	198.495	150.491	399.659	329.989	370.434	146.153	264.299
PEP1_YBL017C	400.777	437.114	298.633	225.848	271.365	423.717	458.272	435.95	231.941	275.384	292.295	563.833	555.018	589.823	436.128	417.476	313.78	367.779	406.181	397.941	252.839	241.481	261.636	2.00972	1.44119	1.90021	1.84613	371.465	433.937	446.607	415.898	391.286	439.892	323.373	304.376	317.058	460.152	460.826	490.335	305.122	304.067	306.386	282.025	250.818	273.1	395.987	284	255.479	284.212
RIX7_YLL034C	863.859	700.167	466.924	600.964	596.638	395.232	491.006	531.346	327.096	310.377	471.265	467.623	315.076	431.363	220.36	323.207	183.989	583.649	616.009	534.307	600.952	396.276	479.666	1.84604	1.12426	2.21882	1.62576	293.716	373.034	373.284	485.364	442.482	286.498	198.562	256.631	330.843	225.444	216.859	156.543	260.251	190.042	362.093	282.025	232.902	459.608	461.985	537.13	295.758	568.425
FUN12_YAL035W	8998.95	8651.97	7557.4	8336.91	6019.83	10169.2	12038.7	8385.63	9164.64	9194.16	7314.97	7692.29	6640.83	6812.31	5651.3	9047.1	4615.42	9420.33	9840.74	7867.08	10853.8	8261.12	8997.37	1.65151	1.1348	1.66652	1.31676	5140.03	4669.27	4552.73	6942.1	9061.74	5646.36	4532.9	5986.06	6327.37	7274.93	6462.65	4744.32	3670.43	6081.34	4634.79	4155.83	3532.95	5282.16	6907.78	7964.34	3793.06	11783
MNN9_YPL050C	454.663	353.356	239.237	277.767	289.639	284.852	309.152	267.725	294.387	225.176	249.452	333.377	339.313	432.831	316.767	328.594	245.319	243.853	231.003	285.129	249.175	173.371	247.101	1.92835	1.04094	1.71084	1.6044	570.155	365.421	339.955	247.836	318.148	259.715	402.798	501.325	510.049	291.327	290.788	205.41	269.225	418.092	250.68	187.717	143.324	486.252	307.99	142	159.962	249.817
TRS120_YDR407C	185.233	172.752	104.769	106.434	95.4804	131.744	189.128	146.684	69.8796	79.1157	114.707	147.67	138.149	120.312	83.4	78.1084	102.692	99.9398	102.026	114.052	60.4616	56.9647	78.4908	2.15243	1.37748	1.99359	1.97158	120.942	185.248	179.976	147.895	136.523	171.249	232.602	161.14	220.562	121.472	126.912	90.2812	332.044	266.059	161.549	122.151	89.5778	199.829	373.988	185.217	85.1598	79.6518
BDP1_YNL039W	828.496	772.147	637.689	568.514	392.429	847.433	916.544	945.755	639.324	617.711	511.343	563.833	516.24	539.938	255.556	280.113	149.759	677.592	577.508	383.064	478.196	338.073	343.034	1.95266	1.50602	2.55264	1.77532	2436.12	1344.95	1113.18	723.341	589.976	397.688	1441	1879.97	1819.64	607.36	439.879	383.488	1830.73	1824.4	1604.35	487.706	340.396	1218.96	1649.95	1883.04	277.345	479.721
UTP21_YLR409C	815.025	764.295	648.414	674.949	622.678	640.916	600.118	802.148	477.263	419.922	490.613	483.285	639.846	594.225	299.934	414.782	313.78	563.661	592.909	766.129	474.532	404.945	370.651	1.65519	1.4013	2.19155	1.80683	786.123	1218.07	859.885	609.506	520.496	581.923	1083.58	1068.3	1240.66	318.092	470.683	296.52	816.649	760.167	986.007	426.63	293.815	1012.47	1011.97	1092.78	310.718	615.492
TRE2_YOR256C	235.751	214.631	123.743	158.353	127.916	252.806	305.515	207.205	129.352	133.888	158.24	299.816	239.942	209.813	179.807	185.844	79.8713	219.868	217.528	210.747	174.056	131.266	125.004	2.0747	1.44498	2.04615	1.83309	146.858	205.549	126.65	125.935	148.713	147.713	192.889	167.108	124.066	144.119	181.127	105.19	152.561	76.0167	116.984	157.18	53.7467	246.456	175.994	271.652	96.6678	224.473
RGA1_YOR127W	210.492	181.913	112.194	131.096	104.16	252.806	200.039	256.441	133.812	143.017	154.785	234.93	307.805	249.428	143.081	177.764	124.086	175.894	196.353	202.07	100.769	128.79	98.8402	2.11094	1.47786	2.22046	1.82005	190.052	299.442	273.297	189.126	153.589	158.264	363.086	405.834	303.273	236.767	219.323	181.391	242.302	418.092	378.805	219.153	121.826	306.405	329.989	296.348	163.415	171.976
SOF1_YLL011W	951.424	977.617	695.436	865.751	696.687	327.579	403.716	658.541	431.172	360.585	377.979	597.394	397.48	470.978	283.101	360.915	162.595	695.581	716.11	539.265	725.539	605.559	633.74	1.73418	1.29431	2.25513	1.31824	1649.99	1606.33	1419.81	1016.89	883.745	532.415	1021.18	2363.39	1943.7	397.357	338.842	274.157	1193.56	2622.58	2534.65	322.443	283.066	2990.78	2903.91	2691.82	516.713	1071.68
GYP7_YDL234C	276.165	176.678	140.242	116.818	115.581	188.714	232.773	218.488	148.68	132.367	145.111	203.606	164.809	167.263	127.778	131.976	112.676	157.905	205.978	205.789	126.42	121.36	101.747	2.18181	1.37933	1.91249	1.83945	129.581	116.732	113.318	103.526	99.9547	139.597	130.484	125.331	124.066	125.59	167.573	117.614	89.7416	152.033	105.843	175.143	85.9947	133.22	175.994	129.652	147.303	141.201
YSP1_YHR155W	133.031	120.403	64.3464	57.111	57.1055	149.547	145.483	177.457	75.8268	77.5943	64.9544	100.684	135.725	120.312	60.4458	67.3348	65.6086	105.936	98.1764	65.7036	49.4686	59.4414	49.4201	2.40238	1.88486	2.24837	1.82142	181.413	154.796	153.313	133.105	121.896	103.074	198.562	149.204	220.562	106.031	110.894	73.7158	206.406	152.033	89.1305	100.595	114.66	179.847	197.994	222.261	57.5404	99.5648
ESF1_YDR365C	1350.52	1269.46	1000.67	1226.59	1010.54	940.01	1072.94	1446.33	1058.6	1125.88	1159.5	839.037	637.423	784.964	583.8	829.565	383.667	1141.31	1124.22	990.513	1564.67	1038.99	911.365	1.65387	1.06608	1.81035	1.24557	1935.07	2113.86	1919.74	1815.97	1422.53	1269.36	1951.58	2512.59	1709.35	1247.66	1519.25	896.186	646.14	646.142	1025	611.653	204.237	706.064	1121.96	1759.56	370.56	1299.77
BRF1_YGR246C	296.373	282.684	193.864	202.485	194.159	352.504	298.24	367.224	312.228	278.427	275.711	192.419	118.759	158.46	110.945	142.75	71.3137	189.886	229.078	174.796	243.679	136.22	158.435	1.91347	1.17442	1.95885	1.58737	155.497	197.936	119.984	154.169	109.706	121.741	192.889	232.758	151.636	126.619	96.108	101.877	116.664	418.092	317.528	194.903	96.744	213.151	263.992	203.739	94.3662	152.063
YDR444W_YDR444W	247.539	210.705	99.8194	106.434	142.992	384.55	283.692	204.127	112.997	124.759	128.527	409.45	252.061	139.386	144.611	142.75	87.0027	167.899	127.052	184.714	122.755	113.929	68.316	2.27857	1.7371	2.35609	1.69183	276.439	400.948	193.308	99.0448	73.1376	84.4073	368.759	417.771	427.339	93.6775	85.0186	71.231	287.173	418.092	417.799	131.133	78.8285	559.523	439.986	191.391	95.517	106.806
VPS64_YDR200C	153.238	153.121	65.9963	92.1564	73.095	160.229	163.669	174.38	121.918	144.538	91.9035	107.397	111.488	93.9022	73.4532	96.9621	55.6247	131.921	113.577	89.2577	124.588	87.9237	78.4908	2.33211	1.45222	1.88345	1.49397	164.136	139.571	173.31	149.239	86.5461	68.9867	243.948	346.153	124.066	137.943	140.466	74.5441	116.664	114.025	172.69	77.2425	35.8311	113.237	21.9993	191.391	42.5799	110.426
RPL26B_YGR034W	469.818	471.141	240.887	231.04	335.78	238.563	403.716	298.498	168.009	258.648	404.237	1013.56	705.285	878.866	469.029	880.739	606.166	583.649	600.609	763.649	582.63	361.602	459.316	2.13195	0.83799	2.00866	1.85393	267.8	388.26	399.947	451.304	518.058	414.732	221.255	250.662	330.843	831.774	666.595	776.087	161.535	380.084	116.984	511.058	770.369	392.998	153.995	444.521	1065.65	696.954
ULS1_YOR191W	267.746	256.51	166.641	188.207	126.089	334.701	356.434	296.446	193.284	173.446	183.116	317.715	290.839	308.117	189.754	164.297	116.954	221.866	246.404	211.987	130.084	106.499	90.119	2.07559	1.54196	2.2324	2.18454	250.523	334.969	333.289	211.086	162.122	157.452	453.857	346.153	358.413	207.943	274.77	210.38	358.967	456.1	378.805	190.412	157.657	299.744	439.986	432.173	132.343	191.889
GBP2_YCL011C	651.683	608.557	453.725	501.02	504.356	505.612	545.562	503.651	435.633	459.48	425.658	847.987	615.61	654.381	535.596	643.721	400.783	571.656	581.358	629.763	666.91	495.345	514.551	1.73675	1.12974	1.85747	1.42533	328.271	357.808	346.62	272.933	330.338	318.151	283.661	405.834	358.413	313.974	321.592	310.6	179.483	304.067	356.522	263.164	232.902	246.456	307.99	506.26	210.598	387.398
KTR5_YNL029C	111.14	130.872	52.797	40.2373	53.9076	121.062	83.6528	102.577	68.3928	59.3368	46.9883	163.333	174.504	171.665	73.4532	96.9621	49.9196	87.9471	128.977	84.2989	54.9651	56.9647	62.5019	2.58801	1.64786	2.57155	1.97895	224.607	98.9682	166.644	41.2313	49.9773	45.4501	119.137	179.045	206.777	70.0008	66.5363	81.9985	143.587	76.0167	172.69	38.6213	64.496	106.576	131.996	104.956	52.9371	56.1183
HSC82_YMR186W	10187.8	7822.24	5898.42	8269.42	5038.99	12063.5	16043.2	8924.16	9848.57	9684.07	7791.76	9063.84	8715.48	8310.35	5676.55	10027.5	5823.47	11647	10110.2	8939.41	12656.6	9105.68	8626.72	1.85258	1.22746	1.84044	1.34058	8474.58	6745.06	5872.55	5662.13	9340.88	7253.35	4635.01	4655.16	3763.34	8429.94	8992.26	6414.11	7385.74	10452.3	5514.95	9519.7	12497.9	7600.18	5213.83	10205.5	8915.31	14799
TOP2_YNL088W	515.284	464.597	400.103	390.691	359.536	502.051	567.384	609.305	456.448	497.516	476.793	422.875	458.072	407.888	269.328	382.462	192.547	377.773	365.755	350.832	362.77	256.341	270.357	1.71973	1.15906	2.0496	1.62444	501.045	477.077	459.939	424.414	329.119	316.527	550.302	507.293	620.33	407.651	389.361	312.257	547.424	342.075	417.799	348.49	308.148	752.691	505.984	685.304	214.05	369.295
BRE5_YNR051C	343.523	403.087	243.361	245.318	259.03	356.064	298.24	273.879	181.39	188.661	169.987	353.514	465.343	271.436	267.798	307.047	205.383	251.848	221.378	257.856	126.42	159.749	130.818	1.94345	1.52184	1.84518	1.83113	699.736	756.219	659.912	406.487	360.812	379.021	1435.32	996.682	427.339	491.035	750.382	327.994	215.38	190.042	194.973	98.7986	28.6649	139.881	131.996	185.217	46.0323	88.7032
SWI6_YLR182W	484.973	359.899	330.806	298.535	284.157	402.353	450.998	534.424	264.651	220.611	245.997	315.478	295.687	215.682	149.202	199.311	126.938	401.758	308.004	312.402	291.315	253.864	193.32	1.82155	1.6898	2.2146	1.61455	423.297	494.841	359.952	337.469	203.566	194.786	601.36	644.561	510.049	193.532	232.877	130.038	574.346	950.209	596.06	264.96	197.071	752.691	417.987	635.912	235.916	296.884
YRB30_YGL164C	904.273	612.483	531.27	621.732	418.012	936.45	887.447	987.812	768.676	765.293	816.076	702.554	346.583	438.699	329.774	379.768	178.284	645.611	864.338	430.173	677.903	626.611	510.19	1.8873	1.14362	2.11728	1.33385	1330.36	814.584	746.567	676.731	653.362	296.237	890.694	1175.73	744.396	511.623	380.736	269.187	852.546	532.117	718.615	676.321	286.649	819.301	725.977	950.782	287.702	568.425
DNF2_YDR093W	633.16	485.537	426.501	340.07	409.332	615.992	723.778	662.644	576.879	492.952	581.825	881.548	705.285	767.357	442.249	646.414	487.785	579.651	650.659	554.142	450.714	392.561	479.666	1.85383	1.11822	2.08665	1.73486	466.49	517.68	566.591	561.553	671.647	762.1	465.203	596.815	578.975	621.771	549.541	579.787	287.173	532.117	362.093	372.74	304.565	579.505	439.986	672.956	330.282	418.172
YCG1_YDR325W	255.958	229.027	150.967	141.48	162.18	284.852	265.507	253.364	117.457	194.746	167.914	170.045	111.488	162.862	81.8697	105.042	58.4772	187.887	188.653	166.119	139.245	132.505	120.643	2.01326	1.4654	2.26561	1.65513	112.303	208.087	133.316	176.129	153.589	124.176	102.118	137.268	275.702	136.913	142.93	91.1095	179.483	190.042	155.978	202.088	136.158	193.168	197.994	129.652	132.343	164.735
TRA1_YHR099W	828.496	913.489	659.138	634.711	697.6	1043.27	974.737	1040.13	606.615	663.355	670.965	841.274	1039.75	812.841	504.225	530.598	444.997	697.58	642.959	819.435	395.749	435.904	409.896	1.7596	1.43616	2.21752	1.89444	630.626	941.467	679.909	782.947	721.624	996.655	1202.72	787.796	827.107	593.977	837.865	606.292	529.476	836.184	445.653	643.987	343.979	559.523	813.974	685.304	353.298	503.255
ECM32_YER176W	456.347	450.201	351.43	359.54	337.151	445.081	450.998	522.114	389.542	445.787	360.013	290.866	261.755	259.698	192.049	210.085	121.233	257.845	284.904	298.765	276.658	294.73	228.205	1.74387	1.22979	1.99561	1.2494	362.826	350.195	493.268	302.064	195.033	211.83	374.432	375.994	510.049	197.649	141.698	164.825	314.096	152.033	306.386	210.172	193.488	412.981	329.989	438.347	161.113	202.75
YGR125W_YGR125W	323.316	255.201	204.589	215.464	178.626	291.973	287.329	299.523	234.915	159.753	226.649	299.816	164.809	214.214	155.323	175.07	141.201	211.872	215.603	189.673	234.518	157.272	165.703	1.89001	1.2695	1.95628	1.51056	492.407	862.8	346.62	427.103	348.622	313.281	663.766	471.484	661.686	401.475	397.986	265.046	664.088	988.217	462.365	236.218	168.406	1012.47	1011.97	882.869	262.384	389.208
PDP3_YLR455W	159.974	172.752	100.644	84.3686	86.3435	74.7735	90.9269	114.886	55.0116	86.723	88.4485	85.0224	48.4732	86.5661	46.6734	21.5471	45.6407	77.9531	51.9758	38.4304	42.1399	47.0578	34.8848	2.2156	1.16868	2.13968	1.50809	77.7484	172.56	206.639	174.337	87.7651	90.9002	124.811	220.822	192.992	80.295	81.3222	67.918	125.638	114.025	178.261	57.4828	53.7467	159.864	153.995	135.826	94.3662	79.6518
TCB3_YML072C	1197.28	1033.89	995.719	995.549	931.961	1342.36	1520.3	1442.23	1583.44	1386.05	1364.73	1463.28	1417.84	984.506	1123.22	1427.5	828.665	889.465	675.685	768.608	919.749	819.796	643.915	1.56496	0.96366	1.63121	1.18866	777.484	1235.83	859.885	1439.96	1004.42	1351.33	1066.56	769.892	882.248	1270.31	1525.41	1278.02	1014.08	722.159	969.295	1217.92	784.702	1045.77	1055.97	1098.96	674.373	932.289
SWD1_YAR003W	171.761	149.195	98.9945	75.2827	59.8465	49.849	112.749	60.5201	55.0116	59.3368	71.8644	214.793	111.488	139.386	91.0513	102.349	68.4611	85.9483	144.377	99.1752	104.434	82.9703	69.7696	2.3676	0.94782	2.20802	1.61171	95.0258	78.667	53.3262	89.6333	102.393	104.698	124.811	161.14	96.4958	88.5304	81.3222	72.8876	26.9225	38.0084	61.2772	59.2792	21.4987	73.2708	87.9972	104.956	33.3734	86.8929
NUP145_YGL092W	634.844	524.798	428.151	475.06	463.24	452.202	509.191	596.995	410.357	426.008	481.63	431.824	375.667	368.273	273.154	277.419	215.367	397.761	381.156	416.536	283.986	294.73	300.881	1.70685	1.14048	1.98829	1.63705	302.355	375.572	393.281	276.967	298.645	358.731	374.432	292.44	303.273	207.943	229.181	220.319	296.147	266.059	323.098	230.829	157.657	359.693	659.979	407.478	147.303	197.319
NOP4_YPL043W	1331.99	1531.21	1195.36	1050.06	1106.02	808.266	971.1	1288.36	658.653	765.293	838.188	845.749	855.552	1125.36	638.89	764.923	416.472	1135.32	1097.27	896.296	974.714	834.656	907.004	1.73133	1.32207	2.03416	1.50138	1883.24	1136.87	1386.48	1026.75	865.461	577.054	1231.09	1814.32	1943.7	767.95	586.505	559.909	1032.03	1026.23	1554.21	444.594	326.063	1545.35	1825.94	1759.56	575.404	1039.09
SPT7_YBR081C	879.014	735.503	645.939	693.12	469.179	769.099	1018.38	1053.46	731.506	701.391	677.875	505.66	397.48	463.642	282.336	406.702	215.367	571.656	529.383	360.75	509.343	427.235	328.498	1.78992	1.33298	2.06731	1.41873	768.845	723.229	606.586	807.148	619.231	404.181	987.139	925.064	882.248	568.241	508.88	456.376	879.468	1064.23	1025	531.716	480.137	979.164	1099.96	1098.96	393.576	744.021
UTP4_YDR324C	811.657	803.557	720.185	647.691	605.775	598.188	581.932	861.643	453.474	464.044	516.18	375.889	373.244	415.224	308.35	307.047	229.63	733.558	687.235	477.281	588.126	558.501	453.502	1.66852	1.38963	1.83302	1.43117	1278.53	2360.01	2173.04	1340.47	1040.99	630.62	1696.29	2273.87	2495.11	627.948	745.453	605.464	1570.48	4104.9	3598.65	586.504	684.374	2158.16	3717.88	2790.61	1148.51	1698.03
PSO2_YMR137C	104.404	103.389	47.8473	48.0252	33.8064	81.8948	116.386	111.808	59.472	53.251	42.8422	82.785	92.0991	102.706	31.3706	45.7877	17.1153	77.9531	94.3264	92.9768	47.6364	49.5345	31.9777	2.5893	1.80138	2.87907	2.03333	207.329	208.087	146.647	47.0575	73.1376	59.2474	147.504	244.694	151.636	77.2067	75.1614	40.5851	98.7158	190.042	133.696	60.1773	42.9973	159.864	87.9972	166.695	42.5799	97.7545
HOS4_YIL112W	1028.88	1197.48	932.198	907.287	769.325	1634.34	1709.43	1549.93	1183.49	1494.07	1080.73	933.009	894.331	1019.72	518.763	646.414	405.062	1007.39	993.314	774.807	956.393	718.25	779.094	1.73634	1.29698	2.2704	1.51313	2436.12	1847.41	1979.74	1440.86	1187.27	671.2	1996.97	3389.91	2564.03	1532.81	994.348	853.116	2467.89	1102.24	1643.34	844.279	591.213	1332.2	2001.94	2253.48	592.666	1361.32
NOP58_YOR310C	4406.86	3566.27	3039.95	3769.33	2384.27	2325.1	3036.96	3393.23	2582.57	2819.26	2589.88	3237.56	2758.13	3244.03	2111.01	3875.79	1905.5	4283.42	4048.33	2578.56	4846.09	3526.86	3912.91	1.747	1.12823	1.80498	1.22308	7420.65	5542.22	6179.18	3970.75	7199.17	4165.99	5956.87	7764.57	6947.7	6923.9	6391.18	4799.81	4747.33	5587.23	5258.7	2777.14	1594.48	3536.98	4795.85	6902.43	3172.78	9420.64
RAD1_YPL022W	237.435	134.799	97.3446	77.8787	93.1961	174.472	163.669	171.303	117.457	101.938	103.651	201.369	162.385	161.394	69.6275	105.042	89.8552	139.916	130.902	121.49	89.7763	91.6388	72.6766	2.33671	1.45664	2.46816	1.73145	198.69	205.549	199.973	161.34	125.553	154.206	215.582	202.917	275.702	144.119	170.037	138.321	215.38	228.05	245.109	155.383	128.992	213.151	175.994	246.956	103.573	179.217
GEA2_YEL022W	644.947	560.134	526.321	460.782	451.819	612.431	560.11	690.34	379.134	377.321	515.489	579.495	540.476	550.208	333.6	280.113	231.056	473.715	417.731	448.768	357.273	303.399	264.543	1.69196	1.29584	2.26163	1.71993	431.936	492.303	426.61	435.17	448.577	364.412	499.243	375.994	565.19	348.974	401.682	304.803	394.863	342.075	462.365	352.98	315.314	486.252	571.982	617.391	246.273	295.074
SSA4_YER103W	678.626	566.678	528.795	363.434	381.465	267.048	374.619	207.205	278.032	264.733	194.863	514.609	550.171	748.283	511.877	622.174	668.922	501.698	359.98	485.959	566.14	346.741	418.617	1.90098	1.07246	1.51459	1.42993	250.523	223.313	166.644	409.176	362.031	495.081	90.7714	131.299	192.992	231.62	434.95	371.892	44.8708	266.059	122.554	239.811	139.741	93.2538	131.996	111.13	187.582	229.904
CAF4_YKR036C	151.554	115.168	72.5959	61.005	63.0444	138.865	116.386	110.783	38.6568	51.7295	40.7692	158.858	109.065	129.116	61.9761	78.1084	48.4933	103.937	103.952	137.606	58.6294	44.581	37.7919	2.32806	2.06244	2.45867	2.39885	77.7484	101.506	133.316	64.536	60.948	60.8706	119.137	83.5542	124.066	42.2063	54.2148	50.5243	44.8708	38.0084	100.272	47.603	21.4987	66.6098	175.994	111.13	58.6912	48.8773
GCN2_YDR283C	223.963	189.765	124.568	93.4544	125.632	238.563	196.402	226.694	150.167	178.01	156.858	165.57	186.622	190.739	82.6348	115.816	69.8874	141.915	173.253	163.639	164.895	97.8306	97.3867	2.16349	1.31272	2.43291	1.76441	414.658	200.474	179.976	192.263	184.063	155.017	198.562	244.694	206.777	179.12	144.162	126.725	224.354	152.033	245.109	166.161	164.823	279.761	175.994	271.652	132.343	191.889
VPS54_YDR027C	692.097	439.731	252.436	436.121	275.02	537.657	534.65	549.81	234.915	255.605	310.261	360.227	324.771	358.002	205.057	228.938	183.989	361.782	296.454	390.502	201.539	219.19	172.97	2.15002	1.6377	2.15491	1.86148	380.103	596.347	426.61	444.133	399.819	264.584	482.223	704.242	317.058	325.298	485.469	227.774	493.579	570.125	484.647	382.62	275.9	686.081	549.982	580.347	295.758	476.101
PIN2_YOR104W	200.388	166.208	113.019	92.1564	107.815	188.714	174.58	183.612	160.574	129.324	144.42	266.254	189.046	193.673	105.589	161.604	75.5925	137.917	205.978	162.399	137.413	89.1621	98.8402	2.13157	1.18964	2.36768	1.97098	112.303	129.42	119.984	108.008	107.268	76.2912	164.523	185.013	248.132	112.207	78.8578	69.5745	89.7416	76.0167	94.7012	106.882	64.496	173.186	131.996	209.913	94.3662	97.7545
YKR078W_YKR078W	191.969	120.403	80.0205	89.5605	68.9834	156.668	185.491	191.818	126.378	101.938	129.909	147.67	109.065	92.435	78.8091	105.042	59.9035	173.895	113.577	97.9355	64.1259	80.4936	52.3272	2.29046	1.3531	1.94373	1.88454	95.0258	157.334	93.3209	78.8773	57.2911	56.8126	119.137	179.045	220.562	71.0302	91.1794	62.1201	125.638	228.05	116.984	85.3261	82.4116	173.186	21.9993	154.348	72.5009	50.6875
SUP45_YBR143C	1140.02	692.315	482.598	623.03	652.373	765.539	654.674	953.962	456.448	362.107	624.667	1109.77	969.464	702.799	553.959	503.664	487.785	1155.3	600.609	960.76	452.546	520.112	421.524	1.9694	1.40571	2.17396	1.9401	950.258	2519.88	733.236	964.454	794.761	958.51	1962.93	1480.1	1047.67	518.829	1311.01	474.597	825.623	1976.43	1297.96	1029.3	584.047	1591.97	2089.93	1994.17	495.998	1203.83
RAT1_YOR048C	422.668	446.275	290.384	302.429	335.78	356.064	469.183	523.14	327.096	352.978	370.378	333.377	380.515	365.338	249.435	280.113	235.335	367.779	346.505	354.551	414.07	315.782	383.733	1.84635	1.25284	1.90726	1.33095	302.355	291.829	299.96	440.996	414.446	338.441	380.105	358.089	317.058	360.298	317.896	265.046	260.251	418.092	428.941	290.109	257.984	299.744	329.989	450.695	285.4	450.757
RRP1_YDR087C	671.89	536.577	475.173	486.742	494.305	405.914	392.804	390.817	361.293	342.328	469.883	313.24	218.129	316.92	208.117	263.952	145.48	501.698	508.207	446.289	524.001	352.933	545.075	1.67244	0.851434	1.90272	1.51443	380.103	360.346	306.626	395.283	414.446	321.397	215.582	196.949	289.487	210.002	161.412	162.34	242.302	380.084	350.951	318.85	268.733	386.337	329.989	506.26	354.449	678.851
TOM1_YDR457W	840.284	863.758	718.535	720.378	704.453	843.873	985.648	884.21	697.31	643.576	711.043	906.16	933.109	710.136	537.892	552.145	435.013	611.632	675.685	683.069	470.868	497.822	422.978	1.6276	1.21908	2.09389	1.6372	526.961	644.562	546.594	708.999	855.709	928.48	930.407	793.764	1020.1	662.948	824.311	562.394	574.346	494.109	506.93	677.22	472.971	479.591	637.98	747.043	359.052	459.808
BFR2_YDR299W	569.17	587.617	499.097	462.08	404.764	366.746	523.739	585.712	444.553	456.437	521.017	158.858	128.454	179.001	94.877	166.99	95.5603	347.791	282.979	171.077	397.581	184.516	235.472	1.71922	1.01256	1.9384	1.48062	310.994	466.927	366.618	625.64	497.335	288.933	153.177	250.662	165.421	191.473	154.019	139.149	358.967	570.125	501.359	329.628	329.646	373.015	615.98	388.956	252.027	496.014
SEY1_YOR165W	380.569	403.087	306.058	294.641	280.045	316.897	483.731	414.409	413.331	304.291	364.159	510.134	339.313	396.15	324.418	355.528	213.941	385.768	359.98	516.951	445.217	333.12	453.502	1.78488	1.06187	1.87481	1.43967	120.942	182.711	246.634	172.992	212.099	233.743	158.85	155.172	165.421	195.59	183.591	160.684	197.432	494.109	261.821	286.516	257.984	146.542	219.993	321.043	188.732	262.489
PUS7_YOR243C	380.569	298.389	254.086	215.464	240.757	217.199	236.41	269.776	200.718	184.096	214.902	351.277	302.958	359.469	271.624	261.259	203.957	295.822	282.979	317.361	296.811	231.574	289.253	1.86022	1.15482	1.82943	1.49822	190.052	200.474	279.963	190.919	170.654	200.467	226.928	202.917	303.273	178.09	207.002	188.017	116.664	114.025	228.397	161.67	171.989	159.864	197.994	290.174	164.565	235.335
BSD2_YBR290W	287.953	273.523	216.963	181.717	177.712	181.593	210.951	183.612	147.193	159.753	145.111	149.908	121.183	149.657	110.18	86.1886	65.6086	155.906	277.204	164.879	137.413	102.784	117.736	1.90177	1.20783	1.94883	2.03559	95.0258	175.098	119.984	149.239	110.925	124.176	90.7714	125.331	96.4958	76.1773	82.5543	93.5943	152.561	152.033	105.843	176.939	96.744	139.881	175.994	111.13	127.74	92.3237
MTC1_YJL123C	1389.25	1183.09	1188.76	1124.05	1109.67	1573.81	1687.6	1828.94	1885.26	1840.96	1690.89	1091.87	882.213	921.416	831.704	1155.47	621.855	1467.12	1299.39	1023.98	1747.89	1287.9	1141.02	1.54092	0.942608	1.64074	1.18779	665.181	801.896	726.57	1111.9	870.337	701.23	555.975	996.682	620.33	1020.16	784.882	680.008	708.959	798.176	1169.84	1011.34	849.198	919.216	945.97	1049.56	874.614	1600.28
ZUO1_YGR285C	2360.88	2198.66	1871.82	2054.7	2085.95	2549.42	2647.79	2310.02	2841.28	2735.58	2506.96	2543.96	2896.27	2643.93	2291.59	3207.83	2032.44	2762.34	2479.44	2287.23	3285.08	2629.04	3312.6	1.55612	0.861297	1.59372	1.12441	1719.1	1786.5	1693.11	2408.45	1823.56	2151.57	1248.11	1503.97	1681.78	2979.15	2076.18	2700.15	1543.56	1596.35	1704.62	2269.67	2042.37	1825.11	2155.93	2389.3	2389.08	3012.29
RIM21_YNL294C	245.855	188.456	123.743	159.651	105.074	188.714	192.765	228.746	123.404	123.238	114.707	344.564	341.736	264.1	195.875	204.698	135.496	179.892	200.203	172.317	100.769	121.36	101.747	2.09714	1.58601	2.15609	1.83318	302.355	441.55	246.634	218.705	196.252	194.786	346.066	543.102	261.917	330.445	320.36	220.319	296.147	380.084	395.517	215.561	136.158	379.676	285.991	240.782	191.034	217.232
YGR237C_YGR237C	296.373	315.403	221.913	218.06	212.432	423.717	447.361	392.868	344.938	365.15	335.137	324.428	256.908	250.895	179.042	218.165	116.954	207.875	221.378	198.35	174.056	162.225	159.889	1.85516	1.14402	2.08746	1.57488	250.523	243.614	306.626	207.053	147.494	120.93	306.353	220.822	317.058	154.413	173.734	149.916	466.656	114.025	339.81	211.07	111.076	313.066	285.991	333.391	142.7	179.217
CHZ1_YER030W	788.082	591.543	413.302	602.262	357.709	566.143	669.222	734.448	792.465	613.147	543.82	501.185	465.343	629.438	482.802	463.263	255.303	611.632	606.384	453.727	593.623	487.915	364.837	1.94805	1.08146	1.7483	1.42306	457.852	469.465	459.939	455.785	363.25	274.324	391.452	734.083	565.19	552.8	585.273	362.781	565.372	608.134	763.18	470.641	286.649	532.879	505.984	438.347	210.598	535.84
YBT1_YLL048C	712.305	561.443	424.026	503.616	518.061	640.916	491.006	516.986	386.568	410.793	462.282	745.065	819.197	578.086	583.035	619.48	619.003	601.638	500.507	685.549	366.434	437.142	375.011	1.75256	1.16226	1.65008	1.67332	328.271	474.54	486.602	570.964	587.538	945.524	601.36	596.815	358.413	525.006	761.471	660.958	260.251	342.075	345.381	380.824	275.9	559.523	417.987	747.043	414.291	557.563
RAD57_YDR004W	95.9843	81.1409	17.324	31.1515	33.8064	89.0161	87.2899	66.6747	38.6568	36.515	30.4042	89.4973	99.3701	30.8117	37.4917	43.0943	29.9517	59.9639	30.8004	81.8196	32.9791	21.0522	20.3495	2.90801	1.83615	2.23533	2.36192	60.471	55.8282	39.9947	20.6157	13.4086	16.2322	56.7321	113.395	13.7851	13.3825	24.6431	23.1915	35.8967	114.025	33.4239	49.3993	17.9156	26.6439	43.9986	30.8695	18.4129	34.3951
SYF1_YDR416W	267.746	205.47	141.892	151.863	159.895	202.957	170.943	173.354	154.627	118.674	143.729	156.62	72.7098	124.714	81.8697	67.3348	54.1984	127.923	144.377	107.853	128.252	91.6388	103.201	1.97697	1.18915	2.09029	1.59363	112.303	104.043	86.6551	102.63	92.6409	81.9725	119.137	77.586	192.992	32.9415	66.5363	42.2417	53.845	76.0167	122.554	106.882	71.6622	53.2879	109.996	135.826	52.9371	123.098
PAH1_YMR165C	247.539	222.483	167.466	138.884	151.672	224.321	229.136	220.54	132.325	138.453	142.347	205.844	242.366	196.608	137.725	161.604	125.512	173.895	236.778	179.755	109.93	131.266	120.643	1.96276	1.4527	1.99889	1.81699	112.303	131.958	146.647	94.5631	107.268	114.437	198.562	179.045	137.851	88.5304	97.3401	79.5137	161.535	0	200.544	99.6968	107.493	173.186	43.9986	123.478	50.6355	85.0827
SPC2_YML055W	293.005	280.067	152.616	157.055	205.58	178.032	261.87	242.081	193.284	211.482	199.7	290.866	288.416	299.313	153.793	185.844	182.563	333.799	281.054	272.732	170.392	196.9	222.391	2.06416	1.1045	2.18984	1.7633	17.2774	83.7423	73.3236	169.407	96.2978	124.176	68.0785	53.7134	41.3554	157.502	133.073	86.1398	44.8708	38.0084	72.4186	187.717	93.1609	33.3049	65.9979	30.8695	118.533	104.996
CHD1_YER164W	772.926	698.859	616.241	447.802	552.781	858.115	792.883	810.354	670.547	715.084	722.79	825.612	673.778	658.783	545.543	509.051	336.6	695.581	646.809	618.606	538.658	478.008	549.435	1.80083	1.09673	1.95838	1.609	388.742	484.69	439.941	374.667	403.475	344.122	465.203	387.93	510.049	347.945	375.807	347.872	583.321	190.042	434.511	428.427	290.232	539.54	703.977	611.217	276.194	376.536
MAK21_YDR060W	1230.96	1321.81	1114.51	886.519	1002.32	829.63	1040.2	1385.81	854.911	742.471	959.113	1103.05	1000.97	867.128	675.616	810.711	466.391	1085.35	966.364	943.404	1123.12	778.93	822.7	1.71839	1.24693	2.00478	1.48381	1028.01	847.574	786.562	854.653	626.545	597.344	1021.18	859.414	951.173	657.801	627.166	564.05	1157.67	1140.25	974.865	605.366	555.382	1252.26	1209.96	932.26	659.413	798.329
BUD27_YFL023W	446.243	417.483	318.432	353.05	338.521	420.156	454.635	446.208	396.976	299.727	346.193	360.227	252.061	239.157	157.618	223.552	139.775	315.81	240.628	330.997	249.175	240.242	175.877	1.72284	1.20162	2.17094	1.52711	397.381	428.862	393.281	207.501	157.246	150.148	436.837	465.516	330.843	146.178	163.876	120.099	215.38	114.025	434.511	200.292	125.409	392.998	615.98	586.521	112.779	253.438
PMC1_YGL006W	220.596	170.134	111.369	114.222	124.718	274.17	280.055	187.715	141.246	136.931	151.33	378.126	298.11	302.248	218.064	269.339	209.662	177.893	186.728	193.392	124.588	127.551	123.55	2.06406	1.40096	1.94109	1.74163	138.219	129.42	93.3209	122.798	126.772	174.496	107.791	149.204	124.066	168.825	224.252	153.23	89.7416	152.033	105.843	128.438	78.8285	166.525	87.9972	135.826	87.4614	94.134
YAR1_YPL239W	1874.22	1262.92	1045.22	1391.43	859.323	979.177	1149.32	738.551	920.33	699.87	823.677	1161.23	727.098	1170.84	708.517	894.206	423.603	1067.36	1309.02	1006.63	1386.95	823.511	891.016	1.86602	0.994832	2.02141	1.5408	1148.95	1583.49	1106.52	699.588	839.863	599.779	572.994	1104.11	1240.66	522.947	734.364	477.082	583.321	1406.31	740.898	796.676	526.717	746.03	747.976	833.477	744.573	1046.34
TAF4_YMR005W	380.569	289.228	242.536	247.914	243.041	313.337	294.603	331.322	316.689	228.218	227.34	237.168	193.893	186.337	125.483	193.924	111.249	285.828	294.529	240.5	252.839	214.237	199.134	1.80091	1.23193	2.01256	1.54986	190.052	205.549	313.292	159.099	137.742	112.002	255.295	328.248	192.992	106.031	120.751	103.533	296.147	266.059	339.81	179.634	107.493	299.744	197.994	259.304	172.621	193.699
VHS3_YOR054C	306.476	301.007	238.412	223.252	194.159	327.579	407.353	293.369	306.281	324.07	262.581	333.377	225.4	284.641	167.565	239.712	118.381	185.888	171.327	171.077	196.042	138.697	183.145	1.83982	1.09409	2.13959	1.4482	1649.99	713.079	1073.19	363.463	458.329	203.714	1287.82	1551.72	1654.21	564.124	342.539	251.793	1678.17	2432.54	1203.26	316.156	283.066	779.335	1319.96	1123.65	194.486	298.694
RPN4_YDL020C	407.512	350.738	313.482	280.363	272.279	366.746	334.611	345.683	251.269	263.212	270.873	158.858	198.74	224.485	82.6348	96.9621	102.692	259.844	207.903	218.186	249.175	205.568	196.227	1.75097	1.23775	2.44443	1.35389	276.439	312.13	373.284	281.897	212.099	224.816	351.739	352.121	468.694	68.9713	96.108	95.2508	466.656	342.075	367.663	286.516	204.237	246.456	285.991	339.565	172.621	171.976
TOK1_YJL093C	136.399	106.007	61.0466	61.005	58.476	71.2129	94.564	106.68	72.8532	62.3797	80.8474	127.534	179.351	107.107	71.9229	102.349	95.5603	119.928	107.802	102.894	67.7903	79.2552	52.3272	2.31761	1.18716	2.05654	1.7322	77.7484	109.119	66.6578	134.898	157.246	193.974	187.216	113.395	41.3554	128.678	141.698	134.179	134.612	114.025	66.8479	129.336	93.1609	93.2538	131.996	80.2608	108.176	95.9443
RIF1_YBR275C	463.082	607.248	320.082	297.237	385.576	551.9	574.658	651.361	285.466	354.499	419.439	619.769	601.068	360.937	240.253	323.207	203.957	355.786	265.654	433.892	243.679	195.661	174.424	2.02893	1.45473	2.43653	1.93466	699.736	928.778	539.928	370.634	257.2	245.917	686.459	769.892	1102.81	226.473	347.467	219.491	466.656	380.084	679.62	220.051	146.908	479.591	923.97	524.782	173.772	244.386
INP51_YIL002C	257.642	256.51	178.19	168.737	179.083	338.261	363.708	316.961	209.639	219.09	229.413	333.377	302.958	318.387	224.185	207.391	152.611	233.859	267.579	277.691	131.916	157.272	156.982	1.9029	1.37106	2.03079	1.91343	276.439	340.045	319.957	178.818	142.618	180.177	482.223	256.631	344.628	202.796	278.467	173.108	323.07	380.084	395.517	232.626	182.739	339.71	307.99	395.13	168.018	150.252
KEX1_YGL203C	545.595	396.543	343.181	385.5	254.005	484.248	614.666	695.469	462.395	401.664	357.94	597.394	470.19	448.97	298.404	422.863	219.646	403.757	419.656	381.825	375.595	402.468	313.963	1.88108	1.48779	2.13897	1.30709	751.568	746.068	706.572	561.553	529.028	352.238	873.675	871.35	1102.81	748.39	634.559	374.377	610.243	570.125	473.506	296.396	211.404	772.674	1033.97	629.738	340.639	557.563
TOR2_YKL203C	242.487	285.302	163.341	160.949	179.54	324.019	269.144	281.06	178.416	185.618	186.571	237.168	269.026	225.952	130.838	126.589	139.775	197.881	188.653	235.541	139.245	143.65	97.3867	2.00209	1.42682	2.23055	1.75178	190.052	200.474	219.971	192.263	225.507	290.556	329.046	238.726	275.702	198.679	216.859	197.128	197.432	228.05	172.69	184.125	157.657	259.778	131.996	284	108.176	114.047
EDE1_YBL047C	1027.2	1058.76	939.622	870.943	868.003	1399.33	1142.04	1411.45	1107.67	1459.08	981.916	724.928	1097.92	1040.26	1008.45	875.352	848.632	851.487	906.688	940.925	729.204	885.429	787.815	1.59847	1.19226	1.42101	1.33119	1805.49	2108.78	1659.78	2625.81	1974.71	2014.41	2178.51	1390.58	1723.14	2812.38	2570.27	2169.23	2557.64	1786.39	1565.35	1890.65	1465.49	1725.19	1979.94	1790.43	2115.18	1886.3
PCM1_YEL058W	456.347	446.275	312.658	314.111	364.561	494.93	545.562	534.424	529.301	456.437	490.613	579.495	390.209	318.387	439.954	428.249	410.767	463.721	429.281	459.925	536.826	580.792	501.469	1.80269	1.01962	1.43343	0.981877	155.497	215.7	173.31	409.624	369.345	433.399	170.196	208.885	275.702	388.092	349.932	326.338	179.483	380.084	479.077	380.824	361.894	219.812	263.992	209.913	356.75	418.172
SMY2_YBR172C	410.88	431.879	296.983	366.03	262.685	405.914	621.94	579.557	303.307	432.094	414.602	319.953	327.194	375.609	212.708	350.141	215.367	295.822	331.105	249.178	333.455	287.3	328.498	1.82598	1.30382	1.92721	1.24935	2652.08	2093.56	2153.05	1625.05	1188.49	689.056	2235.25	3670.41	2398.61	1598.69	942.598	684.149	1166.64	760.167	1086.28	506.567	336.813	852.606	1517.95	2123.82	447.664	868.929
RAD3_YER171W	276.165	311.476	177.365	189.505	210.148	373.868	287.329	360.044	211.126	194.746	201.773	250.592	269.026	220.083	140.02	153.523	96.9866	239.856	236.778	204.549	148.406	160.987	91.5726	1.96189	1.53299	2.25448	1.74767	406.019	464.389	319.957	210.19	195.033	165.568	436.837	495.357	427.339	162.649	184.823	123.412	556.398	456.1	529.213	194.903	143.324	399.659	483.985	253.13	156.51	188.268
TPM1_YNL079C	1550.9	1536.44	1203.61	1400.52	1367.33	1556	1494.84	1500.69	1700.9	1888.13	1473.91	1928.67	1592.35	1527.38	1681.77	2146.63	1115.35	2102.73	1617.02	1367.38	2079.51	1692.84	1566.91	1.59355	0.890608	1.49329	1.2213	224.607	225.85	246.634	622.951	579.006	460.182	204.236	179.045	372.198	803.979	702.328	598.838	197.432	76.0167	328.669	774.222	576.881	253.117	263.992	339.565	513.26	1028.23
ISW1_YBR245C	1044.04	921.342	784.531	904.691	855.668	989.859	1036.57	963.193	1014	969.168	932.164	767.439	710.133	649.979	589.156	686.815	373.684	823.504	877.813	804.559	862.952	812.366	722.406	1.5799	0.976763	1.76837	1.30781	336.91	403.486	386.615	519.425	565.597	425.283	385.778	519.229	317.058	383.975	381.968	364.438	475.631	342.075	518.071	521.836	354.728	592.827	549.982	592.695	399.33	675.23
ULP2_YIL031W	168.394	204.161	98.1695	99.9443	114.211	210.078	138.209	185.663	52.038	83.6801	93.9765	161.095	266.603	186.337	118.596	94.2687	82.7238	167.899	119.352	148.763	38.4756	68.1099	50.8736	2.17344	1.74946	2.25806	2.26542	164.136	167.485	206.639	145.654	131.648	144.466	249.621	214.854	220.562	136.913	229.181	150.745	197.432	190.042	250.68	111.373	71.6622	186.508	109.996	203.739	111.628	77.8416
IOC4_YMR044W	811.657	585	574.168	615.242	478.315	623.113	651.037	561.094	637.838	470.13	423.585	577.257	363.549	406.421	338.956	452.49	169.726	467.718	544.783	406.618	542.322	452.002	408.443	1.68887	1.18683	1.91021	1.31107	613.349	548.132	473.27	505.532	387.629	236.178	663.766	990.714	441.124	393.24	274.77	226.945	691.011	1026.23	713.044	409.565	329.646	785.996	659.979	1000.17	371.711	646.266
YMR102C_YMR102C	331.735	303.624	215.313	212.868	243.041	1121.6	985.648	939.601	758.268	754.642	635.724	313.24	361.125	259.698	226.481	215.471	189.694	191.884	213.678	247.938	102.601	208.045	164.249	1.85123	1.36038	1.90021	1.43092	164.136	236.001	213.305	132.209	130.429	176.119	510.589	352.121	372.198	112.207	186.055	163.997	807.675	836.184	863.452	621.533	584.047	219.812	153.995	240.782	119.684	135.77
CMK2_YOL016C	840.284	628.188	466.924	663.267	517.604	715.69	571.021	552.887	532.275	363.628	572.151	901.685	547.747	510.593	579.209	603.32	494.917	799.519	517.832	580.175	690.728	516.397	485.48	1.7746	1.04937	1.64858	1.43619	578.794	713.079	313.292	511.806	550.97	483.719	970.119	919.096	634.115	401.475	526.13	407.508	448.708	456.1	506.93	765.24	394.142	792.657	417.987	839.651	498.3	1078.92
DIA1_YMR316W	250.906	253.892	168.291	180.419	175.885	327.579	410.99	293.369	281.005	232.783	306.115	322.19	281.145	208.346	225.715	218.165	152.611	223.865	198.278	210.747	287.651	239.004	152.621	1.88591	1.05838	1.78244	1.11375	138.219	152.259	99.9867	138.483	123.115	121.741	374.432	292.44	385.983	170.884	197.145	154.886	107.69	76.0167	167.12	263.164	179.156	179.847	197.994	209.913	222.106	219.043
CPR5_YDR304C	601.165	391.309	393.503	297.237	317.963	498.49	378.256	542.63	701.77	494.473	404.237	416.162	627.728	657.316	421.591	412.089	482.08	645.611	521.683	654.557	337.119	544.879	585.774	1.89374	0.986555	1.76392	1.43108	613.349	1141.94	786.562	824.178	947.131	742.622	470.877	507.293	771.967	942.951	1156.99	712.31	475.631	760.167	551.495	854.159	773.952	566.184	879.972	975.477	728.461	858.068
HRK1_YOR267C	911.009	1003.79	843.928	839.792	706.737	1068.19	1229.33	1244.25	1039.27	1185.21	937.692	979.995	1148.82	870.063	737.592	1082.74	554.82	579.651	579.433	710.343	491.021	771.5	606.123	1.64531	1.15469	1.79997	1.09126	1157.59	1423.62	1673.11	1637.6	931.285	1003.15	2099.09	1605.43	1902.35	1518.4	1606.73	1191.88	1552.53	1026.23	1325.82	995.171	834.865	1452.09	1319.96	1068.09	783.7	727.728
RPL6A_YML073C	909.325	820.57	639.339	582.792	747.853	665.841	651.037	486.213	391.029	480.78	628.122	1326.8	1289.39	1343.98	1043.65	1171.63	874.305	1027.38	970.214	830.593	820.812	721.965	1095.96	1.74815	0.93004	1.78202	1.50279	578.794	576.046	939.875	728.27	752.098	633.055	351.739	477.452	496.264	1122.07	966.009	1353.39	565.372	456.1	417.799	654.765	1125.1	879.25	373.988	679.13	1522.52	939.53
VPS35_YJL154C	319.948	261.745	173.24	177.823	216.087	291.973	301.877	291.317	208.152	231.261	208.683	331.14	237.519	165.796	190.519	204.698	139.775	197.881	140.527	262.814	150.238	191.946	138.086	1.95007	1.30039	1.8304	1.36078	112.303	266.453	293.294	190.023	103.612	170.438	346.066	274.535	289.487	110.148	167.573	187.189	349.992	228.05	256.25	178.736	114.66	446.286	285.991	166.695	131.192	119.478
IMH1_YLR309C	1126.55	972.382	714.41	861.857	436.743	1086	1378.45	1456.59	1205.8	979.818	901.069	720.453	601.068	733.611	346.607	552.145	248.172	717.568	741.136	477.281	661.413	444.572	460.77	2.00544	1.31227	2.3186	1.64214	1719.1	1180.01	1193.17	1051.4	898.373	439.08	1633.88	1617.37	1433.65	1151.92	789.811	559.081	1283.31	1406.31	1203.26	647.58	523.134	1132.37	1077.97	1802.78	200.241	1051.77
SUB2_YDL084W	666.838	561.443	438.875	476.358	525.37	555.461	611.029	724.19	575.392	565.982	654.381	861.411	591.373	620.635	667.965	713.749	506.327	723.564	594.834	570.258	604.616	532.496	566.878	1.70745	1.01628	1.56359	1.43013	656.542	730.842	593.254	648.945	676.522	580.3	607.034	561.006	758.181	881.186	888.383	779.4	475.631	1026.23	779.892	619.737	555.382	672.759	527.983	271.652	514.411	762.123
IKS1_YJL057C	232.383	272.215	145.192	101.242	158.982	409.474	283.692	236.952	191.797	187.139	139.583	281.916	181.775	209.813	147.671	110.429	89.8552	133.919	152.077	169.838	97.105	96.5923	87.212	2.21624	1.59038	2.19322	1.83943	164.136	208.087	186.642	132.657	106.049	118.495	272.314	143.236	82.7107	98.8246	150.323	96.0791	457.682	418.092	451.223	240.709	247.235	259.778	395.987	259.304	123.136	61.5492
FCY1_YPR062W	953.107	513.02	411.652	564.62	381.008	541.218	949.277	546.733	496.592	249.519	441.551	1284.29	811.926	573.684	515.703	797.244	573.362	853.486	658.36	984.314	751.19	646.425	379.372	2.02451	1.35217	2.01057	1.56769	1347.64	1456.61	1366.48	368.393	294.988	385.514	1117.62	1575.59	1750.71	379.857	526.13	347.044	1076.9	2204.48	1320.25	395.194	379.81	1365.5	1649.95	1420	391.275	744.021
HPR1_YDR138W	441.191	374.295	339.056	345.262	280.502	384.55	541.925	536.475	272.085	289.077	282.621	322.19	237.519	272.903	149.202	183.151	91.2815	273.835	302.229	202.07	243.679	196.9	197.68	1.70856	1.58116	2.3475	1.57353	293.716	418.712	386.615	397.075	380.315	202.902	346.066	375.994	330.843	259.415	253.824	165.654	430.76	266.059	618.343	291.905	207.821	512.896	593.981	426	204.844	396.449
KSP1_YHR082C	287.953	319.329	225.212	225.848	208.321	195.835	272.781	316.961	184.363	171.925	203.155	205.844	276.297	253.829	224.185	196.618	179.71	151.909	188.653	200.83	102.601	143.65	84.3049	1.83396	1.34234	1.62872	1.64795	319.632	380.647	373.284	295.79	191.377	254.033	607.034	447.612	372.198	243.973	319.128	253.45	385.889	304.067	389.946	200.292	189.905	293.083	285.991	265.478	161.113	166.545
TAO3_YIL129C	274.481	291.845	205.414	167.439	196.443	402.353	396.441	391.842	227.481	251.04	272.256	378.126	424.141	460.708	257.851	226.245	231.056	335.798	365.755	378.106	216.196	210.522	250.008	1.92542	1.3998	2.14588	1.90343	380.103	406.023	306.626	302.064	344.965	476.414	482.223	238.726	372.198	289.268	361.021	350.357	367.941	38.0084	211.685	375.435	257.984	286.422	329.989	358.087	194.486	235.335
YJR085C_YJR085C	309.844	251.275	120.443	172.631	190.504	284.852	316.426	93.3446	361.293	170.403	213.52	487.76	126.03	233.288	338.956	231.632	273.844	215.87	196.353	314.881	509.343	141.173	228.205	2.11761	0.540833	1.26478	1.43382	164.136	241.076	66.6578	113.834	134.086	225.627	107.791	137.268	110.281	146.178	163.876	120.099	71.7933	342.075	222.826	248.793	168.406	199.829	219.993	216.087	180.677	195.509
FAP1_YNL023C	267.746	129.564	97.3446	96.0504	99.5919	195.835	196.402	222.591	80.2872	71.5084	96.0495	223.743	152.691	134.984	76.5137	67.3348	52.7721	101.939	127.052	117.771	64.1259	74.3017	66.8625	2.30286	1.86568	2.61941	1.85704	207.329	233.463	179.976	86.9443	99.9547	93.335	351.739	298.408	344.628	68.9713	94.8758	62.1201	305.122	190.042	362.093	73.6499	50.1636	199.829	219.993	185.217	63.2944	88.7032
YOR1_YGR281W	269.43	289.228	209.538	199.889	190.961	569.703	687.408	535.449	303.307	290.598	360.704	465.386	438.683	352.133	215.004	269.339	162.595	253.847	200.203	285.129	152.07	164.702	113.376	1.84456	1.51847	2.3428	1.78956	285.077	332.432	253.3	332.091	404.694	428.529	436.837	423.739	358.413	403.534	442.343	356.983	502.553	722.159	456.794	454.474	343.979	293.083	373.988	296.348	178.375	211.802
MRPS16_YPL013C	715.673	634.731	614.591	542.555	422.581	936.45	821.98	1042.18	886.133	917.438	779.452	572.783	455.648	635.307	371.092	468.65	242.466	667.598	771.936	338.435	851.959	580.792	742.755	1.72692	1.13348	2.04428	1.18339	1641.36	895.789	1573.12	985.07	1182.39	379.021	561.648	1241.38	1157.95	1023.25	468.218	414.962	1732.01	836.184	1754.76	901.762	1246.92	1172.33	901.971	901.39	790.605	1102.45
CAJ1_YER048C	751.035	789.161	651.714	674.949	643.693	779.781	821.98	895.493	909.922	926.567	669.583	720.453	683.472	831.915	755.191	824.178	466.391	775.533	897.063	766.129	815.315	735.587	752.93	1.60473	1.07881	1.53698	1.37683	371.465	380.647	386.615	553.934	483.927	346.557	289.334	447.612	468.694	710.302	497.79	511.869	502.553	494.109	701.903	732.906	498.053	306.405	527.983	475.391	567.348	990.217
MDL1_YLR188W	159.974	146.577	85.7952	79.1767	93.1961	117.501	138.209	113.86	68.3928	73.0299	76.0104	275.204	155.114	158.46	122.422	148.137	102.692	123.925	132.827	203.309	84.2798	118.883	101.747	2.1486	1.45735	2.07617	1.63424	146.858	170.022	199.973	86.9443	95.0788	97.393	181.543	113.395	248.132	98.8246	130.608	86.9681	62.8191	228.05	172.69	44.9085	50.1636	119.898	153.995	142	50.6355	106.806
VPS17_YOR132W	299.741	307.55	217.788	205.081	227.508	299.094	381.893	331.322	315.202	346.892	301.969	277.442	281.145	208.346	196.64	247.792	125.512	193.883	221.378	198.35	170.392	229.097	200.588	1.83945	1.02029	1.8266	1.19728	215.968	197.936	159.979	248.284	206.004	202.902	215.582	322.28	317.058	233.679	230.413	188.845	188.457	114.025	228.397	297.294	157.657	219.812	175.994	413.652	182.978	255.248
HIR3_YJR140C	185.233	229.027	107.244	142.778	121.064	199.396	229.136	217.462	132.325	92.8088	129.909	178.995	150.267	190.739	90.2862	107.736	69.8874	183.889	204.053	173.557	89.7763	123.836	94.4796	2.10195	1.53292	2.34056	1.8519	371.465	342.582	393.281	148.343	151.151	106.321	283.661	298.408	303.273	124.56	134.305	96.0791	341.018	418.092	378.805	150.892	93.1609	293.083	395.987	339.565	121.986	143.011
UBP7_YIL156W	225.647	259.127	148.492	183.015	151.672	274.17	261.87	242.081	179.903	174.967	155.476	275.204	227.824	211.28	153.793	140.056	118.381	167.899	207.903	187.193	75.119	130.028	93.0261	1.9563	1.42358	2.11274	1.82436	207.329	482.153	326.623	253.662	262.076	264.584	402.798	226.79	372.198	186.326	253.824	227.774	484.605	228.05	451.223	201.19	146.908	346.371	285.991	265.478	174.923	114.047
SPN1_YPR133C	705.569	545.738	355.555	560.727	328.014	466.444	654.674	882.158	732.993	677.048	476.793	483.285	353.854	239.157	282.336	331.287	149.759	633.619	381.156	504.554	555.147	500.298	319.777	1.9492	1.25582	1.85911	1.26933	198.69	507.529	279.963	578.583	240.135	329.513	300.68	501.325	248.132	259.415	381.968	235.228	215.38	684.151	623.914	691.59	308.148	592.827	483.985	561.826	330.282	801.949
MYO5_YMR109W	713.989	630.805	579.118	539.959	582.476	861.676	1076.58	745.731	756.782	725.735	754.576	588.445	533.205	563.413	458.317	562.919	415.045	487.706	510.132	520.67	360.937	385.131	334.313	1.60713	1.05848	1.69442	1.62972	501.045	718.154	553.26	362.118	402.257	469.11	743.191	507.293	592.76	324.268	358.557	314.742	511.527	266.059	440.082	423.936	304.565	612.81	813.974	685.304	191.034	233.525
MSH6_YDR097C	412.564	382.147	311.833	281.661	317.963	235.003	258.233	351.837	236.401	238.869	282.621	241.643	261.755	259.698	144.611	193.924	94.134	275.834	269.504	277.691	229.021	206.807	258.729	1.74116	1.10151	2.2175	1.56395	233.245	203.012	153.313	233.943	232.821	211.018	238.275	185.013	192.992	138.972	156.484	132.523	89.7416	190.042	150.408	180.532	154.074	226.473	285.991	308.695	110.478	190.078
RAD27_YKL113C	547.279	387.382	374.529	390.691	334.867	188.714	323.7	292.343	257.217	205.397	281.239	324.428	276.297	296.379	206.587	307.047	175.432	387.767	350.355	401.66	480.028	302.16	324.138	1.70359	0.988015	1.8773	1.43143	259.161	355.27	293.294	288.171	209.661	236.178	363.086	513.261	551.405	167.796	187.287	165.654	269.225	266.059	206.114	174.245	114.66	346.371	461.985	463.043	283.099	340.331
DNA2_YHR164C	227.331	209.396	152.616	163.545	118.779	217.199	196.402	218.488	126.378	127.802	120.235	134.246	121.183	134.984	84.9302	91.5753	55.6247	143.913	155.927	158.68	98.9372	79.2552	71.2231	1.95386	1.54881	2.0953	2.05186	207.329	350.195	246.634	142.517	99.9547	97.393	283.661	370.026	344.628	98.8246	117.055	101.049	278.199	266.059	311.957	123.947	96.744	306.405	307.99	296.348	86.3106	130.339
YSP2_YDR326C	298.057	239.497	186.44	192.101	197.813	249.245	250.958	255.416	193.284	187.139	192.099	196.894	261.755	176.067	122.422	115.816	95.5603	137.917	136.677	146.283	86.112	79.2552	87.212	1.8276	1.24752	2.21038	1.94698	302.355	345.12	406.612	307.89	238.916	296.237	385.778	322.28	220.562	188.384	221.788	188.017	484.605	570.125	317.528	337.712	286.649	472.93	395.987	444.521	168.018	251.627
RPS6B_YBR181C	2487.17	2070.4	2020.31	2376.6	1925.6	1264.03	1538.48	1431.97	1694.95	1430.17	1839.45	3259.94	3048.97	2596.98	2739.96	3830	2682.82	2896.26	2633.44	2805.42	3059.72	2764.03	2581.47	1.48535	0.716674	1.45997	1.25499	1572.25	1410.93	1406.48	2090.7	1786.99	1904.85	1361.57	1718.83	937.388	2490.17	3111.19	2522.9	1220.49	1330.29	1414.95	2209.5	1999.38	2151.5	1319.96	1771.91	3110.63	4460.5
IKI3_YLR384C	560.75	475.067	452.075	395.883	420.296	380.989	338.248	506.728	379.134	290.598	357.94	628.718	557.442	563.413	450.666	433.636	435.013	605.635	610.234	681.83	533.161	501.537	518.911	1.65046	1.19993	1.80323	1.53459	302.355	266.453	266.631	320.887	391.286	409.862	238.275	179.045	275.702	303.68	331.449	351.186	206.406	114.025	323.098	262.265	351.145	319.727	329.989	222.261	275.043	338.52
SVF1_YDR346C	1123.18	854.597	652.539	882.625	804.959	694.326	723.778	711.881	576.879	575.11	628.813	1123.19	777.995	1029.99	645.776	899.593	476.375	705.575	881.663	628.523	690.728	598.129	716.592	1.69629	1.1118	2.00904	1.48956	630.626	692.777	639.915	665.079	789.886	589.228	641.073	513.261	537.62	671.184	552.005	496.961	556.398	798.176	785.463	506.567	404.892	659.437	571.982	660.608	372.862	863.498
ESL2_YKR096W	252.59	285.302	186.44	166.141	190.961	252.806	280.055	277.982	156.114	184.096	162.386	268.492	278.721	181.936	143.081	158.91	94.134	237.857	217.528	185.954	133.748	134.982	84.3049	1.92046	1.49843	2.2023	1.86811	215.968	253.765	186.642	159.547	142.618	148.524	249.621	280.503	179.207	132.796	158.948	135.836	296.147	152.033	317.528	147.3	100.327	219.812	351.989	234.608	121.986	99.5648
PMD1_YER132C	190.285	212.013	96.5196	94.7524	133.398	231.442	189.128	217.462	89.2081	118.674	96.7405	187.944	225.4	215.682	95.6422	102.349	111.249	191.884	155.927	178.515	84.2798	79.2552	61.0484	2.20531	1.79001	2.39634	2.24822	310.994	416.174	333.289	209.742	168.216	241.048	635.4	292.44	510.049	137.943	211.93	174.765	412.812	190.042	339.81	136.522	85.9947	299.744	263.992	388.956	95.517	112.237
TSR2_YLR435W	614.636	532.651	461.149	417.949	492.934	178.032	236.41	335.425	273.571	217.568	272.256	384.838	278.721	355.068	219.594	390.542	154.037	479.711	371.53	386.783	676.071	357.887	379.372	1.67966	1.0154	1.95219	1.26413	492.407	444.088	499.933	674.49	563.159	404.993	306.353	238.726	413.554	393.24	415.236	251.793	314.096	456.1	384.375	314.359	279.483	499.574	439.986	395.13	439.608	872.55
SAP185_YJL098W	434.455	477.684	353.08	359.54	364.105	405.914	432.812	549.81	319.662	378.843	412.529	344.564	242.366	223.018	158.383	199.311	122.659	321.806	329.18	281.41	338.951	302.16	247.101	1.71424	1.2083	2.16603	1.30602	596.071	596.347	359.952	343.295	268.171	255.657	538.955	775.86	661.686	178.09	189.752	154.058	421.786	532.117	590.49	271.247	193.488	732.708	527.983	395.13	215.201	336.71
UTP13_YLR222C	697.149	638.657	568.393	564.62	589.785	324.019	352.797	395.945	307.768	299.727	389.035	443.011	339.313	335.994	228.011	328.594	171.153	521.686	502.432	466.124	459.875	359.125	501.469	1.58296	0.983955	2.08152	1.56981	285.077	439.013	439.941	481.779	447.358	391.195	306.353	495.357	496.264	224.414	160.18	212.865	332.044	380.084	518.071	215.561	164.823	506.235	241.992	592.695	395.878	512.306
YPR117W_YPR117W	109.456	90.302	47.0224	53.2171	41.1159	92.5768	94.564	122.066	34.1964	59.3368	46.9883	132.008	167.233	134.984	64.2715	105.042	61.3297	69.9579	96.2514	105.374	32.9791	35.9125	37.7919	2.39988	1.85497	2.3684	2.42412	95.0258	131.958	99.9867	138.932	170.654	185.047	204.236	137.268	151.636	141.031	243.966	183.875	71.7933	76.0167	66.8479	117.66	100.327	119.898	197.994	92.6086	70.1993	92.3237
TFG1_YGR186W	734.196	806.174	603.866	587.984	661.967	815.388	872.899	902.673	786.518	812.458	768.396	794.288	666.507	670.521	509.581	746.07	336.6	621.626	664.135	634.721	725.539	491.63	568.331	1.68453	1.07807	1.89163	1.4963	371.465	393.335	406.612	480.434	379.096	296.237	612.707	590.847	578.975	535.3	453.433	347.044	448.708	532.117	640.626	611.653	429.973	619.471	483.985	703.825	369.409	552.132
DIP2_YLR129W	887.434	1029.97	574.168	617.838	797.649	441.52	512.828	524.166	283.979	266.255	409.074	736.115	475.038	470.978	287.692	363.608	228.204	555.665	523.608	551.662	502.014	351.695	444.781	1.88388	1.2974	2.34774	1.69882	406.019	393.335	319.957	461.163	440.044	430.964	255.295	375.994	303.273	218.238	223.02	207.895	188.457	418.092	395.517	230.829	189.905	439.625	593.981	537.13	227.86	394.639
OPY2_YPR075C	279.533	257.819	169.116	186.909	203.295	267.048	356.434	181.56	251.269	243.433	279.857	369.176	252.061	171.665	155.323	272.033	118.381	253.847	209.828	226.863	322.462	179.563	203.495	1.87114	0.768858	2.03836	1.40946	103.665	147.183	106.652	157.755	142.618	176.119	136.157	101.459	179.207	108.089	154.019	103.533	89.7416	190.042	128.125	160.772	121.826	99.9147	307.99	203.739	93.2154	209.991
FHL1_YPR104C	234.067	227.718	176.54	141.48	148.931	210.078	265.507	265.673	168.009	155.189	135.437	140.958	191.469	168.731	74.9835	96.9621	49.9196	111.933	142.452	123.969	84.2798	99.069	82.8514	1.91641	1.55515	2.5166	1.6229	302.355	296.905	419.944	161.34	124.334	126.611	272.314	340.185	303.273	126.619	93.6437	106.847	296.147	228.05	389.946	100.595	78.8285	279.761	263.992	246.956	96.6678	135.77
FCP1_YMR277W	495.077	533.959	413.302	375.116	419.839	413.035	370.982	491.342	307.768	279.948	282.621	364.701	508.969	380.011	304.525	293.58	279.55	395.762	383.081	457.446	272.993	430.95	324.138	1.71726	1.43361	1.86098	1.29949	276.439	296.905	273.297	374.219	287.674	321.397	703.478	620.688	537.62	229.561	299.413	264.217	242.302	532.117	479.077	217.357	179.156	353.032	549.982	450.695	223.257	311.366
RAD2_YGR258C	271.114	221.174	174.89	173.929	177.712	338.261	370.982	333.374	261.677	171.925	206.61	315.478	276.297	256.764	168.33	172.377	111.249	195.882	209.828	207.028	150.238	138.697	132.271	1.83145	1.46228	2.23346	1.73959	155.497	170.022	113.318	130.416	114.582	125.799	192.889	113.395	165.421	97.7952	125.68	101.877	152.561	0	183.832	170.652	96.744	153.203	131.996	104.956	75.9533	86.8929
POL4_YCR014C	70.7253	81.1409	29.6983	32.4495	22.8422	53.4097	141.846	99.4992	28.2492	27.3862	45.6063	120.821	77.5571	102.706	26.7798	29.6273	19.9678	43.9735	69.301	50.8273	29.3147	21.0522	24.7101	2.72542	1.86771	3.22696	2.37961	34.5548	48.2153	46.6604	53.78	51.1963	34.8992	56.7321	101.459	41.3554	61.7654	55.4469	57.1505	35.8967	38.0084	44.5653	52.0938	46.5805	13.322	65.9979	61.7391	26.4686	23.5335
RRP8_YDR083W	670.206	569.295	531.27	412.757	502.985	377.428	469.183	483.135	373.187	523.381	479.557	440.774	319.923	377.076	245.609	404.009	146.906	419.747	398.481	321.08	547.819	338.073	430.246	1.71178	0.928153	2.00804	1.26814	388.742	436.475	366.618	383.182	365.688	301.918	306.353	435.675	317.058	260.444	219.323	222.804	269.225	342.075	501.359	273.942	186.322	412.981	417.987	537.13	237.066	343.951
SHE3_YBR130C	186.917	209.396	130.343	125.904	129.287	192.275	138.209	228.746	110.023	150.624	118.853	105.159	155.114	199.542	68.0972	72.7216	59.9035	191.884	198.278	209.508	102.601	92.8772	130.818	1.97526	1.48493	2.51435	2.15085	25.9161	121.807	99.9867	108.456	98.7357	94.9582	68.0785	95.4905	96.4958	78.2361	75.1614	68.7462	134.612	114.025	83.5599	97.9004	82.4116	153.203	197.994	98.7825	101.271	83.2724
ITC1_YGL133W	367.098	384.765	301.933	266.086	291.009	555.461	472.82	470.826	327.096	363.628	366.232	411.687	336.889	297.846	184.398	261.259	155.464	331.8	284.904	265.294	234.518	173.371	197.68	1.75328	1.28511	2.2473	1.83775	362.826	413.636	359.952	389.008	213.318	236.99	635.4	358.089	634.115	283.091	256.288	209.552	511.527	532.117	423.37	391.602	333.229	606.149	725.977	469.217	220.955	286.023
MMS22_YLR320W	156.606	102.08	73.4209	62.303	42.0296	167.35	145.483	134.375	68.3928	57.8153	42.1512	143.196	164.809	151.124	45.1431	64.6414	48.4933	125.924	142.452	70.6624	40.3077	43.3427	33.4313	2.43094	2.10773	2.93085	2.47814	302.355	261.378	239.968	163.581	143.837	100.639	300.68	364.057	234.347	177.061	144.162	144.119	80.7675	190.042	116.984	96.1041	50.1636	186.508	109.996	172.869	88.6122	152.063
HST1_YOL068C	163.342	274.832	99.8194	97.3484	125.175	245.684	167.306	239.003	78.8004	127.802	102.269	165.57	220.553	190.739	85.6954	86.1886	72.7399	149.91	167.477	166.119	87.9441	91.6388	104.654	2.35119	1.79993	2.53402	1.95827	310.994	246.152	159.979	194.504	171.873	132.292	357.412	107.427	206.777	165.737	199.609	127.553	233.328	38.0084	306.386	155.383	139.741	113.237	131.996	86.4347	158.811	110.426
PWP1_YLR196W	902.589	944.899	759.783	809.938	823.233	480.687	574.658	681.108	454.961	482.302	505.815	646.618	647.117	597.159	470.559	673.348	469.244	727.562	619.859	639.68	738.364	683.576	587.227	1.58416	1.19261	1.73182	1.22143	673.82	647.1	659.912	851.516	588.757	521.053	805.596	680.37	592.76	497.211	411.539	391.771	385.889	418.092	545.925	280.229	164.823	546.201	439.986	438.347	224.407	530.409
VPS13_YLL040C	484.973	471.141	405.877	360.838	395.17	640.916	698.319	494.419	410.357	427.529	436.023	684.654	547.747	484.183	357.319	320.514	279.55	531.68	425.431	456.206	309.637	258.818	287.799	1.66547	1.24501	2.1622	1.94851	233.245	291.829	239.968	259.937	251.106	279.193	329.046	173.076	303.273	263.532	319.128	257.591	215.38	152.033	178.261	276.636	182.739	166.525	241.992	209.913	164.565	182.837
MTR4_YJL050W	1136.66	1094.09	968.496	804.746	989.524	972.056	712.867	838.05	801.386	759.207	766.323	937.484	780.419	740.947	648.836	764.923	435.013	809.513	619.859	588.853	676.071	515.159	568.331	1.63735	1.03592	1.82363	1.51413	639.265	545.594	453.273	484.916	543.656	482.096	459.53	387.93	661.686	343.827	418.932	398.397	574.346	798.176	568.207	458.066	333.229	592.827	835.973	512.434	287.702	371.105
GLC3_YEL011W	266.062	170.134	65.9963	120.712	121.52	551.9	392.804	269.776	343.451	255.605	284.003	454.199	358.702	186.337	275.449	277.419	373.684	187.887	244.479	239.26	137.413	212.998	113.376	2.36722	1.13658	1.53431	1.45438	77.7484	93.8929	46.6604	207.949	146.275	223.192	238.275	167.108	96.4958	242.944	321.592	147.432	89.7416	380.084	250.68	465.252	207.821	193.168	131.996	191.391	80.5565	246.197
YFL034W_YFL034W	358.678	359.899	282.134	276.469	286.898	220.76	385.53	269.776	254.243	260.169	214.902	279.679	271.45	253.829	166.8	166.99	87.0027	177.893	309.929	259.095	232.686	170.894	197.68	1.71224	1.1647	2.2216	1.67229	233.245	220.775	226.636	194.952	158.465	190.728	238.275	286.471	192.992	151.325	133.073	120.927	242.302	190.042	334.239	176.939	161.24	399.659	329.989	376.608	120.835	173.786
TIF4632_YGL049C	697.149	776.073	598.092	507.509	613.541	936.45	952.914	889.338	721.098	820.065	668.201	695.841	693.167	636.774	634.299	654.494	406.488	637.616	596.759	666.953	556.98	556.025	546.528	1.72527	1.23416	1.63196	1.42301	319.632	548.132	366.618	462.06	335.214	389.572	538.955	429.707	592.76	487.946	593.898	460.517	664.088	456.1	729.756	520.938	429.973	892.572	769.975	654.434	365.957	438.085
GLT1_YDL171C	1128.24	1092.78	953.647	956.61	1035.21	758.417	825.617	717.01	731.506	594.889	751.121	2042.78	1657.78	1841.36	1674.12	1723.77	1356.39	909.453	1064.54	1227.29	831.805	817.319	915.726	1.54615	0.977627	1.63915	1.57749	665.181	657.25	806.559	688.384	1040.99	1240.14	658.093	757.956	647.901	1186.92	1458.87	1495.85	341.018	190.042	417.799	647.58	555.382	659.437	1143.96	901.39	622.587	859.878
ERV46_YAL042W	720.724	645.201	655.013	543.853	540.446	466.444	567.384	453.388	547.143	403.186	431.877	1154.51	741.64	849.522	860.014	899.593	852.911	713.57	841.237	730.178	760.35	707.105	822.7	1.60185	1.00573	1.53054	1.333	449.213	436.475	586.588	351.811	472.956	521.053	306.353	489.389	454.909	459.123	418.932	502.759	296.147	342.075	445.653	282.025	283.066	466.269	395.987	469.217	454.569	434.465
GLE1_YDL207W	442.875	350.738	240.062	332.282	170.403	341.822	378.256	321.064	261.677	275.384	234.25	232.693	239.942	212.747	149.202	193.924	108.397	253.847	300.304	228.103	320.63	246.434	219.483	2.03674	1.28979	2.01546	1.30909	518.323	256.302	226.636	319.543	251.106	171.249	255.295	519.229	330.843	263.532	178.662	168.138	215.38	114.025	217.256	171.55	103.91	326.388	65.9979	271.652	208.296	454.378
RAD16_YBR114W	267.746	342.886	192.214	193.399	220.656	470.005	443.723	325.168	300.334	334.72	300.587	375.889	361.125	347.732	270.859	280.113	206.81	205.876	317.63	184.714	188.713	203.091	161.342	1.94917	1.17584	1.89171	1.51404	259.161	253.765	273.297	267.107	231.602	198.844	306.353	364.057	510.049	343.827	336.378	284.924	179.483	304.067	278.533	214.662	182.739	179.847	417.987	364.26	192.185	229.904
SPF1_YEL031W	771.242	862.449	676.462	584.09	691.662	694.326	407.353	415.435	457.935	447.308	342.047	684.654	913.72	1007.98	863.84	509.051	824.386	643.613	775.786	790.922	480.028	533.734	699.149	1.69356	1.16803	1.53044	1.64388	535.6	489.766	459.939	510.91	730.157	889.523	329.046	202.917	482.479	669.125	667.827	730.532	664.088	304.067	467.935	533.512	587.63	286.422	439.986	308.695	659.413	414.552
RIA1_YNL163C	552.331	567.986	456.199	434.823	484.254	473.566	545.562	533.398	483.21	476.216	481.63	557.121	387.786	382.945	324.418	344.754	246.745	459.723	436.981	514.472	410.406	365.317	421.524	1.65326	1.03681	1.9268	1.53187	259.161	329.894	273.297	250.973	246.23	322.209	232.602	310.344	303.273	168.825	264.913	198.784	224.354	456.1	295.245	336.813	243.652	253.117	439.986	382.782	166.867	295.074
MDJ1_YFL016C	1202.33	1385.94	1228.36	990.357	940.185	2246.77	2113.14	1866.89	1840.66	2079.83	1106.3	572.783	1080.95	815.776	601.398	667.961	513.458	919.446	702.635	649.598	584.462	703.39	553.796	1.67356	1.33406	1.83119	1.39562	1157.59	1418.54	1719.77	1425.62	1089.75	833.522	1089.26	1217.5	1599.07	724.714	781.186	728.047	2602.51	1140.25	1788.18	944.874	806.2	1105.72	1297.96	870.521	509.808	467.049
HSP104_YLL026W	1855.7	1654.23	1825.62	1564.06	1444.54	2399.87	3102.43	2298.74	2279.27	2338.48	2242.31	1942.09	2261.28	2221.37	1928.91	2003.88	2113.74	1680.99	1380.24	1774	1482.23	1717.61	1393.94	1.49552	1.04275	1.52571	1.21968	725.652	705.466	753.233	1470.88	1340.86	1635.39	919.06	799.733	758.181	1356.78	2051.54	1816.39	771.778	646.142	724.186	2882.22	1992.21	599.488	637.98	913.738	1117.43	1218.31
DBP9_YLR276C	757.771	730.268	473.524	638.605	631.815	566.143	741.964	853.437	646.758	645.097	740.756	422.875	450.801	526.733	330.539	517.131	255.303	557.664	646.809	477.281	648.588	465.624	545.075	1.7161	1.04002	1.84629	1.41808	544.239	624.261	513.265	648.049	516.839	374.963	419.818	662.465	427.339	347.945	349.932	339.59	367.941	646.142	757.61	502.975	505.219	726.047	703.977	1037.22	512.109	892.463
RTT107_YHR154W	751.035	711.946	576.643	663.267	388.774	598.188	738.327	870.875	481.723	573.589	553.494	501.185	436.259	510.593	280.805	404.009	282.402	491.704	462.007	391.742	406.742	433.427	329.952	1.80287	1.34908	2.07602	1.34707	734.291	796.821	826.556	925.464	610.699	479.661	1208.39	1503.97	1447.44	656.772	608.684	424.901	538.45	988.217	651.767	476.03	304.565	752.691	989.968	691.478	304.964	508.686
NVJ2_YPR091C	212.176	223.792	144.367	142.778	157.154	284.852	290.966	209.256	263.164	213.004	162.386	208.081	215.706	187.804	197.405	164.297	141.201	139.916	161.702	172.317	172.224	149.842	136.632	1.90426	1.19704	1.60109	1.32307	146.858	114.194	139.981	177.474	119.458	169.626	170.196	65.6497	82.7107	178.09	189.752	144.947	98.7158	114.025	111.413	175.143	100.327	166.525	131.996	160.522	120.835	161.114
SUM1_YDR310C	431.087	527.416	268.11	281.661	377.353	587.506	545.562	436.976	344.938	401.664	264.654	449.724	494.427	403.486	321.358	352.834	148.332	265.84	267.579	290.088	201.539	170.894	171.517	1.97571	1.4854	2.0223	1.82045	388.742	456.776	399.947	341.503	293.769	315.716	771.557	537.134	606.545	320.151	328.985	272.5	385.889	608.134	523.642	286.516	189.905	406.32	769.975	376.608	178.375	242.576
OAF3_YKR064W	212.176	145.268	119.618	77.8787	98.6783	170.911	112.749	183.612	93.6685	88.2445	55.2803	140.958	159.962	96.8367	65.8018	45.7877	57.0509	171.897	127.052	97.9355	45.8042	78.0168	56.6878	2.15244	1.90262	2.42198	1.98772	215.968	314.668	213.305	104.423	69.4807	52.7546	272.314	196.949	192.992	52.5006	89.9472	46.383	233.328	456.1	167.12	70.9554	64.496	239.795	175.994	179.043	80.5565	45.2567
RPO41_YFL036W	373.834	367.751	276.36	236.232	301.06	413.035	418.264	388.765	283.979	220.611	299.896	503.422	312.652	381.478	230.306	156.217	154.037	229.862	254.104	246.698	166.727	133.743	177.331	1.79746	1.31158	2.36557	1.93468	250.523	289.292	266.631	185.989	198.69	196.409	323.373	304.376	289.487	222.355	176.198	206.239	314.096	152.033	401.087	213.764	189.905	392.998	395.987	345.739	88.6122	133.96
SBA1_YKL117W	857.123	837.583	725.134	833.302	743.742	932.889	1171.14	792.916	1141.86	1233.9	928.018	1320.08	911.296	1323.43	957.187	1696.84	860.043	987.406	1228.17	912.412	1317.33	863.139	1298	1.51852	0.791473	1.60877	1.36159	872.51	570.97	579.923	668.664	921.533	481.284	578.668	543.102	565.19	1378.4	816.918	670.069	771.778	1026.23	746.468	924.216	587.63	626.132	791.975	722.347	822.827	1270.81
YNR065C_YNR065C	222.279	209.396	157.566	149.267	153.956	427.277	338.248	284.137	214.099	209.961	210.756	340.09	327.194	242.092	205.057	148.137	142.627	267.839	257.954	261.575	84.2798	153.557	114.829	1.83949	1.41452	2.1046	2.01322	146.858	256.302	279.963	126.831	149.932	160.699	136.157	161.14	317.058	150.296	178.662	175.593	296.147	152.033	389.946	160.772	128.992	266.439	417.987	358.087	126.589	117.668
SNU71_YGR013W	612.952	514.329	507.347	537.363	451.819	569.703	731.053	689.314	575.392	584.239	483.012	469.861	353.854	333.059	329.774	395.929	215.367	413.751	429.281	375.626	437.889	369.032	316.87	1.54544	1.23408	1.72029	1.37313	509.684	413.636	479.936	612.195	432.731	330.325	504.916	984.745	703.041	446.77	381.968	268.359	448.708	684.151	562.636	415.852	197.071	666.098	549.982	851.999	299.21	669.8
ENT1_YDL161W	742.616	566.678	527.146	598.368	375.526	648.037	731.053	759.066	695.823	701.391	621.212	411.687	341.736	410.822	244.079	333.981	179.71	547.67	675.685	492.157	626.602	417.328	443.327	1.7508	1.07568	2.07044	1.57592	596.071	708.003	479.936	1247.25	1136.07	721.52	686.459	632.624	413.554	908.98	628.398	470.456	735.881	646.142	713.044	1237.68	788.285	939.199	681.978	660.608	980.488	1506.14
RPO31_YOR116C	537.175	519.563	447.125	459.484	463.24	302.655	349.159	366.198	257.217	247.997	292.986	487.76	542.9	501.79	394.046	374.382	328.043	437.736	440.831	489.678	346.28	386.369	376.465	1.57825	1.18869	1.84117	1.4883	310.994	466.927	453.273	488.95	653.362	680.94	408.471	328.248	496.264	298.533	393.057	405.023	224.354	456.1	222.826	246.098	200.654	459.608	351.989	438.347	246.273	349.382
BTN2_YGR142W	2754.92	2457.78	2437.74	2428.52	1585.25	1716.23	2425.93	2156.16	2094.9	2273.06	1612.11	1105.29	1223.95	2407.71	676.381	1527.15	1337.84	1818.91	1593.92	1227.29	2638.32	1512.04	1950.64	1.65005	1.11594	2.05698	1.12166	3256.79	2075.79	1946.41	3292.68	3672.72	2339.87	3335.85	5275.85	6272.23	1274.43	2741.54	2343.17	2306.36	1596.35	1570.93	2072.97	1100.02	1392.15	1583.95	2185.56	1267.04	3062.98
SSA2_YLL024C	2504.01	2408.05	1999.69	2153.35	2406.2	3357.69	2487.76	2272.07	2662.86	2851.21	1987.33	2324.69	2481.83	2913.9	2863.14	1761.48	3310.38	3316	2883.69	3241.79	2204.1	2642.67	2975.38	1.53478	1.06933	1.31559	1.4797	1028.01	702.928	866.551	2222.46	3190.02	3744.76	709.151	531.166	399.768	2306.94	2390.38	2567.63	960.235	950.209	986.007	2577.75	3088.64	652.776	373.988	747.043	1952.92	2081.81
SPT5_YML010W	1914.63	1912.05	1577.31	1967.73	1711.34	1787.44	2185.88	1882.28	2048.81	1987.02	1670.85	1989.08	1594.77	1405.6	1370.36	1917.7	868.6	1569.06	1497.67	1514.9	1661.78	1424.12	1331.44	1.50398	1.01925	1.7277	1.32793	889.787	971.918	953.206	1128.93	986.138	858.682	794.25	996.682	992.528	983.099	905.633	684.977	628.191	1558.34	924.729	922.42	598.38	872.589	1187.96	1210.09	527.07	1288.91
NST1_YNL091W	2344.04	1519.43	1216.81	1521.23	678.413	1730.47	2182.25	2116.15	1694.95	1007.2	1351.6	2094.24	1202.14	1499.5	633.534	966.928	621.855	1407.15	1389.87	974.397	1293.51	917.627	709.324	2.09652	1.38153	2.59487	1.60786	3308.63	2408.23	2186.38	2192.43	1797.96	1098.11	3256.42	4505.96	2674.31	2341.94	1962.82	1275.53	915.365	608.134	718.615	527.225	214.987	1045.77	1033.97	1444.69	201.391	952.202
RIM15_YFL033C	161.658	129.564	88.2701	96.0504	85.4298	199.396	156.394	150.787	101.102	100.416	88.4485	161.095	191.469	133.517	120.892	72.7216	79.8713	101.939	88.5513	116.531	51.3007	60.6798	39.2454	2.02892	1.55165	1.9935	1.96413	276.439	154.796	179.976	125.935	106.049	131.481	346.066	214.854	220.562	125.59	167.573	133.351	341.018	152.033	267.392	118.558	114.66	219.812	219.993	209.913	92.0646	83.2724
YPT1_YFL038C	1207.38	1210.57	1209.38	1112.37	1046.17	1712.67	1800.35	1558.14	1666.7	1699.47	1321.2	1194.79	1095.49	1200.19	1123.22	1341.31	802.992	1549.07	1674.77	1244.65	1539.02	1554.14	1420.1	1.48424	1.07946	1.54283	1.2342	2030.1	2941.13	2706.31	2026.16	1872.32	1116.77	1792.73	2637.92	3432.49	2181.35	2406.4	1302.87	2638.4	2622.58	3125.14	1878.07	1766.47	2071.57	2859.91	1395.3	1970.18	2318.95
FMP25_YLR077W	191.969	117.785	89.095	96.0504	83.6024	153.108	120.024	123.092	95.1553	83.6801	70.4824	167.807	121.183	126.181	84.1651	48.4811	65.6086	107.935	88.5513	86.7783	80.6155	64.3948	69.7696	2.1033	1.49325	2.25305	1.67932	51.8323	129.42	93.3209	58.7098	69.4807	59.2474	96.4446	101.459	151.636	56.6183	51.7505	65.4332	116.664	76.0167	100.272	79.9371	53.7467	93.2538	197.994	123.478	50.6355	72.4108
TFC3_YAL001C	212.176	244.731	174.89	151.863	146.19	302.655	363.708	298.498	209.639	222.133	225.267	140.958	193.893	193.673	136.194	83.4952	65.6086	161.903	159.777	189.673	150.238	105.261	132.271	1.89565	1.31901	2.02205	1.75902	164.136	159.872	133.316	174.337	152.37	130.669	187.216	262.599	82.7107	111.178	165.109	107.675	143.587	38.0084	222.826	293.701	143.324	193.168	175.994	222.261	125.438	238.956
URA2_YJL130C	769.558	761.677	689.661	678.843	697.144	737.053	756.512	827.792	685.415	715.084	764.941	1389.45	1570.53	1716.65	1490.49	1150.08	1527.54	893.462	1002.94	1103.32	639.427	798.744	851.77	1.52426	1.022	1.53008	1.56632	950.258	860.262	1013.2	772.191	1110.47	1568.03	1009.83	769.892	730.611	1715.02	1903.68	2076.47	1103.82	722.159	813.316	1297.85	1315	792.657	747.976	1006.35	1117.43	937.719
PIK1_YNL267W	235.751	251.275	175.715	137.586	174.514	252.806	247.321	205.153	147.193	194.746	183.807	138.721	159.962	171.665	128.543	118.509	91.2815	141.915	165.552	148.763	119.091	134.982	106.108	1.92225	1.18647	1.80353	1.47029	310.994	469.465	299.96	205.26	208.442	206.96	226.928	280.503	358.413	170.884	171.269	132.523	421.786	494.109	378.805	218.255	164.823	333.049	417.987	265.478	141.549	126.719
ECM16_YMR128W	1003.63	909.563	876.101	931.948	891.302	761.978	781.972	1032.95	874.239	820.065	921.799	498.947	453.225	412.289	325.948	420.169	188.268	641.614	625.634	505.794	699.889	584.507	495.655	1.46009	0.982757	1.95094	1.26489	812.039	654.713	666.578	790.117	685.055	498.328	550.302	644.561	578.975	399.416	386.896	270.844	466.656	570.125	518.071	467.048	354.728	932.538	791.975	814.956	336.036	724.108
BYE1_YKL005C	141.451	140.033	83.3203	84.3686	87.2572	131.744	116.386	116.937	89.2081	71.5084	99.5046	183.469	104.217	123.247	98.7027	107.736	51.3458	113.931	144.377	119.01	91.6085	71.825	75.5837	2.05936	1.20655	2.01633	1.92095	172.774	142.108	93.3209	90.5296	87.7651	77.1028	141.83	149.204	124.066	83.3833	110.894	90.2812	206.406	152.033	111.413	125.744	100.327	126.559	153.995	98.7825	87.4614	124.909
RIC1_YLR039C	127.979	149.195	86.6202	71.3888	78.5771	199.396	130.935	161.045	59.472	83.6801	83.6115	98.447	133.301	124.714	84.1651	67.3348	68.4611	125.924	102.026	120.25	64.1259	59.4414	56.6878	2.14371	1.71833	1.96819	2.07668	138.219	142.108	139.981	88.737	85.3271	85.2189	158.85	95.4905	165.421	66.9125	110.894	50.5243	251.277	152.033	217.256	98.7986	96.744	133.22	439.986	123.478	51.7863	57.9286
SKG6_YHR149C	242.487	202.852	152.616	157.055	166.291	128.183	109.112	162.071	99.6157	100.416	120.235	118.584	142.996	142.321	101.763	86.1886	71.3137	141.915	107.802	97.9355	153.902	115.168	88.6655	1.82896	1.20006	1.92381	1.22742	69.1097	162.409	146.647	187.334	149.932	111.19	181.543	113.395	206.777	110.148	104.733	99.3921	89.7416	152.033	89.1305	64.6682	46.5805	126.559	153.995	166.695	84.009	112.237
YCS4_YLR272C	217.228	128.255	108.069	81.7726	97.3077	149.547	134.572	143.607	92.1817	69.987	105.033	140.958	128.454	159.927	71.9229	80.8018	74.1662	141.915	100.101	126.448	104.434	80.4936	98.8402	2.14132	1.35174	2.31227	1.69226	95.0258	96.4305	113.318	92.3223	112.144	81.1609	85.0982	119.363	206.777	68.9713	107.197	86.1398	89.7416	228.05	122.554	109.577	103.91	139.881	109.996	92.6086	80.5565	115.857
HHT2_YNL031C	1709.19	1486.71	1526.16	1700.35	1452.76	1360.17	1480.29	1538.65	1480.85	1284.11	1885.06	2620.03	1752.31	1828.16	1545.58	2652.99	2092.34	2578.45	1457.25	2087.64	2156.46	1508.33	1815.46	1.40993	0.795375	1.58241	1.50142	2410.2	2842.16	2939.61	1377.66	1490.79	1556.67	2167.17	2345.48	2495.11	1149.87	1701.6	1186.08	2073.03	1672.37	1598.78	1420.01	1540.74	1705.21	1825.94	2309.04	1097.87	981.166
HTA1_YDR225W	944.688	694.932	589.842	783.979	671.56	523.415	494.643	596.995	615.536	389.493	725.554	749.54	407.175	721.873	443.014	417.476	755.925	785.527	743.061	723.979	639.427	504.014	770.372	1.62224	0.781996	1.70121	1.64586	846.594	735.917	526.596	575.894	1009.3	892.769	295.007	537.134	289.487	593.977	427.557	456.376	538.45	608.134	545.925	688.896	773.952	479.591	219.993	623.565	555.84	490.583
YMR1_YJR110W	134.715	149.195	84.9702	97.3484	65.3287	89.0161	123.661	114.886	56.4984	56.2939	51.8253	123.059	130.878	110.042	58.9156	94.2687	32.8043	61.9627	63.5259	60.7448	27.4825	37.1509	27.6171	2.14276	1.72848	2.37097	1.97756	198.69	152.259	213.305	92.7704	99.9547	64.1171	221.255	256.631	151.636	95.7363	87.4829	62.9484	44.8708	114.025	295.245	70.0572	46.5805	133.22	175.994	154.348	59.842	63.3594
RPS14B_YJL191W	587.693	715.872	537.87	559.429	521.259	277.73	316.426	281.06	304.794	360.585	287.458	516.847	441.106	539.938	417	449.797	724.547	653.607	691.085	782.245	439.721	531.258	604.67	1.65106	0.883561	1.42726	1.62845	259.161	502.454	439.941	697.347	785.01	772.651	226.928	149.204	124.066	402.504	458.361	521.809	233.328	228.05	217.256	458.964	670.042	246.456	307.99	358.087	1038.03	497.824
SWC3_YAL011W	212.176	185.839	143.542	155.757	126.546	135.305	203.676	156.942	115.97	143.017	120.926	167.807	121.183	86.5661	78.044	110.429	59.9035	125.924	130.902	83.0593	128.252	89.1621	81.3978	1.8449	1.23348	2.02376	1.50016	371.465	261.378	393.281	138.035	99.9547	81.9725	260.968	346.153	248.132	105.001	81.3222	77.0289	493.579	152.033	306.386	66.4645	75.2454	293.083	461.985	432.173	69.0485	132.15
UTP23_YOR004W	880.698	761.677	592.317	532.171	743.742	437.959	523.739	524.166	420.765	407.75	582.516	588.445	426.564	520.864	237.193	401.315	238.188	1037.38	929.788	648.358	1157.93	604.321	944.796	1.74113	0.907923	2.33533	1.49472	535.6	586.196	826.556	833.59	626.545	387.949	499.243	913.128	964.958	354.122	314.199	319.711	726.907	1064.23	969.295	439.205	394.142	1012.47	857.973	1278	814.772	1189.35
CLA4_YNL298W	250.906	289.228	160.041	171.333	206.95	256.366	221.862	191.818	151.654	156.71	155.476	201.369	176.927	180.468	145.376	107.736	112.676	133.919	150.152	204.549	98.9372	108.976	91.5726	1.93279	1.27974	1.89599	1.79099	362.826	512.604	486.602	195.401	147.494	204.525	618.38	399.866	344.628	94.7069	133.073	95.2508	637.166	380.084	701.903	172.448	103.91	539.54	483.985	524.782	124.287	92.3237
SEC3_YER008C	845.336	765.604	649.239	807.342	505.269	858.115	934.729	997.044	938.171	972.211	814.003	677.942	501.698	431.363	437.659	581.773	319.485	559.663	456.232	464.884	663.245	473.054	322.684	1.67505	1.05702	1.72723	1.27066	1701.83	1682.46	1426.48	2019.44	1288.44	1153.3	2206.88	2267.9	1516.36	1195.16	1311.01	804.248	699.985	798.176	896.876	906.253	415.641	1119.05	1341.96	1574.35	453.418	1478.99
RFC1_YOR217W	464.766	438.423	398.453	330.984	377.81	566.143	476.457	539.552	451.987	465.566	444.315	483.285	484.732	362.404	380.273	377.075	270.992	435.738	438.906	479.76	456.21	377.701	327.045	1.6489	1.13071	1.7263	1.46442	276.439	685.164	439.941	321.783	290.112	305.165	572.994	375.994	964.958	271.768	372.11	317.227	565.372	608.134	389.946	438.307	372.644	286.422	1099.96	469.217	314.17	345.761
DOP1_YDR141C	451.295	362.517	251.611	301.131	342.633	477.126	436.449	424.667	374.674	321.027	391.108	431.824	310.229	302.248	218.829	277.419	172.579	427.742	315.705	405.379	265.665	287.3	228.205	1.7855	1.10549	2.07256	1.6356	319.632	431.4	339.955	394.835	362.031	418.79	453.857	304.376	261.917	328.386	363.485	236.056	269.225	456.1	261.821	402.38	329.646	339.71	329.989	351.913	205.995	307.746
UTP14_YML093W	737.564	870.302	726.784	628.221	656.028	559.021	647.4	728.293	399.949	488.387	536.91	431.824	547.747	512.061	307.585	452.49	253.877	647.61	490.882	547.943	632.099	449.526	409.896	1.63641	1.2677	2.01795	1.4642	967.536	916.09	1246.5	813.422	648.486	543.778	1174.35	1271.22	1282.02	564.124	537.219	457.204	762.804	874.192	1002.72	432.019	293.815	1332.2	1143.96	1247.13	443.061	731.349
MLC2_YPR188C	227.331	302.315	164.991	99.9443	165.377	295.534	196.402	162.071	144.22	146.06	109.87	293.104	278.721	247.961	199.701	131.976	105.544	335.798	284.904	282.649	203.371	156.034	202.041	2.20099	1.46164	2.08526	1.98901	198.69	261.378	239.968	73.9475	106.049	104.698	96.4446	155.172	179.207	72.0596	76.3935	92.766	44.8708	76.0167	172.69	129.336	111.076	133.22	241.992	259.304	117.382	95.9443
RPL15A_YLR029C	2596.63	1703.96	1861.1	2087.15	1747.43	1481.23	1382.09	1043.2	1596.82	1084.8	1603.82	2720.72	2014.06	2445.86	2456.09	2442.91	2349.07	1902.85	2019.35	1812.43	2028.21	1977.66	2289.31	1.53569	0.670176	1.43573	1.20225	1917.79	1035.36	1419.81	1348.08	1411.55	1240.95	1049.54	1139.92	951.173	1668.69	1339.35	2035.05	1319.2	1254.28	997.148	1385.88	1924.13	1778.48	813.974	1463.22	2386.77	2289.99
TAF2_YCR042C	587.693	481.61	502.397	489.338	438.57	491.369	516.465	461.594	544.169	486.866	461.591	366.939	358.702	264.1	260.147	309.74	126.938	309.813	342.655	318.6	436.056	346.741	251.461	1.53099	0.933006	1.85998	1.17574	310.994	390.797	353.286	432.481	363.25	346.557	346.066	537.134	413.554	234.708	231.645	232.743	376.915	418.092	317.528	330.526	214.987	559.523	241.992	327.217	227.86	387.398
UTP5_YDR398W	530.44	499.933	471.049	456.888	447.25	331.14	400.079	431.847	301.821	336.242	300.587	288.629	264.179	259.698	197.405	317.82	192.547	395.762	471.632	385.544	448.882	460.671	484.026	1.5376	1.24776	1.73325	1.1549	639.265	700.39	819.891	588.891	393.724	374.152	731.844	1163.79	1226.88	372.651	290.788	249.309	493.579	646.142	584.919	184.125	161.24	666.098	549.982	284	370.56	461.619
YLR072W_YLR072W	181.865	201.544	145.192	96.0504	107.358	220.76	232.773	222.591	249.783	200.832	150.639	212.556	172.08	164.329	132.369	145.443	78.445	175.894	175.178	132.647	124.588	141.173	156.982	2.05907	1.18958	1.97748	1.43732	190.052	144.646	133.316	130.416	140.18	109.567	175.87	256.631	289.487	131.766	107.197	98.5639	260.251	266.059	267.392	149.096	139.741	186.508	417.987	253.13	109.327	106.806
REV1_YOR346W	139.767	134.799	73.4209	99.9443	72.6382	138.865	152.757	237.978	93.6685	83.6801	79.4654	194.657	242.366	152.591	96.4073	113.122	74.1662	149.91	98.1764	123.969	93.4406	102.784	46.513	2.09475	1.8713	2.38243	1.54433	172.774	291.829	139.981	163.133	95.0788	100.639	215.582	149.204	68.9256	167.796	269.842	125.068	143.587	114.025	228.397	102.391	39.4142	153.203	87.9972	61.7391	62.1436	90.5135
PAF1_YBR279W	683.678	803.557	670.687	612.646	449.077	779.781	1109.31	1037.05	887.62	1014.81	736.61	438.537	387.786	470.978	260.912	387.848	248.172	637.616	558.258	526.868	683.399	520.112	417.164	1.74362	1.1731	2.03331	1.34927	1114.39	1086.11	1179.84	922.775	607.042	429.341	1174.35	1402.52	1571.5	778.244	602.523	434.841	1014.08	608.134	590.49	538.003	257.984	339.71	417.987	605.043	209.447	313.177
MSS116_YDR194C	434.455	388.691	382.779	279.065	291.923	427.277	476.457	534.424	444.553	340.806	466.428	449.724	414.446	523.798	317.532	339.367	212.515	281.83	365.755	311.162	214.364	211.76	274.718	1.7271	1.07667	2.0435	1.74703	319.632	223.313	219.971	196.745	176.749	144.466	232.602	185.013	261.917	146.178	155.251	149.088	269.225	304.067	228.397	259.571	275.9	259.778	351.989	191.391	127.74	144.822
YGR130C_YGR130C	523.704	499.933	463.624	421.843	449.077	694.326	727.416	699.572	789.491	775.943	649.544	545.933	540.476	579.553	504.225	565.612	346.584	483.709	592.909	490.917	578.966	547.356	495.655	1.56731	0.953314	1.64545	1.22426	155.497	263.915	239.968	388.56	282.799	265.396	260.968	185.013	248.132	435.446	431.254	357.812	376.915	456.1	323.098	409.565	279.483	199.829	241.992	197.565	168.018	282.402
RPS28B_YLR264W	463.082	206.778	134.467	220.656	167.662	53.4097	109.112	184.638	159.088	118.674	216.975	340.09	249.637	228.887	175.982	374.382	265.287	321.806	211.753	298.765	315.133	263.771	209.309	2.23145	0.562405	1.64661	1.29037	449.213	832.348	539.928	764.572	583.881	729.636	658.093	1289.12	234.347	581.624	2004.71	464.658	152.561	684.151	451.223	639.496	272.317	1578.65	329.989	926.086	452.267	2442.05
CFT1_YDR301W	267.746	213.322	144.367	177.823	182.738	210.078	265.507	193.87	157.601	155.189	147.875	246.117	189.046	190.739	130.838	134.67	102.692	181.891	179.028	205.789	146.574	120.121	133.725	1.85089	1.3112	2.125	1.7738	241.884	276.603	219.971	182.852	174.311	172.061	295.007	304.376	137.851	118.384	146.626	108.503	179.483	190.042	194.973	127.54	125.409	239.795	197.994	327.217	73.6517	132.15
SPO14_YKR031C	323.316	350.738	264.81	242.722	274.106	391.671	432.812	461.594	221.533	247.997	264.654	369.176	346.583	277.305	162.974	150.83	129.791	285.828	229.078	246.698	186.881	158.51	145.353	1.73015	1.546	2.45461	1.81481	362.826	383.185	413.278	332.091	273.047	221.569	317.7	304.376	303.273	241.914	272.306	177.249	376.915	570.125	423.37	260.469	125.409	379.676	439.986	666.782	140.399	179.217
AVL9_YLR114C	156.606	151.812	110.544	101.242	79.034	145.986	243.684	157.968	104.076	115.631	114.016	212.556	198.74	177.534	111.71	202.004	105.544	123.925	138.602	150.003	150.238	112.691	103.201	2.02169	1.40558	2.02378	1.46906	198.69	197.936	186.642	166.27	163.341	143.655	431.164	352.121	317.058	214.12	251.359	127.553	170.509	266.059	261.821	157.18	125.409	286.422	329.989	290.174	136.946	231.714
OSW7_YFR039C	175.129	153.121	116.318	102.54	107.358	85.4555	112.749	102.577	101.102	86.723	90.5215	172.282	130.878	139.386	97.1724	105.042	57.0509	119.928	152.077	164.879	144.741	87.9237	103.201	1.92828	1.03493	2.1092	1.76949	103.665	170.022	153.313	146.999	179.187	159.075	102.118	167.108	151.636	154.413	154.019	106.847	53.845	152.033	94.7012	118.558	71.6622	113.237	65.9979	55.5652	111.628	128.529
HIF1_YLL022C	277.849	314.094	186.44	218.06	233.447	227.881	214.588	197.973	230.454	272.341	232.177	288.629	227.824	252.362	180.572	296.273	138.348	311.812	371.53	296.286	447.049	313.306	348.848	1.83181	0.784518	1.84252	1.24078	77.7484	109.119	99.9867	108.456	160.903	120.118	22.6928	59.6815	55.1405	115.295	105.965	90.2812	26.9225	38.0084	55.7066	99.6968	78.8285	79.9318	43.9986	74.0869	74.8025	244.386
NTA1_YJR062C	229.015	189.765	138.592	93.4544	143.449	295.534	272.781	176.432	157.601	139.974	154.785	322.19	193.893	237.69	166.8	137.363	102.692	167.899	155.927	207.028	124.588	91.6388	94.4796	2.04595	1.33627	2.16602	2.00929	120.942	238.539	193.308	107.112	118.239	155.017	209.909	232.758	275.702	130.737	147.858	134.179	206.406	76.0167	217.256	127.54	179.156	139.881	87.9972	284	104.723	121.288
PRP8_YHR165C	535.491	524.798	433.101	462.08	481.97	605.31	549.199	538.527	425.225	426.008	449.152	481.048	547.747	355.068	280.04	307.047	238.188	433.739	313.78	401.66	241.846	248.911	225.298	1.57342	1.19569	2.10392	1.79109	233.245	370.496	346.62	355.396	333.995	419.602	572.994	370.026	317.058	232.65	343.771	263.389	242.302	228.05	228.397	322.443	168.406	253.117	175.994	426	123.136	179.217
APN1_YKL114C	419.3	290.537	300.283	292.045	229.792	210.078	476.457	370.301	425.225	286.034	324.081	364.701	186.622	265.567	159.149	290.886	122.659	307.815	334.955	252.897	428.728	271.201	250.008	1.72454	0.992654	2.06126	1.29962	397.381	304.518	339.955	326.265	277.923	201.279	277.987	447.612	565.19	268.679	192.216	199.613	493.579	380.084	445.653	258.673	247.235	766.013	527.983	654.434	291.154	521.358
IQG1_YPL242C	348.575	302.315	202.939	201.187	271.365	441.52	305.515	441.079	237.888	273.862	276.402	275.204	298.11	211.28	158.383	113.122	138.348	319.807	277.204	239.26	146.574	204.33	111.922	1.85961	1.41128	2.17845	1.73427	336.91	454.239	379.949	264.418	213.318	211.83	357.412	387.93	261.917	164.708	224.252	153.23	260.251	266.059	456.794	194.903	161.24	373.015	461.985	592.695	136.946	253.438
CDC5_YMR001C	414.248	414.866	271.41	337.474	353.597	327.579	429.175	479.032	252.756	270.819	278.475	170.045	213.282	148.189	101.763	118.509	89.8552	235.858	205.978	229.343	168.56	214.237	149.714	1.72634	1.45658	2.1415	1.38565	380.103	570.97	526.596	356.74	191.377	237.801	351.739	507.293	317.058	83.3833	108.43	91.1095	682.036	1140.25	896.876	308.97	300.981	699.403	681.978	845.825	188.732	291.453
BDF2_YDL070W	362.046	472.449	353.905	307.621	271.822	420.156	545.562	480.058	246.809	219.09	284.003	496.71	472.614	440.167	299.169	277.419	176.858	245.852	350.355	193.392	218.028	120.121	149.714	1.79825	1.58241	2.19062	2.0914	1079.84	652.175	593.254	256.799	249.887	189.105	816.942	1008.62	1089.02	439.564	277.235	203.754	511.527	228.05	512.501	142.809	71.6622	159.864	175.994	284	70.1993	94.134
SET2_YJL168C	330.051	333.725	280.484	279.065	267.254	231.442	320.063	281.06	162.061	182.575	172.751	257.305	208.435	231.821	154.558	212.778	89.8552	193.883	209.828	187.193	152.07	158.51	130.818	1.63587	1.46787	2.03437	1.56823	440.574	370.496	466.604	315.061	201.128	174.496	436.837	447.612	482.479	190.443	172.502	159.856	287.173	722.159	518.071	136.522	71.6622	479.591	527.983	611.217	185.28	242.576
OXR1_YPL196W	239.119	253.892	97.3446	131.096	177.255	320.458	243.684	336.451	315.202	311.899	249.452	196.894	198.74	140.853	133.899	193.924	92.7078	289.826	144.377	293.807	230.853	252.626	164.249	2.17286	1.09844	1.79425	1.22412	138.219	203.012	66.6578	172.992	88.984	112.814	113.464	214.854	82.7107	81.3244	138.001	45.5547	107.69	228.05	200.544	268.553	111.076	193.168	219.993	234.608	96.6678	177.406
SPT6_YGR116W	1495.33	1133.36	1206.08	1387.54	1083.63	1057.51	1487.56	1488.39	1474.91	1341.92	1432.45	1203.74	908.873	1009.45	892.915	1247.04	490.638	1211.27	1066.47	1001.67	1568.34	1178.92	938.982	1.46835	0.923674	1.70968	1.13214	466.49	649.637	613.252	1335.54	965.416	930.915	607.034	626.656	689.256	1063.39	1085.53	747.926	619.217	1406.31	729.756	1208.94	766.786	819.301	857.973	827.303	743.422	1555.02
MAK16_YAL025C	1064.25	670.067	578.293	820.322	526.284	263.488	330.974	416.461	289.926	217.568	298.514	436.299	351.431	350.666	253.26	476.73	198.252	381.77	375.38	383.064	432.392	321.974	284.892	1.78183	1.21636	1.85427	1.42352	907.065	895.789	586.588	630.122	561.94	420.413	499.243	966.841	675.471	269.709	346.235	274.157	278.199	570.125	557.066	295.498	164.823	1325.54	1495.95	1358.26	295.758	1062.63
URA5_YML106W	543.911	376.913	328.332	342.666	393.799	366.746	323.7	433.899	368.727	229.74	420.821	959.858	773.148	617.701	610.58	619.48	550.541	795.521	496.657	639.68	417.735	532.496	453.502	1.71076	0.98665	1.79698	1.5207	336.91	753.681	446.607	592.924	476.613	761.289	329.046	489.389	427.339	674.272	839.097	977.356	358.967	380.084	367.663	433.816	440.723	333.049	307.99	481.565	668.619	720.487
CHS5_YLR330W	565.802	719.798	566.743	480.252	489.28	801.145	883.81	858.565	707.717	684.655	679.948	745.065	712.556	708.668	517.998	565.612	385.094	691.584	664.135	694.227	516.672	533.734	534.9	1.70211	1.18285	1.94823	1.57167	380.103	530.368	539.928	619.814	491.241	404.993	521.935	393.898	675.471	622.801	528.594	528.435	529.476	760.167	568.207	680.812	537.467	452.947	505.984	543.304	530.522	606.44
ERV25_YML012W	1441.45	1791.64	871.151	738.55	1323.48	1645.02	581.932	820.612	816.254	1291.72	520.326	1722.82	1849.25	1637.42	2078.11	1101.6	941.34	2386.56	1260.89	1774	1038.84	1403.06	1229.69	2.05452	1.23908	1.41608	1.58682	466.49	510.067	466.604	640.43	698.464	701.23	289.334	238.726	441.124	713.39	860.043	578.959	367.941	190.042	389.946	564.948	472.971	266.439	527.983	284	487.942	747.641
SUA7_YPR086W	468.134	314.094	231.812	249.212	318.42	291.973	330.974	360.044	304.794	255.605	462.973	660.042	399.904	495.921	284.631	474.037	252.45	401.758	410.031	407.858	373.763	369.032	422.978	1.87075	0.770747	2.1494	1.3647	310.994	261.378	273.297	271.141	281.58	190.728	187.216	358.089	220.562	303.68	292.02	270.015	161.535	304.067	345.381	313.461	268.733	339.71	131.996	388.956	256.63	562.994
NUP170_YBL079W	394.041	425.335	311.833	269.979	347.658	395.232	323.7	378.507	272.085	238.869	288.149	317.715	351.431	375.609	197.405	215.471	196.826	307.815	383.081	371.907	221.693	209.283	303.788	1.75466	1.2588	2.17079	1.85807	362.826	428.862	359.952	246.94	315.71	361.166	470.877	250.662	248.132	223.385	225.484	235.228	233.328	228.05	233.968	168.856	164.823	273.1	329.989	265.478	117.382	99.5648
RIX1_YHR197W	629.792	425.335	307.708	480.252	367.302	291.973	341.885	306.704	291.413	244.954	261.199	333.377	198.74	146.722	224.95	220.858	121.233	303.817	273.354	292.567	397.581	304.637	254.368	1.79814	1.11688	1.60335	1.16492	596.071	690.24	279.963	374.219	365.688	340.876	414.144	602.784	317.058	226.473	235.341	145.775	233.328	608.134	479.077	193.106	78.8285	1079.08	725.977	592.695	187.582	528.599
MYO1_YHR023W	338.471	467.214	314.307	318.005	268.167	569.703	621.94	634.949	383.595	418.4	434.641	255.067	307.805	296.379	165.27	148.137	149.759	375.774	352.28	374.387	305.972	284.823	219.483	1.80269	1.36344	2.20734	1.5893	552.878	664.863	539.928	408.728	326.681	254.845	533.282	751.987	606.545	317.062	386.896	221.976	565.372	532.117	584.919	366.453	304.565	712.725	703.977	691.478	245.122	376.536
PAM1_YDR251W	244.171	252.584	203.764	177.823	184.108	309.776	287.329	262.596	218.56	219.09	204.537	234.93	237.519	230.354	259.382	263.952	188.268	173.895	180.953	228.103	122.755	170.894	129.364	1.7552	1.25016	1.38321	1.49801	146.858	230.926	206.639	246.94	214.537	249.164	175.87	208.885	275.702	255.297	300.646	233.572	475.631	798.176	334.239	290.109	189.905	213.151	307.99	185.217	188.732	168.355
LRP1_YHR081W	266.062	304.933	184.79	250.51	148.474	377.428	370.982	364.147	212.613	289.077	252.216	165.57	101.794	167.263	98.7027	172.377	67.0348	259.844	265.654	229.343	401.245	232.812	200.588	1.92913	1.36798	1.8965	1.25297	449.213	527.83	393.281	400.213	302.302	211.83	317.7	483.42	344.628	386.034	304.342	173.936	278.199	494.109	406.658	301.785	128.992	226.473	439.986	321.043	224.407	448.947
FPS1_YLL043W	286.269	200.235	153.441	173.929	185.022	348.943	370.982	241.055	196.258	194.746	201.773	306.528	261.755	230.354	192.049	261.259	172.579	161.903	155.927	195.871	166.727	123.836	109.015	1.83723	1.34901	1.82204	1.61492	198.69	228.388	186.642	177.474	154.808	184.235	283.661	250.662	248.132	184.267	199.609	166.482	143.587	456.1	211.685	122.151	125.409	219.812	307.99	216.087	116.232	123.098
PRP3_YDR473C	232.383	215.939	154.266	194.697	124.262	263.488	410.99	365.172	315.202	328.635	286.767	158.858	92.0991	155.526	66.5669	110.429	65.6086	171.897	144.377	126.448	218.028	133.743	101.747	1.87553	1.12365	2.25971	1.2938	509.684	378.109	433.276	303.857	165.778	122.553	357.412	656.497	358.413	192.502	157.716	107.675	475.631	304.067	406.658	210.172	111.076	426.303	395.987	512.434	110.478	269.73
TRS130_YMR218C	222.279	180.604	122.093	140.182	151.672	206.517	127.298	131.298	74.34	89.7659	103.651	234.93	176.927	120.312	83.4	72.7216	88.4289	199.88	117.427	148.763	122.755	102.784	72.6766	1.8759	1.38853	2.41667	1.73949	155.497	238.539	106.652	165.373	152.37	110.379	363.086	143.236	179.207	98.8246	112.126	62.9484	170.509	266.059	256.25	126.642	89.5778	333.049	329.989	185.217	80.5565	161.114
POL31_YJR006W	195.337	179.295	129.518	102.54	134.769	160.229	185.491	144.633	135.299	108.023	138.201	259.542	215.706	145.255	146.906	148.137	101.265	183.889	109.727	259.095	141.077	143.65	123.55	1.93782	1.1089	1.97357	1.54522	103.665	241.076	179.976	97.2521	70.6996	105.509	119.137	173.076	165.421	87.501	151.555	79.5137	80.7675	304.067	189.402	149.096	75.2454	86.5928	109.996	172.869	89.763	153.873
RDH54_YBR073W	348.575	318.02	265.635	155.757	230.249	331.14	356.434	338.503	217.073	185.618	217.666	351.277	298.11	353.601	205.057	218.165	169.726	311.812	288.754	278.93	221.693	177.086	175.877	1.94315	1.45729	2.14076	1.84464	224.607	195.399	233.302	177.474	199.909	179.366	238.275	173.076	275.702	163.678	188.52	153.23	260.251	266.059	211.685	227.237	125.409	206.49	307.99	209.913	165.716	190.078
PEX1_YKL197C	165.026	158.356	109.719	122.01	102.79	202.957	214.588	160.019	126.378	129.324	129.218	185.707	198.74	173.132	128.543	137.363	104.118	125.924	94.3264	127.688	93.4406	102.784	120.643	1.89102	1.30618	1.95902	1.38896	146.858	147.183	146.647	103.526	126.772	105.509	153.177	155.172	137.851	120.442	80.09	104.362	53.845	38.0084	94.7012	91.6133	96.744	93.2538	131.996	172.869	71.3501	99.5648
BBC1_YJL020C	2040.93	2065.17	2160.55	2020.95	1913.72	3290.04	3542.51	2768.54	3239.74	3875.15	2580.21	2145.7	1606.89	1534.71	1691.72	2251.68	1109.64	1617.03	1846.1	1542.17	2392.81	1987.57	1860.52	1.39482	0.982907	1.53939	1.03202	1952.35	1631.71	1753.1	2681.38	2704.87	2168.62	2144.47	1330.9	1530.15	2747.53	2286.88	1749.3	1785.86	1216.27	1320.25	1919.39	1544.32	1338.86	1627.95	1444.69	1872.36	2268.27
SLK19_YOR195W	385.621	379.53	319.257	359.54	243.498	491.369	552.836	646.232	504.026	418.4	395.945	214.793	242.366	256.764	156.853	191.231	141.201	295.822	238.703	202.07	276.658	212.998	156.982	1.6923	1.32185	1.96953	1.40742	544.239	512.604	613.252	385.423	245.011	174.496	374.432	662.465	468.694	230.591	314.199	173.108	341.018	342.075	272.962	176.939	57.3298	139.881	175.994	351.913	56.3896	148.442
YDL073W_YDL073W	90.9325	94.2281	44.5475	40.2373	49.3391	113.941	109.112	138.478	55.0116	53.251	48.3703	165.57	179.351	142.321	68.0972	67.3348	48.4933	131.921	107.802	81.8196	49.4686	56.9647	46.513	2.33396	1.93381	2.6644	2.07626	172.774	233.463	226.636	111.145	92.6409	87.6537	170.196	286.471	289.487	111.178	112.126	88.6247	278.199	190.042	272.962	70.9554	60.9129	226.473	285.991	271.652	77.1041	128.529
DSL1_YNL258C	252.59	311.476	225.212	224.55	168.119	277.73	312.789	314.91	269.111	304.291	230.795	199.131	237.519	184.87	132.369	153.523	77.0187	175.894	223.303	211.987	267.497	169.656	219.483	1.83004	1.168	2.1081	1.36893	224.607	261.378	173.31	264.418	248.668	159.075	260.968	393.898	248.132	263.532	194.68	172.28	233.328	190.042	328.669	296.396	207.821	419.642	329.989	481.565	255.479	295.074
TIF35_YDR429C	821.76	773.456	771.332	774.893	756.533	377.428	512.828	545.707	441.58	488.387	690.313	745.065	559.866	603.028	587.625	700.282	397.93	855.485	762.311	691.747	846.462	734.349	761.651	1.42838	0.742516	1.6196	1.28724	138.219	182.711	259.965	632.363	355.936	360.354	85.0982	125.331	192.992	453.976	278.467	386.801	188.457	152.033	178.261	443.696	408.475	193.168	109.996	216.087	641	581.096
RAD14_YMR201C	158.29	145.268	106.419	106.434	96.8509	174.472	123.661	163.097	108.536	129.324	96.7405	78.3101	104.217	99.7711	57.3853	51.1745	47.067	125.924	128.977	111.572	78.7833	105.261	101.747	1.90202	1.38868	2.13995	1.49984	181.413	137.033	166.644	89.1851	78.0134	66.5519	164.523	220.822	206.777	80.295	51.7505	43.8982	125.638	152.033	172.69	98.7986	75.2454	206.49	197.994	160.522	69.0485	88.7032
APL6_YGR261C	294.689	311.476	219.438	198.591	253.091	338.261	316.426	355.941	178.416	232.783	224.576	219.268	261.755	296.379	177.512	172.377	138.348	207.875	252.179	254.137	141.077	157.272	140.993	1.78392	1.4471	2.01257	1.81296	207.329	190.323	126.65	193.608	235.259	217.511	181.543	173.076	137.851	172.943	199.609	184.704	323.07	228.05	434.511	243.404	240.069	239.795	285.991	185.217	177.224	155.683
RPS8B_YER102W	2140.28	1923.82	2035.16	2250.69	1962.14	818.948	931.092	1113.98	1477.88	1351.05	1538.87	2953.41	2675.72	2347.56	2993.98	3054.31	3517.19	2170.69	2516.01	2262.44	2704.28	3066.19	2814.04	1.34182	0.528048	1.20926	0.962668	552.878	532.906	793.228	1625.5	1355.48	1604.55	635.4	835.542	372.198	1760.31	1667.1	2490.6	502.553	684.151	640.626	1224.2	1626.73	805.979	725.977	839.651	2371.81	2556.1
DUF1_YOL087C	176.813	198.926	143.542	129.798	126.089	238.563	134.572	217.462	150.167	167.36	107.106	178.995	298.11	230.354	169.095	88.8819	138.348	139.916	123.202	121.49	43.9721	87.9237	59.5948	1.854	1.47322	1.99015	1.83551	224.607	233.463	179.976	135.794	153.589	158.264	334.719	202.917	385.983	153.384	188.52	181.391	349.992	190.042	250.68	169.754	154.074	199.829	175.994	148.174	126.589	81.4621
NUP116_YMR047C	299.741	358.59	199.639	267.383	256.289	281.291	349.159	384.662	215.586	235.826	250.834	319.953	341.736	189.272	223.42	304.353	245.319	303.817	146.302	255.376	232.686	211.76	158.435	1.81129	1.36328	1.60491	1.35633	60.471	180.173	73.3236	280.104	163.341	249.975	221.255	107.427	151.636	164.708	245.199	150.745	260.251	266.059	211.685	161.67	78.8285	273.1	285.991	154.348	92.0646	182.837
RPN5_YDL147W	676.942	600.704	646.764	569.812	567.4	687.204	720.141	823.689	649.732	683.134	710.352	541.458	487.156	633.84	426.181	490.197	310.928	917.448	691.085	518.191	804.322	682.338	680.253	1.47101	1.06616	1.85571	1.26419	518.323	654.713	333.289	596.51	479.051	286.498	414.144	310.344	454.909	436.475	396.754	344.559	735.881	380.084	557.066	652.071	644.96	559.523	395.987	450.695	673.222	715.056
TOP1_YOL006C	555.699	536.577	484.248	564.62	423.494	466.444	621.94	567.248	472.803	486.866	460.209	268.492	213.282	252.362	179.807	234.325	172.579	361.782	257.954	316.121	406.742	381.416	252.915	1.53285	1.13815	1.80351	1.02822	647.903	730.842	533.262	483.572	257.2	285.686	516.262	990.714	840.892	194.561	213.163	212.865	511.527	760.167	640.626	326.035	143.324	632.793	549.982	944.608	173.772	378.346
SPT16_YGL207W	656.735	557.516	553.544	587.984	569.227	626.674	654.674	710.855	597.694	651.183	668.892	467.623	547.747	369.74	460.613	538.678	383.667	681.59	421.581	538.026	646.756	497.822	481.119	1.45632	0.995417	1.42806	1.30141	345.548	395.873	306.626	594.717	519.277	526.734	465.203	280.503	330.843	473.535	448.504	379.347	385.889	570.125	306.386	611.653	526.717	559.523	527.983	382.782	417.743	568.425
BRE1_YDL074C	387.305	384.765	338.231	298.535	335.78	263.488	287.329	375.43	215.586	222.133	269.491	221.506	186.622	253.829	146.906	156.217	119.807	245.852	240.628	260.335	190.546	186.993	199.134	1.61212	1.24926	2.0359	1.60587	310.994	416.174	339.955	300.271	243.792	200.467	346.066	226.79	358.413	180.149	205.77	179.734	475.631	342.075	378.805	263.164	265.15	379.676	505.984	444.521	227.86	266.11
YRR1_YOR162C	180.181	158.356	119.618	125.904	118.323	121.062	141.846	154.891	92.1817	83.6801	83.6115	205.844	159.962	215.682	103.294	75.415	77.0187	141.915	140.527	153.722	51.3007	87.9237	84.3049	1.82689	1.51377	2.42256	1.94831	155.497	129.42	126.65	74.3956	96.2978	94.1466	147.504	208.885	192.992	95.7363	101.037	94.4225	62.8191	114.025	89.1305	48.5011	53.7467	113.237	197.994	104.956	51.7863	68.7902
YBL071C-B_YBL071C-B	69.0414	40.5704	14.0242	20.7677	14.619	24.9245	47.282	43.0821	8.92081	1.52146	11.7471	62.6481	36.3549	48.4183	13.7725	10.7736	12.8365	37.9771	48.1257	43.3892	9.16085	33.4358	8.7212	2.9344	1.95245	3.10563	1.52806	8.63871	10.1506	26.6631	3.58533	2.43792	4.86965	11.3464	17.9045	0	4.11769	8.62508	6.62614	26.9225	76.0167	16.712	2.69451	0	13.322	43.9986	55.5652	12.6589	1.81027
ENP1_YBR247C	614.636	472.449	480.123	490.636	498.873	267.048	269.144	374.404	319.662	244.954	380.052	302.053	266.603	183.403	256.321	280.113	158.316	509.693	286.829	329.758	500.182	326.928	276.171	1.50634	0.893824	1.49742	1.32139	241.884	319.743	333.289	332.091	235.259	251.599	260.968	286.471	372.198	145.149	142.93	167.31	170.509	266.059	311.957	145.503	139.741	359.693	395.987	345.739	217.503	369.295
PSE1_YMR308C	463.082	478.993	339.881	360.838	430.804	316.897	341.885	321.064	243.835	243.433	290.913	380.363	470.19	410.822	306.82	320.514	223.925	441.734	569.808	507.033	309.637	392.561	446.235	1.67578	1.12527	1.92104	1.60566	293.716	271.528	186.642	435.618	504.649	637.113	340.393	185.013	192.992	360.298	338.842	367.751	358.967	114.025	256.25	282.923	293.815	226.473	329.989	259.304	341.79	336.71
NUM1_YDR150W	417.616	396.543	339.056	367.328	365.932	441.52	509.191	496.47	289.926	322.549	388.344	364.701	419.293	375.609	227.246	237.019	152.611	277.833	238.703	276.451	218.028	205.568	177.331	1.55284	1.27674	2.23307	1.57246	475.129	360.346	393.281	393.042	274.266	271.077	590.014	531.166	620.33	312.945	380.736	282.439	376.915	304.067	401.087	362.86	200.654	346.371	373.988	339.565	166.867	233.525
KAE1_YKR038C	144.818	120.403	80.0205	85.6666	86.3435	96.1374	120.024	82.0612	92.1817	71.5084	96.0495	120.821	92.0991	57.2217	42.8477	59.2546	52.7721	75.9543	88.5513	130.167	104.434	85.447	79.9443	1.98249	0.937426	2.22092	1.40423	77.7484	126.882	106.652	94.5631	68.2617	87.6537	113.464	137.268	124.066	60.736	61.6077	35.6155	62.8191	76.0167	83.5599	78.1407	68.0791	106.576	21.9993	74.0869	69.0485	110.426
GRR1_YJR090C	173.445	181.913	140.242	99.9443	111.47	135.305	134.572	137.453	96.6421	89.7659	89.1395	127.534	116.336	121.779	91.0513	88.8819	62.756	99.9398	140.527	114.052	76.9511	63.1565	85.7584	1.93917	1.38275	1.92537	1.97925	146.858	185.248	106.652	128.176	109.706	99.8279	209.909	155.172	96.4958	100.883	89.9472	84.4833	224.354	114.025	206.114	113.169	75.2454	139.881	175.994	142	73.6517	97.7545
RRP36_YOR287C	266.062	298.389	204.589	232.338	227.508	170.911	196.402	220.54	135.299	130.845	162.386	140.958	106.641	98.3039	49.7339	72.7216	49.9196	271.836	192.503	176.036	316.965	154.795	171.517	1.71449	1.26402	2.44058	1.44922	1252.61	1332.26	1159.85	433.825	371.783	173.684	550.302	954.905	1543.93	210.002	157.716	111.816	717.933	304.067	445.653	106.882	50.1636	313.066	417.987	209.913	107.025	114.047
GCD1_YOR260W	495.077	490.772	367.104	493.232	408.418	324.019	491.006	495.445	324.123	257.126	422.894	543.696	460.496	402.019	389.455	468.65	286.681	467.718	487.032	360.75	491.021	402.468	433.153	1.59327	1.14796	1.72533	1.32948	526.961	413.636	413.278	402.902	470.518	314.093	431.164	680.37	578.975	325.298	331.449	223.632	233.328	456.1	534.783	247.895	186.322	439.625	373.988	691.478	227.86	380.157
MRP17_YKL003C	109.456	104.698	59.3967	59.707	63.5013	78.3342	50.9191	92.3189	74.34	82.1586	103.651	58.1732	48.4732	51.3528	48.9688	43.0943	32.8043	65.9603	57.7508	37.1907	54.9651	35.9125	52.3272	2.12783	0.774309	1.64721	1.60403	215.968	134.495	99.9867	118.764	80.4513	42.2036	51.0589	77.586	96.4958	58.6771	41.8932	42.2417	125.638	228.05	122.554	84.4279	103.91	86.5928	153.995	86.4347	65.596	56.1183
TDA3_YHR009C	237.435	274.832	174.89	160.949	205.123	267.048	192.765	198.998	214.099	194.746	165.15	360.227	368.396	311.051	286.926	212.778	206.81	277.833	231.003	322.32	150.238	170.894	158.435	1.85016	1.11789	1.83009	1.87295	69.1097	144.646	106.652	144.31	135.304	268.642	73.7518	89.5223	96.4958	142.06	199.609	194.643	107.69	190.042	89.1305	167.958	100.327	73.2708	65.9979	92.6086	115.081	124.909
APL4_YPR029C	190.285	172.752	133.643	134.99	132.485	181.593	207.313	243.106	141.246	127.802	174.133	174.52	206.011	170.198	123.187	105.042	112.676	187.887	144.377	184.714	104.434	125.075	91.5726	1.78876	1.2939	2.00094	1.70256	276.439	548.132	226.636	218.705	182.844	189.916	590.014	179.045	317.058	152.355	287.092	145.775	628.191	570.125	423.37	329.628	254.401	266.439	329.989	228.435	146.153	182.837
MIP1_YOR330C	212.176	215.939	181.49	138.884	145.276	170.911	178.217	229.771	102.589	115.631	109.87	185.707	181.775	171.665	115.536	99.6555	118.381	165.9	186.728	176.036	124.588	158.51	101.747	1.81443	1.62883	2.03045	1.48368	267.8	223.313	246.634	178.37	146.275	177.742	215.582	262.599	317.058	106.031	123.215	126.725	358.967	456.1	334.239	148.198	111.076	306.405	219.993	364.26	86.3106	108.616
TSR4_YOL022C	250.906	163.591	130.343	134.99	153.5	181.593	156.394	188.741	141.246	158.231	174.824	140.958	145.42	186.337	119.361	129.283	98.4128	247.851	205.978	269.013	230.853	117.644	188.959	1.8833	1.0359	1.84364	1.91954	120.942	134.495	119.984	137.139	112.144	123.365	90.7714	107.427	124.066	113.237	119.519	106.847	152.561	190.042	150.408	183.227	161.24	199.829	109.996	154.348	230.162	190.078
SSE2_YBR169C	410.88	278.758	304.408	190.803	189.59	530.536	669.222	396.971	550.116	506.645	395.945	353.514	283.568	318.387	223.42	342.061	262.434	405.756	198.278	272.732	272.993	217.952	236.926	1.92085	1.01609	1.75102	1.52418	172.774	126.882	126.65	206.605	216.975	256.468	85.0982	95.4905	151.636	165.737	235.341	217.834	179.483	190.042	144.837	338.61	283.066	126.559	87.9972	92.6086	154.208	188.268
SAK1_YER129W	149.87	151.812	98.9945	106.434	103.247	156.668	189.128	194.895	80.2872	91.2874	97.4315	183.469	189.046	115.911	106.354	113.122	58.4772	121.927	111.652	133.887	86.112	54.4879	68.316	1.89741	1.68515	2.09971	2.14396	449.213	388.26	306.626	127.727	120.677	132.292	408.471	441.643	303.273	118.384	157.716	126.725	439.734	456.1	479.077	127.54	128.992	492.913	307.99	296.348	123.136	112.237
RPS22A_YJL190C	574.222	726.342	413.302	438.717	570.598	320.458	221.862	394.92	257.217	377.321	400.091	689.129	1160.93	760.021	868.431	608.707	1062.57	695.581	666.06	745.054	511.175	638.995	444.781	1.80897	0.873372	1.36411	1.44765	440.574	809.509	833.222	986.414	600.947	841.638	794.25	638.592	344.628	778.244	1121.26	1240.75	349.992	304.067	568.207	577.523	870.696	546.201	263.992	975.477	1181.88	814.621
PKH2_YOL100W	112.824	116.476	77.5457	57.111	61.6739	170.911	170.943	203.102	72.8532	100.416	104.342	127.534	174.504	170.198	81.8697	67.3348	79.8713	95.9422	94.3264	111.572	56.7973	75.5401	55.2342	2.12799	1.6542	2.31993	1.69123	250.523	225.85	193.308	90.5296	51.1963	60.059	221.255	370.026	165.421	73.089	146.626	90.2812	349.992	266.059	323.098	124.846	114.66	193.168	131.996	142	58.6912	104.996
YCF1_YDR135C	351.943	399.161	301.108	273.873	323.902	373.868	403.716	446.208	281.005	337.763	351.03	512.372	559.866	626.504	511.877	509.051	463.539	393.763	596.759	592.572	318.798	421.043	404.082	1.6855	1.1969	1.6021	1.60003	285.077	411.099	299.96	320.439	415.665	482.907	306.353	274.535	261.917	472.505	522.433	515.183	170.509	304.067	228.397	297.294	207.821	219.812	285.991	321.043	286.551	273.351
FKS1_YLR342W	2451.81	2616.14	2292.55	2601.15	2527.72	2880.56	3196.99	2810.6	2639.07	2950.1	2658.29	3356.15	4108.1	3742.88	3329.88	3533.73	3511.48	2406.55	2787.44	2542.61	1982.41	2460.63	2164.31	1.4133	1.02452	1.54403	1.37922	1468.58	1580.95	1906.41	2929.66	3786.09	4906.99	1974.28	1862.06	1626.64	3832.54	3883.75	4921.57	1696.12	1444.32	1398.24	2175.37	1873.97	1365.5	1319.96	1648.43	2096.77	2146.98
DEP1_YAL013W	693.781	773.456	673.162	746.337	621.764	523.415	716.504	472.878	511.46	555.332	531.382	660.042	414.446	318.387	409.348	490.197	323.764	759.543	756.536	752.492	969.218	796.267	563.971	1.49148	0.938156	1.63059	1.19877	198.69	276.603	206.639	417.243	397.381	288.121	192.889	131.299	179.207	210.002	231.645	190.502	161.535	152.033	128.125	213.764	125.409	153.203	175.994	197.565	197.939	448.947
BRR2_YER172C	367.098	329.798	307.708	307.621	306.999	306.215	345.522	381.585	252.756	235.826	286.076	232.693	232.671	221.551	144.611	158.91	131.217	255.846	300.304	291.327	201.539	221.667	175.877	1.54281	1.24428	2.05041	1.61192	310.994	426.325	333.289	304.305	249.887	295.426	499.243	310.344	261.917	163.678	197.145	133.351	287.173	304.067	295.245	236.218	182.739	333.049	351.989	469.217	146.153	197.319
BLM10_YFL007W	308.16	318.02	249.961	258.298	271.822	281.291	290.966	276.957	209.639	213.004	211.447	342.327	346.583	303.715	226.481	245.099	221.072	167.899	213.678	280.17	194.21	152.319	164.249	1.62971	1.2538	1.92265	1.66725	328.271	334.969	319.957	261.281	258.419	349.803	334.719	411.803	303.273	214.12	296.949	248.48	161.535	190.042	245.109	181.43	143.324	246.456	153.995	296.348	102.422	155.683
URA3_YEL021W	3729.92	4059.66	3880.58	4160.02	2994.15	2784.42	2771.45	2484.4	3073.22	2931.85	2665.2	4658.33	4323.81	4639.36	3574.72	5289.82	4188.96	4409.35	4614.29	4524.87	4611.57	4076.69	4101.87	1.46769	0.865742	1.60679	1.3704	4198.41	2890.38	2846.29	3267.13	3449.65	3009.44	3619.51	3407.82	3239.5	4029.16	3203.6	3105.18	2135.85	2546.56	2618.21	2458.29	1895.47	3437.07	2793.91	2778.26	2729.72	3274.78
SIP3_YNL257C	153.238	125.638	83.3203	66.1969	95.0235	163.79	160.031	139.504	93.6685	106.502	118.853	196.894	174.504	174.599	107.884	121.203	82.7238	139.916	117.427	147.523	97.105	70.5867	91.5726	2.06609	1.24526	2.1786	1.96393	181.413	126.882	66.6578	126.831	112.144	99.8279	119.137	125.331	124.066	136.913	172.502	130.038	161.535	152.033	189.402	126.642	132.575	106.576	241.992	135.826	125.438	153.873
TFC4_YGR047C	240.803	181.913	172.415	164.843	150.302	167.35	240.047	226.694	172.469	150.624	172.751	167.807	126.03	142.321	81.8697	113.122	69.8874	187.887	148.227	180.995	164.895	137.458	126.457	1.72491	1.2094	2.1663	1.50681	164.136	190.323	159.979	100.389	98.7357	114.437	141.83	161.14	220.562	63.8242	80.09	59.6353	134.612	152.033	250.68	141.013	103.91	219.812	329.989	216.087	73.6517	130.339
YEN1_YER041W	89.2486	58.8926	30.5233	37.6414	29.238	64.0916	105.475	71.8036	44.604	42.6008	41.4602	91.7347	94.5228	54.2872	34.4312	18.8537	18.5416	43.9735	51.9758	47.1082	27.4825	27.244	17.4424	2.46388	1.57648	2.73561	2.00621	43.1936	180.173	93.3209	39.8868	26.8171	34.8992	39.7125	107.427	206.777	49.4123	45.5897	43.0699	71.7933	114.025	100.272	30.5378	17.9156	113.237	153.995	86.4347	31.0718	61.5492
YOL036W_YOL036W	183.549	170.134	120.443	125.904	134.769	131.744	123.661	170.277	89.2081	91.2874	88.4485	154.383	193.893	187.804	123.952	75.415	111.249	127.923	132.827	152.482	40.3077	81.7319	93.0261	1.81696	1.5198	2.01318	1.95526	181.413	279.141	253.3	176.129	164.559	195.598	329.046	226.79	234.347	113.237	149.091	126.725	269.225	228.05	267.392	159.874	89.5778	253.117	219.993	179.043	96.6678	168.355
CBK1_YNL161W	286.269	301.007	242.536	238.828	248.066	395.232	301.877	365.172	240.862	225.176	259.126	223.743	247.213	223.018	199.701	156.217	118.381	175.894	198.278	198.35	115.427	151.08	130.818	1.63543	1.33377	1.80878	1.61462	388.742	578.583	446.607	257.696	243.792	244.294	612.707	501.325	730.611	162.649	229.181	186.36	475.631	456.1	629.484	231.728	189.905	319.727	791.975	530.956	155.359	177.406
PUS1_YPL212C	712.305	526.107	461.974	589.282	556.893	466.444	549.199	572.377	606.615	395.579	637.797	566.07	332.042	322.789	328.244	482.117	201.105	447.73	388.856	392.982	518.504	378.939	385.186	1.56079	0.850353	1.75193	1.28868	449.213	708.003	479.936	329.85	287.674	242.671	402.798	644.561	523.834	169.855	252.592	168.967	448.708	646.142	685.191	256.876	200.654	832.623	967.969	895.216	232.463	380.157
SGM1_YJR134C	185.233	273.523	177.365	144.076	121.977	334.701	265.507	336.451	179.903	208.44	205.228	143.196	111.488	211.28	107.119	121.203	68.4611	187.887	159.777	157.441	142.909	127.551	103.201	1.99799	1.45589	2.03285	1.60292	207.329	350.195	259.965	234.391	146.275	113.625	243.948	202.917	330.843	228.532	214.395	135.836	224.354	304.067	206.114	194.903	107.493	193.168	307.99	296.348	75.9533	177.406
CHO2_YGR157W	314.896	297.08	290.384	237.53	229.336	320.458	432.812	390.817	215.586	203.875	271.565	465.386	433.835	582.487	386.394	309.74	373.684	447.73	531.308	488.438	335.287	331.881	392.454	1.63944	1.40679	1.82418	1.72802	215.968	261.378	239.968	407.831	530.247	455.312	221.255	196.949	192.992	562.065	492.862	510.213	197.432	152.033	155.978	359.268	390.559	253.117	197.994	240.782	498.3	436.275
SQS1_YNL224C	388.989	320.637	315.132	295.939	313.852	295.534	516.465	429.796	374.674	352.978	417.366	326.665	232.671	247.961	178.277	175.07	111.249	275.834	313.78	244.219	243.679	224.144	218.03	1.55678	0.994093	2.12319	1.52977	440.574	370.496	379.949	224.98	191.377	159.075	368.759	441.643	413.554	163.678	149.091	140.806	457.682	152.033	562.636	293.701	247.235	599.488	483.985	703.825	169.169	238.956
ATG12_YBR217W	62.3056	52.349	23.0987	19.4697	19.6443	67.6523	36.3708	40.0048	22.302	7.60728	17.9661	24.6117	79.9808	57.2217	19.1284	16.1604	11.4102	59.9639	51.9758	27.2732	9.16085	19.8138	13.0818	2.6917	1.88599	2.81981	2.40567	77.7484	58.3659	59.992	22.4083	24.3792	8.92769	17.0196	47.7452	82.7107	23.6767	17.2502	11.5957	71.7933	0	33.4239	21.5561	21.4987	59.9488	65.9979	0	14.9605	23.5335
YKU70_YMR284W	212.176	113.859	101.469	110.328	80.8614	163.79	189.128	155.916	115.97	69.987	144.42	275.204	155.114	176.067	97.1724	110.429	84.1501	175.894	186.728	176.036	120.923	91.6388	53.7807	2.05351	1.20073	2.43166	2.07872	95.0258	91.3553	99.9867	85.5998	84.1082	77.1028	102.118	107.427	96.4958	80.295	125.68	80.342	89.7416	266.059	55.7066	112.271	96.744	93.2538	65.9979	135.826	79.4057	132.15
REG1_YDR028C	434.455	488.154	446.3	338.772	349.029	626.674	683.771	630.846	475.776	582.718	458.136	476.573	535.629	522.331	348.903	350.141	236.761	367.779	386.931	386.783	302.308	294.73	239.833	1.65531	1.26139	2.04802	1.60037	293.716	375.572	379.949	337.917	229.164	266.208	346.066	322.28	358.413	310.886	370.878	327.994	538.45	532.117	640.626	481.419	343.979	432.964	505.984	419.826	255.479	286.023
ECM38_YLR299W	232.383	195	141.892	128.5	172.687	388.11	196.402	252.338	275.058	267.776	190.026	205.844	237.519	228.887	203.527	180.457	151.185	249.85	294.529	223.144	177.72	196.9	242.74	1.85293	1.156	1.66418	1.5848	138.219	106.581	126.65	88.2888	125.553	112.814	90.7714	113.395	55.1405	135.884	101.037	129.21	107.69	38.0084	133.696	110.475	103.91	53.2879	153.995	111.13	127.74	99.5648
NOT3_YIL038C	884.066	910.872	796.08	646.393	852.471	982.738	701.956	817.535	713.664	646.619	669.583	528.034	559.866	470.978	426.947	398.622	282.402	629.621	558.258	627.283	525.833	433.427	441.874	1.58978	1.16773	1.81875	1.63114	354.187	702.928	453.273	363.015	320.586	415.544	567.321	471.484	496.264	243.973	271.074	250.965	708.959	418.092	735.327	446.39	386.976	759.352	989.968	376.608	258.932	320.418
ATG13_YPR185W	127.979	149.195	51.9721	72.6868	90.9119	145.986	156.394	155.916	101.102	124.759	84.9935	125.296	247.213	136.452	110.18	96.9621	94.134	107.935	75.0761	101.655	58.6294	85.447	62.5019	2.24321	1.47602	2.00354	1.46154	129.581	116.732	146.647	95.4594	58.51	101.451	204.236	185.013	151.636	109.119	140.466	95.2508	188.457	152.033	83.5599	152.689	50.1636	99.9147	109.996	30.8695	60.9928	45.2567
SEC6_YIL068C	368.782	409.631	348.955	320.601	333.953	338.261	356.434	449.285	306.281	345.371	337.21	266.254	298.11	397.617	221.125	234.325	186.842	299.82	533.233	354.551	227.189	262.533	361.93	1.58801	1.16637	1.97064	1.76691	354.187	261.378	319.957	238.873	279.142	185.858	198.562	292.44	344.628	205.885	165.109	216.178	269.225	380.084	284.104	273.043	250.818	273.1	241.992	246.956	309.567	226.284
SEC16_YPL085W	612.952	642.584	549.419	427.035	569.227	658.719	531.013	667.773	524.841	575.11	536.219	530.271	538.053	625.037	491.983	468.65	346.584	415.75	558.258	450.008	395.749	378.939	335.766	1.64104	1.12801	1.73564	1.56567	440.574	408.561	419.944	478.642	558.283	460.994	470.877	381.962	592.76	486.917	473.147	439.81	197.432	152.033	167.12	329.628	171.989	326.388	285.991	314.869	215.201	266.11
BSC2_YDR275W	112.824	106.007	42.0726	71.3888	61.2171	106.819	123.661	92.3189	50.5512	68.4655	54.5893	105.159	123.607	156.993	79.5743	67.3348	71.3137	131.921	121.277	111.572	73.2868	61.9181	71.2231	2.22407	1.58794	2.12595	2.05347	155.497	131.958	99.9867	88.737	106.049	99.0162	232.602	549.07	220.562	93.6775	131.84	86.1398	71.7933	38.0084	111.413	65.5663	42.9973	99.9147	87.9972	104.956	60.9928	94.134
CWH43_YCR017C	208.808	167.517	156.741	125.904	127.459	188.714	221.862	171.303	200.718	155.189	181.734	264.017	288.416	233.288	217.299	285.5	251.024	241.854	198.278	239.26	201.539	180.801	200.588	1.79905	0.955607	1.54761	1.49836	172.774	266.453	199.973	213.327	241.354	312.469	209.909	137.268	248.132	290.297	315.431	299.005	206.406	38.0084	206.114	213.764	143.324	226.473	263.992	228.435	176.074	211.802
CEF1_YMR213W	271.114	291.845	212.838	215.464	241.214	338.261	236.41	308.755	184.363	263.212	165.841	167.807	225.4	173.132	110.945	169.684	84.1501	187.887	213.678	210.747	135.581	211.76	158.435	1.69123	1.47332	2.07236	1.32182	768.845	639.487	693.241	421.725	241.354	166.38	607.034	578.911	551.405	248.091	200.841	144.119	583.321	418.092	451.223	129.336	136.158	532.879	857.973	549.478	173.772	229.904
NUP1_YOR098C	345.207	297.08	240.887	277.767	285.071	213.639	218.225	308.755	208.152	187.139	208.683	199.131	259.332	198.075	153.793	183.151	152.611	165.9	188.653	220.665	144.741	158.51	178.785	1.61443	1.24022	1.83656	1.50019	250.523	223.313	273.297	220.498	176.749	212.641	221.255	173.076	137.851	141.031	115.822	126.725	116.664	228.05	144.837	132.031	96.744	226.473	175.994	228.435	100.12	110.426
PRP46_YPL151C	133.031	119.094	84.1453	90.8585	73.095	96.1374	130.935	82.0612	74.34	47.1651	61.4993	129.771	55.7442	104.173	35.9615	110.429	45.6407	81.9507	105.877	106.613	75.119	52.0112	77.0372	1.95374	1.38907	2.2741	1.93321	276.439	210.625	166.644	73.0511	95.0788	70.6099	130.484	238.726	399.768	53.53	75.1614	48.8678	242.302	190.042	128.125	71.8535	46.5805	246.456	175.994	123.478	59.842	90.5135
PSD2_YGR170W	111.14	99.463	63.5214	58.409	63.0444	106.819	58.1932	92.3189	38.6568	47.1651	62.1903	100.684	130.878	120.312	50.4991	59.2546	35.6568	67.9591	96.2514	86.7783	47.6364	50.7729	20.3495	2.08239	1.42217	2.58157	1.95606	103.665	114.194	59.992	73.4993	81.6703	77.1028	107.791	59.6815	110.281	95.7363	78.8578	82.8268	89.7416	152.033	89.1305	68.2609	64.496	86.5928	153.995	80.2608	43.7307	54.3081
GET3_YDL100C	836.916	755.134	727.609	523.085	721.813	833.191	574.658	778.556	685.415	538.596	586.662	850.224	710.133	1069.61	785.796	471.344	526.295	1165.3	1191.59	1023.98	709.05	734.349	1061.08	1.62536	1.18565	1.80531	1.74334	371.465	510.067	366.618	576.79	795.98	526.734	385.778	304.376	330.843	675.301	623.47	631.14	314.096	266.059	378.805	767.036	720.206	313.066	307.99	296.348	722.707	631.784
NTR2_YKR022C	92.6164	62.8188	40.4227	37.6414	27.8675	96.1374	65.4674	81.0354	47.5776	33.472	44.9152	91.7347	84.8281	88.0333	30.6055	53.8678	44.2145	81.9507	50.0507	65.7036	34.8112	37.1509	47.9666	2.42191	1.58712	2.53444	1.92138	34.5548	58.3659	46.6604	66.3286	48.7584	24.3483	39.7125	83.5542	82.7107	82.3538	88.7151	61.2918	62.8191	38.0084	66.8479	68.2609	46.5805	39.9659	109.996	49.3913	73.6517	86.8929
STB6_YKL072W	112.824	99.463	47.8473	46.7272	67.156	89.0161	127.298	82.0612	40.1436	51.7295	53.8983	100.684	94.5228	55.7544	36.7266	48.4811	29.9517	35.9783	42.3506	58.2654	34.8112	43.3427	33.4313	2.24403	1.57842	2.45886	1.39682	51.8323	154.796	139.981	65.8805	93.8599	64.1171	209.909	262.599	206.777	44.2652	72.6971	29.8176	107.69	152.033	167.12	90.7151	39.4142	319.727	175.994	228.435	33.3734	92.3237
YAP6_YDR259C	65.6735	53.6577	20.6238	28.5555	20.1011	56.9703	47.282	59.4944	41.6304	38.0364	28.3312	51.4609	116.336	136.452	34.4312	53.8678	39.9356	85.9483	59.6759	88.018	31.1469	48.2961	55.2342	2.63708	1.51637	2.63832	1.8682	60.471	68.5164	79.9893	28.2345	23.1602	15.4206	130.484	137.268	82.7107	103.972	108.43	34.7872	8.97416	0	27.8533	35.0286	0	33.3049	0	43.2173	25.3178	39.8259
RRP14_YKL082C	2062.82	1985.33	1640.01	2219.54	1267.28	1139.41	1807.63	2239.25	2100.85	1891.17	1736.49	966.571	719.827	884.735	540.187	837.645	415.045	1507.09	1260.89	1107.04	2202.27	1393.16	968.053	1.62011	0.995205	2.02329	1.09377	3109.94	2489.43	1979.74	2092.49	1362.8	859.494	2598.33	4356.75	2853.52	1007.81	1059.65	697.401	1812.78	1824.4	1888.45	971.819	354.728	1552.01	2133.93	3710.52	309.567	1379.43
YPK1_YKL126W	237.435	204.161	142.717	167.439	182.281	291.973	352.797	219.514	267.624	263.212	232.868	250.592	220.553	221.551	195.875	266.646	203.957	155.906	198.278	187.193	201.539	170.894	178.785	1.76544	1.00482	1.56235	1.30902	69.1097	111.656	99.9867	167.614	187.72	236.99	102.118	149.204	96.4958	195.59	188.52	203.754	161.535	228.05	167.12	265.858	297.398	106.576	109.996	203.739	178.375	155.683
TFG2_YGR005C	351.943	287.919	295.333	268.681	270.908	395.232	512.828	314.91	407.383	378.843	383.507	326.665	213.282	281.707	253.26	290.886	169.726	281.83	240.628	265.294	329.791	232.812	203.495	1.55649	0.883087	1.63723	1.34689	250.523	215.7	266.631	256.799	199.909	167.191	170.196	310.344	275.702	215.149	225.484	194.643	224.354	266.059	239.538	355.675	261.567	353.032	285.991	401.304	264.686	378.346
RIM101_YHL027W	274.481	280.067	244.186	164.843	205.58	306.215	243.684	285.163	231.941	219.09	180.352	237.168	215.706	236.223	146.906	148.137	94.134	257.845	277.204	156.201	214.364	162.225	187.506	1.78141	1.33436	2.15113	1.63074	129.581	256.302	279.963	161.34	195.033	171.249	232.602	346.153	454.909	130.737	88.7151	104.362	251.277	456.1	323.098	105.984	71.6622	253.117	197.994	339.565	93.2154	137.58
NTG1_YAL015C	121.243	159.664	74.2458	41.5353	84.0593	195.835	156.394	223.617	84.7477	132.367	147.875	185.707	152.691	170.198	68.8624	131.976	91.2815	183.889	173.253	135.126	130.084	94.1155	129.364	2.34441	1.39391	2.35766	1.84606	120.942	93.8929	153.313	129.52	87.7651	53.5662	119.137	167.108	110.281	165.737	114.59	100.22	215.38	152.033	222.826	142.809	121.826	146.542	175.994	111.13	170.32	137.58
BFR1_YOR198C	796.501	747.281	695.436	863.155	663.337	623.113	756.512	768.298	831.122	766.814	919.035	839.037	751.335	903.809	961.012	980.395	544.836	665.599	679.535	538.026	851.959	666.239	604.67	1.43789	0.753589	1.3998	1.15905	440.574	406.023	339.955	643.567	536.342	410.674	453.857	513.261	289.487	1005.75	759.007	777.743	394.863	418.092	445.653	702.368	526.717	512.896	263.992	426	491.395	720.487
PSH1_YOL054W	601.165	553.59	539.52	615.242	524	548.339	603.755	551.862	727.046	657.269	561.095	425.112	317.5	303.715	262.442	344.754	158.316	491.704	546.708	411.577	796.994	546.118	516.004	1.42032	0.84951	1.8786	1.05009	967.536	644.562	579.923	516.736	576.568	358.731	873.675	1157.82	964.958	251.179	269.842	203.754	825.623	760.167	701.903	485.011	343.979	1518.7	857.973	1173.04	362.504	926.858
SMY1_YKL079W	269.43	174.06	164.991	154.459	167.662	235.003	247.321	223.617	220.047	178.01	192.099	163.333	189.046	83.6317	142.316	137.363	115.528	147.911	123.202	184.714	144.741	152.319	84.3049	1.77266	1.12096	1.47058	1.30893	164.136	190.323	86.6551	180.163	119.458	156.64	204.236	149.204	82.7107	108.089	209.466	87.7964	62.8191	190.042	133.696	261.367	111.076	146.542	175.994	271.652	132.343	258.869
NUP188_YML103C	276.165	240.805	171.59	224.55	213.346	199.396	294.603	262.596	182.877	162.796	237.705	172.282	155.114	99.7711	114.771	110.429	111.249	173.895	121.277	185.954	168.56	173.371	140.993	1.69831	1.12483	1.7079	1.17441	129.581	289.292	226.636	292.205	293.769	331.948	306.353	262.599	234.347	146.178	199.609	178.078	260.251	228.05	183.832	205.681	136.158	333.049	197.994	333.391	134.644	229.904
NSI1_YDR026C	266.062	208.087	209.538	193.399	172.23	167.35	225.499	201.05	199.231	136.931	183.807	295.341	193.893	223.018	165.27	210.085	84.1501	207.875	250.254	169.838	186.881	157.272	155.528	1.6588	1.04761	2.02581	1.60141	164.136	182.711	173.31	161.34	131.648	93.335	209.909	173.076	261.917	176.031	150.323	135.008	242.302	190.042	206.114	171.55	114.66	233.134	153.995	246.956	151.907	217.232
PRE6_YOL038W	631.476	486.845	562.619	516.595	500.244	605.31	887.447	651.361	948.579	658.791	706.897	646.618	494.427	394.683	494.279	724.523	382.241	731.56	417.731	617.366	1134.11	819.796	606.123	1.44744	0.844316	1.45019	0.781581	1045.28	903.402	873.217	907.537	440.044	499.951	1015.5	740.051	909.818	572.359	618.541	480.395	1067.93	912.201	568.207	676.321	429.973	839.284	769.975	537.13	609.928	751.262
YME1_YPR024W	205.44	201.544	159.216	133.692	160.809	245.684	225.499	191.818	211.126	202.354	174.824	246.117	193.893	146.722	142.316	196.618	148.332	115.93	150.152	148.763	95.2728	115.168	90.119	1.76893	1.06676	1.75028	1.55922	77.7484	164.947	119.984	110.249	114.582	153.394	164.523	113.395	137.851	95.7363	105.965	129.21	134.612	304.067	167.12	169.754	96.744	146.542	153.995	185.217	59.842	61.5492
LTE1_YAL024C	178.497	163.591	94.0447	107.732	132.485	188.714	109.112	187.715	92.1817	112.588	114.707	91.7347	167.233	98.3039	49.7339	40.4009	39.9356	119.928	94.3264	128.928	47.6364	87.9237	49.4201	1.93607	1.41495	2.61961	1.69623	319.632	474.54	333.289	154.169	108.487	124.176	300.68	352.121	206.777	81.3244	97.3401	74.5441	305.122	342.075	384.375	129.336	53.7467	446.286	527.983	382.782	90.9138	121.288
ESP1_YGR098C	112.824	87.6845	47.8473	63.6009	57.1055	113.941	105.475	92.3189	50.5512	36.515	55.2803	80.5475	111.488	93.9022	39.022	43.0943	24.2466	89.9459	69.301	80.5799	42.1399	28.4823	39.2454	2.14259	1.63837	2.67417	2.41909	120.942	152.259	119.984	58.2616	62.1669	64.1171	96.4446	131.299	82.7107	61.7654	76.3935	53.0091	188.457	114.025	144.837	79.0389	60.9129	133.22	153.995	111.13	36.8258	57.9286
STR2_YJR130C	156.606	106.007	51.1471	90.8585	74.9224	131.744	112.749	134.375	124.891	94.3303	98.8135	194.657	159.962	115.911	111.71	118.509	55.6247	83.9495	90.4763	109.093	102.601	78.0168	69.7696	2.16348	1.1806	2.01955	1.46267	69.1097	78.667	73.3236	57.8135	42.6636	49.5081	79.425	83.5542	68.9256	79.2656	92.4115	53.0091	80.7675	152.033	50.1359	106.882	32.248	33.3049	109.996	92.6086	51.7863	90.5135
KOG1_YHR186C	234.067	189.765	174.89	157.055	167.205	348.943	178.217	239.003	206.665	208.44	187.262	221.506	213.282	149.657	132.369	121.203	111.249	175.894	130.902	223.144	128.252	134.982	90.119	1.6909	1.20615	1.99775	1.61757	233.245	271.528	133.316	152.825	143.837	185.858	215.582	238.726	124.066	110.148	156.484	110.988	179.483	228.05	172.69	138.318	136.158	173.186	175.994	203.739	82.8581	121.288
GCN1_YGL195W	1076.03	986.778	1012.22	1021.51	1071.3	733.493	851.076	805.226	756.782	728.778	783.598	883.786	906.449	1034.39	838.59	832.258	797.287	841.493	1002.94	839.27	714.546	734.349	834.328	1.36526	0.986243	1.6115	1.50603	449.213	639.487	526.596	1093.08	1351.83	1486.87	709.151	1026.52	689.256	1058.25	1006.67	1085.03	466.656	570.125	462.365	676.321	713.039	666.098	681.978	456.869	581.158	803.76
SOG2_YOR353C	112.824	99.463	57.7468	61.005	67.6129	96.1374	116.386	133.349	66.906	57.8153	67.7184	136.483	84.8281	55.7544	52.7945	53.8678	28.5255	59.9639	67.376	91.7371	31.1469	53.2496	18.8959	2.07756	1.59405	2.28464	1.78152	138.219	296.905	133.316	78.8773	54.8532	57.6242	255.295	214.854	179.207	46.324	83.7865	33.1307	233.328	722.159	295.245	73.6499	57.3298	279.761	373.988	197.565	32.2226	97.7545
KCS1_YDR017C	207.124	215.939	182.315	140.182	154.413	185.154	254.595	214.385	150.167	149.103	156.167	114.109	130.878	145.255	66.5669	91.5753	49.9196	125.924	179.028	130.167	98.9372	64.3948	74.1302	1.76252	1.31212	2.31041	2.18331	423.297	307.055	299.96	129.968	112.144	105.509	255.295	411.803	317.058	88.5304	105.965	79.5137	448.708	228.05	256.25	122.151	103.91	353.032	153.995	284	66.7468	86.8929
RMD9_YGL107C	202.072	193.691	124.568	137.586	162.18	252.806	145.483	196.947	144.22	136.931	184.498	125.296	89.6754	140.853	82.6348	94.2687	81.2976	105.936	128.977	91.7371	60.4616	63.1565	58.1413	1.81832	1.10473	1.90008	1.96736	95.0258	111.656	99.9867	106.215	106.049	103.886	51.0589	89.5223	68.9256	55.5888	60.3755	59.6353	107.69	228.05	100.272	151.791	132.575	79.9318	153.995	154.348	64.4452	47.067
ROX1_YPR065W	877.33	1018.19	895.075	992.953	783.487	1139.41	1323.9	1222.71	1161.19	1481.9	1042.03	425.112	538.053	447.503	336.66	395.929	318.059	929.44	1101.12	747.533	622.938	942.394	643.915	1.47559	1.02872	1.84261	1.35503	1036.65	1578.42	1466.47	982.829	542.437	613.576	1287.82	1832.22	1709.35	398.387	357.325	342.903	906.391	684.151	729.756	802.065	412.058	626.132	879.972	574.173	383.219	311.366
PFF1_YBR074W	205.44	198.926	130.343	132.394	167.205	117.501	160.031	155.916	101.102	118.674	118.162	214.793	305.381	154.058	182.103	129.283	185.416	191.884	165.552	210.747	113.595	95.3539	133.725	1.82692	1.2185	1.70276	2.02744	164.136	170.022	193.308	167.614	180.406	229.685	164.523	149.204	165.421	152.355	195.912	223.632	143.587	38.0084	111.413	97.9004	143.324	179.847	197.994	148.174	154.208	130.339
IOC2_YLR095C	495.077	515.637	475.998	456.888	476.488	526.975	469.183	487.238	425.225	530.988	430.495	317.715	271.45	349.199	244.079	228.938	181.137	349.789	440.831	359.51	370.098	336.835	376.465	1.47645	1.05287	1.87925	1.4077	466.49	400.948	406.612	335.228	297.426	216.699	476.55	543.102	523.834	214.12	166.341	166.482	439.734	266.059	434.511	257.775	182.739	392.998	703.977	500.086	212.899	208.181
SSM4_YIL030C	641.579	651.745	587.367	564.62	641.866	516.294	487.368	504.676	438.606	413.836	435.332	523.559	627.728	592.758	521.824	436.33	509.179	425.744	411.956	531.827	294.979	371.509	348.848	1.47968	1.11048	1.60879	1.55198	717.013	735.917	606.586	678.524	736.251	1048.6	850.982	650.529	675.471	470.446	699.863	631.14	574.346	570.125	506.93	427.529	257.984	746.03	417.987	549.478	395.878	416.362
YCR023C_YCR023C	161.658	137.416	108.069	70.0908	99.5919	163.79	101.838	110.783	98.1289	69.987	58.7353	158.858	159.962	165.796	95.6422	72.7216	74.1662	107.935	125.127	88.018	64.1259	60.6798	65.409	1.99441	1.54542	2.24932	1.95935	207.329	187.786	166.644	138.932	176.749	165.568	221.255	149.204	206.777	129.707	162.644	127.553	98.7158	152.033	183.832	124.846	103.91	153.203	153.995	135.826	138.097	161.114
SUB1_YMR039C	335.103	253.892	270.585	262.192	224.31	316.897	447.361	415.435	526.328	477.737	487.849	286.391	215.706	315.453	209.648	344.754	154.037	319.807	338.805	246.698	417.735	236.527	276.171	1.57957	0.714929	1.74311	1.42183	362.826	299.442	239.968	343.744	255.981	246.729	312.027	381.962	427.339	410.74	389.361	267.53	412.812	418.092	401.087	589.199	376.227	366.354	329.989	438.347	329.131	360.244
OLA1_YBR025C	1242.74	1082.31	1195.36	1226.59	1202.41	1146.53	1123.86	1022.69	1274.19	1141.09	1395.14	1398.39	1299.08	1407.07	1438.46	1521.77	1185.23	1383.17	1301.32	1042.58	1280.69	1232.17	1299.46	1.31632	0.699404	1.42261	1.26026	596.071	606.497	526.596	1049.16	1234.81	1022.63	550.302	310.344	427.339	1269.28	1124.96	1066.81	574.346	646.142	484.647	1105.65	1021.19	512.896	637.98	506.26	1031.12	1200.21
THO2_YNL139C	299.741	229.027	206.238	225.848	224.767	309.776	363.708	298.498	242.349	216.047	279.857	266.254	239.942	243.559	181.338	131.976	136.922	235.858	229.078	292.567	240.014	240.242	229.658	1.61841	1.13455	2.00464	1.32677	259.161	253.765	206.639	250.525	237.697	241.859	221.255	155.172	206.777	183.237	264.913	158.199	215.38	76.0167	211.685	235.32	164.823	186.508	241.992	240.782	151.907	224.473
MHP1_YJL042W	372.15	439.731	373.704	345.262	343.09	459.323	381.893	399.023	435.633	570.546	344.12	523.559	489.579	388.814	489.688	428.249	363.7	463.721	325.33	385.544	382.923	435.904	305.242	1.57186	0.964881	1.48239	1.17141	319.632	299.442	219.971	379.597	325.462	495.893	346.066	238.726	289.487	305.739	442.343	378.518	376.915	456.1	239.538	373.638	243.652	179.847	285.991	302.521	324.528	289.643
RPS26A_YGL189C	1421.24	1289.09	1382.62	1575.75	1251.75	875.919	658.311	927.292	1140.38	1042.2	1124.95	1147.8	1795.93	1462.82	2031.44	1379.02	2013.9	1367.18	1428.37	1227.29	1110.29	1775.81	1434.64	1.32892	0.666228	1.03846	1.0184	656.542	596.347	1199.84	1486.57	960.54	1098.11	431.164	680.37	854.677	1522.52	1354.14	2648.8	708.959	722.159	701.903	1423.6	1938.46	845.945	857.973	759.391	3153.21	2204.91
YLR278C_YLR278C	262.694	223.792	188.914	175.227	210.605	331.14	170.943	237.978	127.865	133.888	148.566	221.506	319.923	220.083	151.497	153.523	168.3	235.858	182.878	223.144	146.574	149.842	132.271	1.68294	1.51801	2.04108	1.70719	302.355	261.378	259.965	159.099	95.0788	181.8	538.955	477.452	441.124	101.913	146.626	134.179	349.992	228.05	300.816	114.966	82.4116	339.71	417.987	277.826	96.6678	86.8929
RPS28A_YOR167C	540.543	314.094	356.38	368.626	317.506	192.275	283.692	414.409	279.519	226.697	545.893	745.065	550.171	667.586	527.945	603.32	648.954	495.702	492.807	407.858	470.868	480.485	449.142	1.63692	0.594808	1.63123	1.24104	613.349	385.722	659.912	998.515	713.091	383.079	334.719	704.242	413.554	1209.57	899.472	1402.26	341.018	380.084	373.234	646.682	1358	1025.79	373.988	605.043	2127.84	1506.14
GLN1_YPR035W	1813.6	1939.53	1979.06	1282.4	1502.56	2300.18	2367.74	1740.72	1470.45	1749.67	1429	4861.94	4241.41	4774.34	2802.7	3967.37	2866.81	2460.52	3293.72	2566.16	2330.52	1962.8	2802.41	1.60618	1.26367	2.02509	1.62338	4293.44	3565.39	2692.97	1582.48	2993.76	1886.18	4152.79	2357.42	5775.96	3473.27	2958.4	3318.87	2970.45	2964.65	2228.26	2140.34	3973.67	2810.93	4113.87	3840.17	2088.72	1446.41
INA22_YIR024C	309.844	239.497	221.913	254.404	227.965	202.957	301.877	355.941	279.519	295.163	330.3	156.62	89.6754	149.657	132.369	142.75	81.2976	227.863	238.703	193.392	278.49	247.672	177.331	1.58098	0.939276	1.56751	1.14052	259.161	220.775	233.302	328.058	269.39	194.786	130.484	149.204	206.777	207.943	139.233	120.099	305.122	228.05	311.957	396.991	182.739	239.795	307.99	246.956	261.233	296.884
HAL5_YJL165C	264.378	332.416	257.386	232.338	234.361	249.245	247.321	282.085	224.507	216.047	222.503	230.455	237.519	250.895	206.587	212.778	185.416	225.864	252.179	260.335	137.413	252.626	172.97	1.67614	1.14998	1.65645	1.35502	181.413	246.152	206.639	246.492	206.004	213.453	289.334	334.217	206.777	160.59	287.092	251.793	215.38	76.0167	144.837	244.302	164.823	179.847	307.99	253.13	192.185	204.56
UBP2_YOR124C	314.896	319.329	279.659	277.767	283.243	331.14	356.434	357.992	301.821	276.905	348.266	369.176	322.347	363.871	285.396	331.287	208.236	255.846	271.429	285.129	251.007	225.382	156.982	1.54421	1.0202	1.77693	1.50915	276.439	238.539	266.631	287.723	254.762	242.671	255.295	250.662	261.917	306.768	379.503	279.126	376.915	418.092	306.386	343.999	225.736	359.693	329.989	296.348	191.034	291.453
CFT2_YLR115W	351.943	311.476	303.583	268.681	299.69	430.838	425.538	395.945	261.677	257.126	275.711	246.117	310.229	170.198	180.572	183.151	149.759	271.836	200.203	231.822	155.734	211.76	139.539	1.54544	1.39958	1.83229	1.45957	215.968	347.657	373.284	289.516	216.975	206.96	306.353	268.567	399.768	152.355	214.395	184.704	323.07	342.075	261.821	219.153	232.902	179.847	439.986	407.478	203.693	237.145
PEX19_YDL065C	229.015	210.705	164.991	205.081	167.205	373.868	370.982	474.929	333.043	310.377	380.743	194.657	133.301	130.583	179.042	153.523	154.037	263.841	144.377	153.722	282.154	182.039	130.818	1.66028	1.14314	1.30764	1.19358	483.768	926.241	666.578	456.682	264.514	185.858	431.164	674.401	551.405	302.65	433.718	163.997	529.476	760.167	779.892	498.484	236.485	592.827	813.974	716.173	284.249	555.753
NPR3_YHL023C	124.611	98.1543	64.3464	75.2827	69.4403	149.547	120.024	111.808	74.34	85.2016	86.3755	93.9721	104.217	105.64	60.4458	64.6414	51.3458	69.9579	71.226	78.1005	51.3007	43.3427	37.7919	1.99634	1.33727	2.13384	1.8994	120.942	116.732	126.65	73.9475	75.5755	59.2474	79.425	77.586	96.4958	61.7654	65.3042	48.8678	215.38	0	116.984	75.4462	42.9973	93.2538	87.9972	74.0869	37.9767	54.3081
RBK1_YCR036W	372.15	225.101	196.339	214.166	245.325	281.291	287.329	229.771	276.545	174.967	267.418	501.185	300.534	384.412	216.534	290.886	206.81	305.816	298.379	328.518	245.511	214.237	356.116	1.76698	0.918943	2.20005	1.61313	233.245	352.733	259.965	105.767	208.442	167.191	357.412	370.026	372.198	157.502	155.251	166.482	161.535	76.0167	300.816	167.958	157.657	246.456	241.992	339.565	116.232	202.75
MRD1_YPR112C	1106.35	951.442	1093.89	1057.85	1049.83	644.477	785.609	991.915	865.318	877.88	1072.44	528.034	460.496	588.356	440.719	576.386	239.614	747.55	908.613	637.201	963.721	802.459	816.885	1.31799	0.808288	1.76162	1.18351	656.542	677.551	753.233	980.14	799.637	678.505	300.68	841.51	730.611	453.976	483.004	431.528	511.527	722.159	913.588	695.183	609.129	865.928	879.972	1098.96	721.556	1478.99
URE2_YNL229C	560.75	404.396	366.28	458.186	438.57	594.628	654.674	524.166	585.8	628.361	539.674	467.623	305.381	382.945	338.191	317.82	183.989	319.807	388.856	333.477	388.42	292.254	271.811	1.54661	0.943946	1.80002	1.44238	907.065	862.8	706.572	538.696	514.401	329.513	862.328	1014.59	868.462	496.182	444.808	273.328	807.675	836.184	869.023	673.627	526.717	1198.98	857.973	932.26	398.179	564.804
CWC27_YPL064C	109.456	147.886	83.3203	89.5605	73.095	110.38	94.564	150.787	77.3136	136.931	99.5046	174.52	181.775	184.87	83.4	121.203	78.445	133.919	146.302	100.415	89.7763	79.2552	100.294	2.00888	1.21383	2.37961	1.80031	250.523	129.42	199.973	108.008	79.2323	51.1313	130.484	155.172	206.777	136.913	109.662	111.816	305.122	152.033	200.544	96.1041	107.493	153.203	131.996	104.956	104.723	121.288
PRP21_YJL203W	106.088	132.181	84.1453	67.4949	67.6129	135.305	196.402	135.401	124.891	103.459	154.785	149.908	67.8625	60.1561	43.6128	96.9621	25.6729	101.939	94.3264	111.572	131.916	84.2086	61.0484	2.04294	0.979885	2.25754	1.43463	198.69	195.399	99.9867	81.5663	58.51	60.8706	249.621	268.567	82.7107	55.5888	55.4469	34.7872	215.38	38.0084	211.685	152.689	71.6622	319.727	307.99	302.521	80.5565	117.668
RPA190_YOR341W	1081.09	1069.23	885.175	889.115	1118.35	964.935	912.907	844.205	612.562	614.668	845.789	1129.9	894.331	1208.99	881.438	913.06	634.692	845.491	931.713	867.783	828.141	650.14	806.711	1.51712	1.09927	1.81097	1.5721	907.065	860.262	733.236	710.792	919.095	969.061	816.942	1175.73	840.892	760.744	713.417	645.221	529.476	304.067	735.327	555.069	458.638	732.708	703.977	1259.48	398.179	577.476
YHR080C_YHR080C	87.5646	88.9932	51.1471	44.1313	49.3391	181.593	123.661	147.71	108.536	111.066	90.5215	165.57	164.809	137.919	86.4605	61.948	64.1823	91.9446	90.4763	75.6211	27.4825	29.7207	31.9777	2.17318	1.40959	2.34775	2.5887	138.219	177.635	153.313	104.423	95.0788	97.393	136.157	143.236	206.777	162.649	213.163	149.088	341.018	418.092	289.674	186.819	157.657	113.237	65.9979	142	72.5009	79.6518
VPS21_YOR089C	688.73	463.288	391.028	595.772	399.738	370.307	472.82	543.656	489.158	436.658	451.225	445.249	358.702	371.207	288.457	412.089	191.121	455.726	396.556	421.495	458.042	351.695	292.16	1.66924	1.02905	1.86461	1.45698	552.878	603.96	479.936	489.398	471.737	363.601	538.955	698.274	496.264	330.445	391.825	247.652	646.14	836.184	835.599	549.68	329.646	812.64	615.98	709.999	298.059	798.329
FIS1_YIL065C	360.362	388.691	301.933	277.767	347.201	459.323	469.183	322.09	330.07	345.371	351.03	492.235	349.007	281.707	407.818	323.207	278.123	451.728	327.255	419.015	494.686	331.881	250.008	1.63268	1.03868	1.48247	1.41275	215.968	347.657	293.294	270.693	173.092	176.119	170.196	185.013	385.983	184.267	198.377	203.754	224.354	456.1	272.962	291.007	250.818	159.864	505.984	321.043	277.345	204.56
MBF1_YOR298C-A	1461.66	1183.09	1063.37	1527.72	1062.16	1089.56	1327.53	1029.87	1522.48	1195.86	1288.03	677.942	618.033	1420.27	699.335	939.994	1199.5	1597.04	2042.45	1461.6	1775.37	1234.65	2197.74	1.48786	0.73676	1.49918	1.50586	2151.04	1771.28	2552.99	1634.01	3194.89	2272.5	1236.76	3240.71	1447.44	1440.16	1525.41	1304.52	2844.81	4028.89	3882.75	2181.65	3009.81	2824.26	1693.95	3889.56	2729.72	3316.41
PKC1_YBL105C	223.963	259.127	193.039	211.57	190.504	352.504	389.167	354.915	225.994	246.476	292.295	281.916	271.45	281.707	197.405	207.391	151.185	185.888	207.903	249.178	142.909	170.894	130.818	1.65559	1.25112	1.96091	1.60069	431.936	522.755	493.268	214.672	199.909	228.874	510.589	483.42	358.413	200.737	223.02	173.108	493.579	304.067	412.229	217.357	207.821	419.642	593.981	469.217	163.415	155.683
RBA50_YDR527W	267.746	201.544	175.715	216.762	181.367	131.744	196.402	195.921	145.706	126.281	183.807	174.52	157.538	193.673	119.361	156.217	101.265	149.91	186.728	152.482	157.567	136.22	122.097	1.64671	1.03266	1.93259	1.48784	267.8	268.99	233.302	161.34	159.684	102.263	289.334	334.217	317.058	105.001	109.662	101.877	206.406	114.025	211.685	119.456	82.4116	412.981	307.99	296.348	164.565	202.75
EPO1_YMR124W	229.015	213.322	203.764	176.525	160.352	306.215	392.804	355.941	261.677	264.733	285.385	371.414	329.618	250.895	177.512	261.259	146.906	231.86	196.353	245.459	170.392	185.754	148.26	1.65555	1.20532	2.15323	1.52658	267.8	281.679	333.289	234.391	151.151	233.743	516.262	256.631	317.058	240.885	262.449	211.208	403.837	494.109	451.223	254.182	197.071	333.049	263.992	234.608	174.923	166.545
AAP1_YHR047C	405.828	335.033	286.259	289.449	353.14	380.989	290.966	351.837	328.583	339.285	353.794	503.422	426.564	591.291	433.068	331.287	486.359	373.775	519.758	359.51	271.161	292.254	396.814	1.60151	0.939429	1.6628	1.6883	181.413	225.85	146.647	255.007	280.361	341.687	153.177	83.5542	179.207	336.621	290.788	352.842	116.664	114.025	89.1305	264.96	211.404	73.2708	153.995	123.478	146.153	184.647
VPS1_YKR001C	820.077	535.268	488.373	651.585	594.354	886.601	811.068	873.952	1064.55	789.636	798.109	586.207	668.93	419.626	521.058	554.839	430.734	759.543	446.606	495.876	524.001	565.932	385.186	1.57399	0.959233	1.54149	1.28541	207.329	241.076	266.631	532.422	315.71	434.211	164.523	280.503	261.917	390.151	379.503	395.084	251.277	228.05	367.663	662.849	551.799	339.71	219.993	290.174	409.687	586.527
NPP2_YEL016C	55.5699	54.9664	18.149	19.4697	23.299	42.7277	65.4674	54.3656	28.2492	30.4291	33.8592	85.0224	60.5915	76.2956	41.3174	40.4009	19.9678	45.9723	48.1257	37.1907	32.9791	18.5754	34.8848	2.65087	1.4741	2.3679	2.09084	155.497	98.9682	46.6604	29.579	48.7584	23.5366	68.0785	83.5542	96.4958	65.8831	64.072	39.7569	26.9225	38.0084	144.837	32.3341	35.8311	39.9659	65.9979	37.0434	28.7702	27.154
NCB2_YDR397C	330.051	260.436	124.568	251.808	201.011	252.806	221.862	250.287	178.416	185.618	239.087	196.894	162.385	303.715	127.778	126.589	69.8874	207.875	419.656	182.234	223.525	165.941	252.915	1.94765	1.06398	2.32778	1.77258	354.187	266.453	333.289	355.396	331.557	133.104	158.85	417.771	372.198	446.77	229.181	229.43	188.457	342.075	350.951	281.127	351.145	273.1	241.992	172.869	486.792	372.915
DNF1_YER166W	309.844	353.356	296.158	253.106	286.441	448.641	356.434	408.255	257.217	270.819	315.098	407.213	438.683	409.355	333.6	317.82	279.55	241.854	273.354	276.451	126.42	189.469	190.413	1.61495	1.28398	1.79549	1.72766	423.297	512.604	499.933	269.348	286.455	364.412	448.184	471.484	468.694	317.062	337.61	305.631	260.251	190.042	345.381	245.2	154.074	406.32	329.989	419.826	141.549	132.15
GIP3_YPL137C	127.979	159.664	91.5699	80.4746	102.79	138.865	80.0157	133.349	53.5248	56.2939	66.3364	156.62	189.046	126.181	110.945	94.2687	115.528	125.924	119.352	156.201	75.119	81.7319	77.0372	1.9779	1.66101	1.87422	1.88827	69.1097	154.796	126.65	140.276	121.896	203.714	306.353	185.013	179.207	125.59	184.823	163.997	179.483	114.025	144.837	93.4096	60.9129	159.864	109.996	185.217	81.7073	92.3237
PAN2_YGL094C	149.87	116.476	97.3446	94.7524	86.3435	81.8948	112.749	143.607	46.0908	68.4655	89.1395	194.657	193.893	179.001	111.71	150.83	87.0027	87.9471	127.052	104.134	64.1259	59.4414	62.5019	1.85422	1.42704	2.12282	1.98395	181.413	238.539	159.979	109.801	96.2978	107.132	102.118	131.299	96.4958	154.413	187.287	147.432	134.612	114.025	189.402	90.7151	68.0791	139.881	109.996	104.956	64.4452	76.0313
RSN1_YMR266W	336.787	294.463	259.86	250.51	295.121	174.472	232.773	227.72	188.824	114.109	202.464	295.341	278.721	318.387	309.115	272.033	266.713	185.888	205.978	197.111	155.734	210.522	175.877	1.58129	1.10319	1.4612	1.25389	207.329	291.829	286.628	354.051	385.191	412.297	232.602	292.44	137.851	347.945	367.182	338.762	98.7158	190.042	150.408	132.929	100.327	226.473	175.994	197.565	172.621	262.489
NUP159_YIL115C	525.388	535.268	546.119	458.186	485.168	544.779	607.392	671.876	556.064	593.368	552.112	400.5	523.511	490.052	352.728	363.608	270.992	363.781	392.706	436.371	393.916	391.323	309.602	1.46518	1.0804	1.87795	1.31199	691.097	606.497	573.257	854.653	697.245	836.768	595.687	507.293	647.901	661.919	654.274	623.686	673.062	760.167	707.474	618.839	558.965	699.403	1077.97	666.782	476.434	534.029
MSB4_YOL112W	133.031	102.08	79.1956	83.0706	70.8108	145.986	156.394	111.808	102.589	73.0299	102.269	286.391	174.504	162.862	113.24	158.91	108.397	103.937	136.677	109.093	93.4406	91.6388	74.1302	1.92786	1.22056	2.17327	1.59943	129.581	172.56	139.981	56.9171	68.2617	59.2474	187.216	167.108	234.347	112.207	99.8045	86.1398	152.561	380.084	261.821	88.9187	107.493	126.559	175.994	154.348	59.842	72.4108
QRI5_YLR204W	287.953	371.678	202.114	192.101	283.243	612.431	469.183	369.275	453.474	477.737	378.67	246.117	254.484	284.641	196.64	199.311	108.397	309.813	306.079	137.606	241.846	167.179	250.008	1.88262	1.01244	1.96324	1.62506	60.471	86.28	146.647	220.05	156.027	144.466	34.0393	47.7452	68.9256	206.914	62.8398	129.21	116.664	76.0167	150.408	244.302	189.905	93.2538	65.9979	80.2608	138.097	94.134
CHS3_YBR023C	308.16	274.832	221.913	237.53	269.995	245.684	272.781	234.9	169.495	170.403	191.408	416.162	358.702	297.846	249.435	231.632	253.877	237.857	271.429	288.848	234.518	230.335	232.565	1.60945	1.25367	1.9174	1.44412	345.548	406.023	266.631	282.345	360.812	392.819	425.491	208.885	261.917	305.739	272.306	270.015	251.277	760.167	440.082	196.699	143.324	499.574	615.98	543.304	195.637	233.525
PKH1_YDR490C	119.559	143.96	89.92	81.7726	89.9982	217.199	120.024	137.453	93.6685	132.367	112.634	125.296	123.607	142.321	101.763	72.7216	68.4611	125.924	127.052	122.729	67.7903	102.784	93.0261	1.93336	1.25212	1.9346	1.57854	112.303	73.5917	79.9893	63.1915	86.5461	88.4653	170.196	71.6178	124.066	79.2656	73.9292	72.8876	134.612	76.0167	116.984	83.5297	82.4116	66.6098	65.9979	55.5652	54.088	52.4978
CLF1_YLR117C	181.865	206.778	172.415	127.202	121.977	163.79	243.684	217.462	121.918	187.139	160.313	181.232	138.149	161.394	61.211	86.1886	71.3137	171.897	154.002	151.242	135.581	115.168	104.654	1.82329	1.26307	2.58372	1.64144	362.826	268.99	279.963	136.691	147.494	99.8279	459.53	435.675	578.975	118.384	142.93	99.3921	475.631	380.084	267.392	141.013	100.327	359.693	197.994	179.043	111.628	117.668
MED2_YDL005C	183.549	259.127	170.765	144.076	161.723	267.048	254.595	257.467	141.246	363.628	171.369	143.196	167.233	176.067	94.877	88.8819	88.4289	129.922	171.327	152.482	100.769	117.644	109.015	1.83576	1.23578	2.16905	1.62296	285.077	332.432	259.965	272.485	188.939	177.742	533.282	244.694	317.058	240.885	261.217	133.351	287.173	114.025	183.832	275.738	136.158	119.898	263.992	123.478	89.763	72.4108
STP3_YLR375W	171.761	201.544	115.494	122.01	150.758	128.183	134.572	146.684	110.023	146.06	88.4485	125.296	189.046	176.067	131.604	80.8018	156.89	167.899	165.552	202.07	126.42	143.65	159.889	1.8646	1.28862	1.69319	1.5346	310.994	296.905	246.634	220.05	282.799	285.686	221.255	131.299	96.4958	171.914	188.52	180.562	134.612	418.092	250.68	219.153	146.908	153.203	329.989	203.739	201.391	141.201
NHP2_YDL208W	319.948	338.96	299.458	316.707	284.157	202.957	130.935	157.968	150.167	149.103	183.807	281.916	305.381	366.806	287.692	336.674	202.531	245.852	302.229	225.624	214.364	203.091	280.532	1.50975	0.870167	1.63041	1.5148	86.3871	142.108	186.642	143.861	125.553	112.002	85.0982	77.586	151.636	143.09	149.091	170.623	116.664	38.0084	55.7066	112.271	103.91	79.9318	65.9979	30.8695	195.637	72.4108
GTB1_YDR221W	154.922	129.564	114.669	76.5807	88.6277	121.062	120.024	137.453	115.97	86.723	99.5046	154.383	152.691	143.788	108.649	115.816	77.0187	139.916	138.602	147.523	102.601	95.3539	81.3978	1.92633	1.21623	1.93805	1.76232	95.0258	164.947	166.644	86.4961	84.1082	105.509	175.87	107.427	68.9256	83.3833	115.822	91.1095	143.587	76.0167	83.5599	76.3444	42.9973	99.9147	87.9972	148.174	62.1436	88.7032
DIA2_YOR080W	65.6735	66.7449	24.7486	29.8535	32.8928	67.6523	69.1045	93.3446	20.8152	30.4291	41.4602	91.7347	126.03	79.23	27.5449	59.2546	28.5255	51.9687	48.1257	47.1082	42.1399	37.1509	36.3383	2.43755	1.79953	2.82921	1.59127	86.3871	98.9682	133.316	72.1548	43.8825	47.0733	73.7518	107.427	124.066	87.501	86.2508	48.8678	80.7675	114.025	89.1305	57.4828	50.1636	79.9318	109.996	86.4347	63.2944	77.8416
HMG2_YLR450W	171.761	219.866	146.842	132.394	150.758	195.835	123.661	172.329	105.563	114.109	105.724	228.218	249.637	208.346	229.541	158.91	172.579	123.925	215.603	187.193	104.434	142.412	156.982	1.8029	1.42275	1.56817	1.57296	233.245	220.775	166.644	196.297	263.295	294.614	232.602	143.236	220.562	249.12	282.163	258.42	269.225	190.042	233.968	236.218	272.317	233.134	153.995	209.913	216.352	171.976
FRK1_YPL141C	286.269	255.201	222.738	232.338	246.239	220.76	229.136	227.72	153.14	132.367	161.004	212.556	198.74	164.329	136.96	161.604	84.1501	195.882	180.953	220.665	135.581	148.603	129.364	1.56549	1.35371	1.95812	1.65042	336.91	449.163	319.957	269.348	163.341	217.511	419.818	399.866	358.413	127.648	158.948	128.382	403.837	190.042	473.506	158.078	89.5778	359.693	439.986	333.391	125.438	171.976
MGA2_YIR033W	527.072	561.443	420.726	440.015	539.989	473.566	370.982	431.847	286.953	254.083	344.12	427.349	443.53	366.806	313.706	237.019	161.169	361.782	319.555	283.889	207.035	215.475	209.309	1.57931	1.26092	2.01302	1.76402	483.768	543.056	586.588	395.731	362.031	392.007	624.053	584.879	385.983	297.503	301.878	284.096	664.088	494.109	640.626	292.803	229.319	566.184	417.987	456.869	216.352	246.197
RTT10_YPL183C	466.45	315.403	239.237	316.707	344.46	259.927	240.047	292.343	245.322	197.789	268.8	178.995	169.656	164.329	107.119	148.137	146.906	323.805	205.978	370.667	272.993	271.201	287.799	1.70968	1.0322	1.85293	1.34523	120.942	218.238	159.979	276.967	276.704	253.222	130.484	149.204	137.851	85.4421	133.073	112.644	125.638	190.042	139.266	239.811	143.324	219.812	197.994	142	162.264	320.418
HCA4_YJL033W	597.797	600.704	551.894	645.095	572.882	441.52	436.449	627.768	508.486	400.143	579.061	467.623	273.874	382.945	297.638	379.768	216.794	409.753	494.732	495.876	589.959	474.293	531.993	1.39988	0.971826	1.79529	1.19611	561.516	578.583	739.901	487.157	466.861	384.702	555.975	644.561	468.694	294.415	328.985	244.339	412.812	532.117	668.479	350.286	250.818	679.42	681.978	839.651	349.846	651.697
VID28_YIL017C	202.072	174.06	144.367	124.606	154.87	270.609	258.233	253.364	175.443	181.053	176.897	196.894	218.129	225.952	154.558	129.283	111.249	145.912	169.402	143.804	87.9441	121.36	95.9332	1.74253	1.3538	1.98928	1.63245	293.716	157.334	179.976	130.416	164.559	137.973	181.543	208.885	124.066	189.414	152.787	145.775	278.199	304.067	245.109	161.67	136.158	193.168	131.996	197.565	90.9138	114.047
FPR1_YNL135C	441.191	396.543	292.034	391.989	392.429	462.884	425.538	378.507	425.225	427.529	504.433	391.551	487.156	478.314	527.18	414.782	630.413	523.685	406.181	379.345	386.588	385.131	337.22	1.57879	0.760376	1.1892	1.41997	371.465	373.034	513.265	444.581	352.279	413.109	170.196	370.026	261.917	443.681	454.665	606.292	529.476	190.042	629.484	430.223	576.881	359.693	197.994	426	466.077	418.172
YPR148C_YPR148C	732.512	802.248	755.658	674.949	760.188	1474.11	1680.33	1637.12	1949.2	1743.59	1562.36	899.448	765.877	977.17	693.214	1225.49	416.472	849.489	989.464	906.214	1207.4	795.029	1037.82	1.44373	0.905834	1.71881	1.32117	829.316	583.659	499.933	784.291	761.85	516.995	635.4	555.038	565.19	912.069	809.525	535.889	708.959	532.117	807.745	1260.13	867.113	779.335	703.977	851.999	749.176	1129.61
CDC39_YCR093W	165.026	191.074	135.292	120.712	139.337	384.55	316.426	344.657	249.783	284.512	355.176	187.944	302.958	268.502	234.132	180.457	223.925	219.868	254.104	303.724	194.21	189.469	180.238	1.78145	1.01841	1.56542	1.65531	371.465	352.733	393.281	199.434	163.341	258.092	658.093	423.739	303.273	258.385	381.968	339.59	376.915	304.067	451.223	287.414	243.652	386.337	505.984	401.304	209.447	173.786
SEC15_YGL233W	181.865	191.074	128.693	125.904	155.784	156.668	200.039	200.024	107.05	80.6372	136.128	129.771	179.351	171.665	107.884	96.9621	116.954	151.909	127.052	123.969	87.9441	96.5923	111.922	1.7837	1.41506	1.92457	1.65904	103.665	134.495	79.9893	105.767	135.304	72.2332	158.85	143.236	137.851	95.7363	105.965	104.362	125.638	190.042	189.402	118.558	93.1609	133.22	0	117.304	107.025	72.4108
MAG2_YLR427W	202.072	187.148	104.769	138.884	160.352	163.79	221.862	203.102	193.284	144.538	187.262	190.182	172.08	134.984	140.785	196.618	129.791	163.901	115.502	148.763	175.888	149.842	100.294	1.8569	1.03427	1.57433	1.19405	60.471	98.9682	93.3209	111.593	75.5755	102.263	90.7714	107.427	68.9256	83.3833	98.5723	81.9985	107.69	266.059	211.685	88.9187	46.5805	99.9147	197.994	148.174	71.3501	157.493
ATG26_YLR189C	124.611	142.651	98.1695	96.0504	88.6277	188.714	250.958	162.071	111.51	86.723	106.415	261.78	264.179	236.223	90.2862	148.137	104.118	191.884	138.602	159.92	91.6085	84.2086	95.9332	1.85659	1.56559	2.63429	2.03872	207.329	205.549	106.652	109.353	95.0788	117.683	158.85	220.822	206.777	159.561	165.109	139.977	251.277	228.05	194.973	153.587	154.074	179.847	263.992	129.652	105.874	88.7032
NUP157_YER105C	232.383	225.101	206.238	179.121	190.504	281.291	232.773	252.338	169.495	211.482	194.863	203.606	235.095	165.796	171.391	137.363	161.169	199.88	184.803	240.5	109.93	151.08	151.167	1.60865	1.2469	1.68069	1.69515	77.7484	195.399	186.642	201.675	176.749	248.352	249.621	101.459	151.636	145.149	172.502	163.169	143.587	152.033	161.549	198.495	121.826	233.134	87.9972	148.174	138.097	115.857
ULP1_YPL020C	245.855	229.027	212.013	197.293	203.752	331.14	367.345	355.941	301.821	286.034	315.098	248.355	213.282	203.944	135.429	242.405	108.397	249.85	186.728	192.152	241.846	151.08	155.528	1.57346	1.09262	1.98148	1.54737	259.161	370.496	353.286	219.153	132.867	101.451	453.857	405.834	317.058	184.267	195.912	102.705	134.612	190.042	228.397	135.624	82.4116	179.847	285.991	407.478	73.6517	162.924
YKL075C_YKL075C	208.808	166.208	133.643	173.929	133.855	153.108	152.757	167.2	154.627	94.3303	148.566	114.109	77.5571	104.173	60.4458	88.8819	47.067	105.936	71.226	88.018	89.7763	63.1565	58.1413	1.70456	1.07751	2.05538	1.59613	215.968	223.313	199.973	75.7401	73.1376	63.3055	136.157	232.758	261.917	38.0886	41.8932	31.4742	224.354	342.075	261.821	88.0206	64.496	279.761	153.995	308.695	50.6355	63.3594
YKL023W_YKL023W	261.01	290.537	228.512	257	234.818	259.927	345.522	247.209	422.251	426.008	273.638	279.679	210.858	171.665	198.936	298.967	102.692	239.856	207.903	198.35	276.658	251.388	199.134	1.5722	0.709597	1.60676	1.07855	129.581	185.248	139.981	194.056	125.553	123.365	124.811	256.631	220.562	188.384	150.323	139.149	215.38	190.042	200.544	263.164	100.327	219.812	197.994	240.782	147.303	304.125
PRP5_YBR237W	111.14	94.2281	65.9963	64.8989	65.3287	167.35	160.031	183.612	66.906	109.545	66.3364	82.785	118.759	101.238	56.6202	53.8678	25.6729	101.939	88.5513	73.1417	49.4686	52.0112	59.5948	1.96768	1.89198	2.34929	1.89946	155.497	170.022	153.313	67.225	65.8238	58.4358	136.157	173.076	124.066	85.4421	60.3755	62.1201	206.406	190.042	178.261	125.744	96.744	173.186	241.992	209.913	63.2944	81.4621
SYT1_YPR095C	104.404	124.329	74.2458	85.6666	65.3287	96.1374	112.749	104.628	81.7741	73.0299	79.4654	136.483	121.183	96.8367	59.6807	102.349	44.2145	89.9459	84.7012	117.771	91.6085	64.3948	65.409	1.96513	1.23912	2.24496	1.69776	293.716	213.162	179.976	148.343	114.582	129.046	209.909	161.14	248.132	119.413	107.197	101.877	161.535	152.033	267.392	97.0023	89.5778	326.388	263.992	246.956	86.3106	117.668
AIM39_YOL053W	89.2486	86.3758	55.2719	50.6211	48.8823	128.183	94.564	84.1127	38.6568	59.3368	65.6454	80.5475	84.8281	66.025	52.7945	53.8678	45.6407	95.9422	71.226	100.415	60.4616	59.4414	66.8625	2.08311	1.4358	1.93807	1.73281	8.63871	50.7529	33.3289	35.4051	28.0361	30.8411	28.3661	17.9045	27.5702	38.0886	43.1254	27.3328	35.8967	0	50.1359	80.8352	57.3298	26.6439	43.9986	30.8695	39.1275	21.7232
NGG1_YDR176W	220.596	179.295	176.54	118.116	145.733	267.048	203.676	252.338	130.838	144.538	112.634	102.922	176.927	154.058	68.0972	91.5753	84.1501	135.918	115.502	119.01	84.2798	89.1621	87.212	1.77301	1.71541	2.24787	1.67322	310.994	385.722	406.612	155.514	84.1082	107.132	255.295	370.026	413.554	93.6775	85.0186	88.6247	314.096	494.109	428.941	131.133	96.744	266.439	527.983	407.478	94.3662	101.375
APC5_YOR249C	79.145	64.1275	37.9479	40.2373	31.9791	81.8948	72.7416	75.9066	35.6832	27.3862	49.7523	69.3604	41.2022	38.1478	21.4238	24.2405	24.2466	47.9711	53.9008	59.5051	38.4756	23.5289	30.5242	2.26281	1.51935	2.41434	2.15614	95.0258	76.1294	79.9893	34.957	49.9773	38.1456	51.0589	71.6178	82.7107	35.0004	44.3575	33.1307	62.8191	152.033	61.2772	52.0938	35.8311	59.9488	87.9972	30.8695	40.2783	43.4465
FOL2_YGR267C	154.922	102.08	92.3948	75.2827	83.6024	74.7735	101.838	94.3704	126.378	97.3732	84.9935	127.534	128.454	198.075	104.824	96.9621	96.9866	143.913	217.528	95.4562	119.091	91.6388	184.599	1.92014	0.888506	1.96497	1.72947	103.665	71.0541	146.647	86.048	141.399	72.2332	90.7714	101.459	110.281	142.06	87.4829	141.634	44.8708	0	66.8479	96.1041	157.657	133.22	153.995	80.2608	166.867	95.9443
DNF3_YMR162C	165.026	181.913	137.767	137.586	133.855	242.124	229.136	229.771	118.944	156.71	142.347	194.657	215.706	189.272	133.899	134.67	95.5603	127.923	146.302	132.647	86.112	96.5923	95.9332	1.7061	1.49526	2.04781	1.71226	310.994	334.969	313.292	211.086	210.88	209.395	249.621	238.726	261.917	194.561	174.966	163.169	251.277	266.059	272.962	117.66	125.409	359.693	307.99	228.435	124.287	135.77
HTB2_YBL002W	388.989	304.933	277.184	314.111	330.755	320.458	261.87	325.168	358.319	260.169	271.565	243.88	179.351	274.371	204.292	161.604	229.63	267.839	352.28	247.938	166.727	245.196	303.788	1.52391	1.02849	1.62273	1.5025	777.484	728.304	866.551	465.645	607.042	348.18	414.144	931.032	675.471	310.886	215.627	192.158	753.83	1064.23	1158.7	273.942	300.981	872.589	725.977	771.738	275.043	353.003
SAT4_YCR008W	148.186	189.765	124.568	114.222	127.916	103.259	105.475	132.324	62.4456	124.759	118.853	257.305	227.824	303.715	182.868	156.217	145.48	115.93	204.053	159.92	104.434	131.266	145.353	1.81739	1.0482	2.02909	1.55247	224.607	177.635	186.642	137.587	223.07	170.438	226.928	185.013	330.843	252.209	252.592	181.391	206.406	0	200.544	115.864	64.496	133.22	87.9972	80.2608	89.763	74.221
MUB1_YMR100W	161.658	134.799	108.894	96.0504	114.668	131.744	196.402	175.406	117.457	100.416	126.454	149.908	159.962	124.714	68.0972	105.042	74.1662	129.922	92.4013	126.448	106.266	75.5401	55.2342	1.79883	1.31082	2.27568	1.73501	285.077	266.453	206.639	184.645	112.144	161.51	346.066	334.217	344.628	123.531	165.109	109.331	332.044	380.084	228.397	147.3	71.6622	273.1	285.991	382.782	110.478	115.857
SSF2_YDR312W	264.378	247.349	237.587	244.02	208.778	195.835	243.684	311.833	215.586	216.047	239.087	132.008	159.962	156.993	97.9376	153.523	81.2976	189.886	179.028	180.995	269.329	164.702	216.576	1.52231	1.12754	1.91213	1.24671	371.465	284.216	273.297	232.598	247.449	131.481	260.968	626.656	385.983	161.619	123.215	116.786	314.096	456.1	239.538	158.976	121.826	286.422	241.992	358.087	179.526	226.284
SEC31_YDL195W	648.315	717.181	646.764	617.838	689.377	697.886	778.335	713.933	765.702	824.629	706.206	747.302	862.823	733.611	811.811	802.631	768.761	765.539	598.684	689.268	637.595	686.053	697.696	1.44	0.923116	1.38888	1.25604	596.071	527.83	673.244	839.864	848.396	1115.15	635.4	471.484	675.471	779.273	800.9	771.946	744.856	532.117	573.778	557.763	422.807	486.252	835.973	382.782	397.029	383.777
RSC8_YFR037C	725.776	709.328	763.907	712.59	729.123	744.175	745.601	797.02	728.532	660.312	655.072	724.928	690.743	569.282	536.361	716.442	439.292	655.605	590.984	596.291	665.078	754.163	782.001	1.3389	1.10503	1.69538	1.02228	837.955	634.411	719.904	622.951	547.313	382.268	788.576	1354.77	1199.31	541.476	465.754	395.084	1498.69	1406.31	1314.68	434.714	383.393	1198.98	989.968	1092.78	538.578	823.673
MIS1_YBR084W	296.373	315.403	252.436	288.151	278.675	217.199	240.047	254.39	162.061	153.667	196.936	407.213	438.683	432.831	407.053	439.023	323.764	263.841	308.004	378.106	221.693	274.916	215.123	1.5325	1.24938	1.54325	1.49939	181.413	210.625	186.642	161.34	160.903	216.699	198.562	190.981	248.132	170.884	234.109	240.198	98.7158	76.0167	267.392	131.133	78.8285	213.151	219.993	148.174	117.382	139.391
YIR014W_YIR014W	124.611	113.859	89.095	68.7928	79.4908	252.806	254.595	233.874	181.39	200.832	163.768	203.606	230.248	173.132	98.7027	172.377	124.086	119.928	152.077	111.572	73.2868	100.307	94.4796	1.91083	1.3117	2.13929	1.63119	647.903	466.927	539.928	236.632	184.063	142.032	1174.35	895.223	1061.45	432.358	305.574	197.956	296.147	0	183.832	112.271	32.248	306.405	329.989	290.174	123.136	150.252
YJL070C_YJL070C	126.295	104.698	82.4954	84.3686	72.1813	113.941	134.572	113.86	99.6157	77.5943	83.6115	149.908	123.607	82.1644	80.3394	107.736	55.6247	67.9591	50.0507	66.9433	62.2938	44.581	55.2342	1.87238	1.28119	1.94586	1.5545	77.7484	73.5917	53.3262	85.1516	60.948	46.2617	107.791	89.5223	55.1405	63.8242	69.0006	67.0897	116.664	228.05	139.266	76.3444	46.5805	79.9318	131.996	61.7391	44.8815	39.8259
MED4_YOR174W	134.715	109.933	96.5196	63.6009	73.095	81.8948	123.661	172.329	114.484	92.8088	86.3755	98.447	155.114	173.132	81.8697	86.1886	57.0509	207.875	123.202	115.291	117.259	147.365	97.3867	1.96356	1.3944	2.22833	1.32223	129.581	114.194	219.971	90.5296	70.6996	50.3197	124.811	119.363	165.421	63.8242	78.8578	90.2812	62.8191	152.033	55.7066	88.9187	132.575	159.864	131.996	61.7391	140.399	108.616
PSY4_YBL046W	291.321	256.51	243.361	246.616	252.635	195.835	254.595	217.462	220.047	203.875	208.683	138.721	184.198	142.321	110.18	118.509	92.7078	203.877	244.479	202.07	249.175	167.179	223.844	1.50353	0.991071	1.89195	1.47449	285.077	238.539	239.968	267.555	290.112	247.541	170.196	238.726	275.702	171.914	170.037	122.584	233.328	266.059	211.685	244.302	214.987	392.998	329.989	333.391	225.558	342.141
TNA1_YGR260W	176.813	188.456	102.294	142.778	147.104	167.35	94.564	90.2673	93.6685	127.802	84.3025	183.469	215.706	212.747	166.035	177.764	309.501	225.864	215.603	266.533	196.042	196.9	279.078	1.8237	1.07433	1.39676	1.42705	51.8323	78.667	86.6551	112.938	141.399	254.033	73.7518	125.331	55.1405	142.06	184.823	175.593	71.7933	114.025	61.2772	96.1041	103.91	99.9147	0	160.522	195.637	182.837
PXA1_YPL147W	58.9377	60.2013	31.3482	25.9596	21.9285	32.0458	50.9191	64.6232	37.17	25.8648	28.3312	35.7989	29.0839	44.0167	24.4844	26.9339	12.8365	25.9844	34.6505	24.7938	31.1469	21.0522	24.7101	2.45013	1.56128	2.05144	1.54429	60.471	53.2906	66.6578	30.4753	32.9119	25.1599	56.7321	53.7134	55.1405	30.8827	48.054	27.3328	26.9225	0	38.9946	36.8249	32.248	39.9659	109.996	55.5652	34.5242	30.7746
RGC1_YPR115W	72.4092	91.6107	28.8734	49.3232	43.857	121.062	101.838	83.087	38.6568	83.6801	55.9713	123.059	123.607	137.919	83.4	72.7216	72.7399	49.9699	90.4763	84.2989	38.4756	37.1509	37.7919	2.31324	1.4804	2.06652	2.14037	95.0258	116.732	59.992	79.7736	69.4807	110.379	153.177	95.4905	165.421	137.943	135.537	109.331	134.612	76.0167	133.696	95.2059	46.5805	139.881	43.9986	129.652	67.8976	79.6518
GCN20_YFR009W	655.051	694.932	710.285	463.378	561.461	680.083	709.23	642.129	679.468	806.372	597.027	476.573	487.156	456.306	338.956	519.825	283.828	379.771	398.481	414.057	545.987	324.451	347.394	1.58396	0.970563	1.8133	1.3917	164.136	248.689	199.973	441.444	424.198	410.674	272.314	137.268	179.207	258.385	308.038	314.742	305.122	228.05	284.104	487.706	437.14	199.829	197.994	339.565	246.273	260.679
FPK1_YNR047W	154.922	181.913	145.192	122.01	115.581	188.714	160.031	183.612	111.51	147.581	126.454	208.081	259.332	156.993	146.141	164.297	168.3	167.899	180.953	154.961	97.105	179.563	91.5726	1.7605	1.32159	1.78521	1.33056	164.136	185.248	173.31	227.669	127.991	181.8	283.661	322.28	137.851	158.531	199.609	175.593	260.251	190.042	144.837	120.355	82.4116	293.083	263.992	284	157.661	143.011
PAN1_YIR006C	897.538	1053.52	972.621	807.342	953.89	1499.03	1574.85	1361.19	1193.9	1243.03	1028.21	700.316	809.503	827.513	845.477	711.056	573.362	731.56	789.261	673.152	648.588	572.123	594.495	1.47071	1.2439	1.47017	1.54698	1667.27	1248.52	1559.79	735.889	844.739	827.841	885.021	757.956	620.33	754.567	585.273	588.07	1041	608.134	991.577	436.51	351.145	1365.5	1099.96	1234.78	326.829	441.706
TRE1_YPL176C	151.554	132.181	82.4954	106.434	109.186	131.744	174.58	167.2	78.8004	103.459	117.471	152.145	142.996	126.181	100.233	137.363	106.97	117.929	107.802	164.879	82.4476	117.644	100.294	1.84131	1.37178	1.76874	1.44688	95.0258	172.56	173.31	96.3558	97.5167	109.567	170.196	131.299	192.992	64.8536	118.287	74.5441	206.406	76.0167	211.685	84.4279	64.496	86.5928	197.994	123.478	67.8976	124.909
SLA2_YNL243W	415.932	344.194	350.605	319.303	374.155	416.595	567.384	431.847	460.908	489.909	375.215	467.623	402.328	291.977	350.433	336.674	346.584	361.782	356.13	462.405	371.93	369.032	341.58	1.47794	1.05613	1.56776	1.34573	267.8	370.496	219.971	269.348	279.142	428.529	295.007	274.535	234.347	288.238	300.646	290.722	332.044	266.059	417.799	378.129	472.971	186.508	329.989	296.348	322.226	235.335
SSO1_YPL232W	378.885	337.651	354.73	288.151	333.953	384.55	283.692	415.435	428.199	419.922	348.957	346.802	460.496	306.649	365.736	374.382	233.909	407.755	333.03	415.296	362.77	391.323	331.405	1.49305	0.960998	1.53755	1.26488	129.581	162.409	179.976	250.077	184.063	231.308	119.137	179.045	220.562	247.062	256.288	306.459	143.587	456.1	217.256	435.612	340.396	126.559	263.992	222.261	354.449	300.505
TUS1_YLR425W	112.824	121.711	88.2701	84.3686	69.8971	117.501	160.031	137.453	63.9324	73.0299	64.2634	147.67	147.843	132.05	69.6275	45.7877	47.067	83.9495	88.5513	88.018	54.9651	61.9181	42.1524	1.88895	1.7474	2.54827	1.74438	190.052	215.7	193.308	99.4929	106.049	95.7698	198.562	149.204	261.917	95.7363	102.269	91.9377	152.561	228.05	183.832	95.2059	75.2454	173.186	153.995	209.913	46.0323	61.5492
RAD4_YER162C	183.549	212.013	167.466	122.01	153.5	338.261	334.611	299.523	237.888	257.126	211.447	192.419	218.129	193.673	99.4678	115.816	105.544	131.921	169.402	130.167	95.2728	115.168	122.097	1.76585	1.3194	2.30509	1.57588	578.794	416.174	393.281	255.903	196.252	137.973	527.609	620.688	303.273	193.532	149.091	121.755	475.631	266.059	506.93	204.783	146.908	639.454	417.987	586.521	142.7	193.699
YOR093C_YOR093C	141.451	107.315	76.7207	89.5605	89.5414	174.472	116.386	138.478	107.05	83.6801	99.5046	118.584	106.641	82.1644	48.9688	70.0282	54.1984	121.927	92.4013	111.572	60.4616	60.6798	49.4201	1.86372	1.32601	2.2631	1.99279	112.303	197.936	139.981	80.2218	82.8892	86.0305	136.157	125.331	68.9256	44.2652	80.09	52.1809	98.7158	152.033	194.973	97.0023	89.5778	166.525	153.995	111.13	37.9767	72.4108
YGR250C_YGR250C	309.844	253.892	249.961	263.49	259.944	224.321	167.306	230.797	215.586	223.654	283.312	261.78	213.282	287.576	361.145	344.754	326.617	261.842	182.878	236.781	263.832	229.097	178.785	1.48474	0.744181	1.02436	1.23278	146.858	180.173	113.318	252.318	180.406	221.569	221.255	185.013	192.992	133.825	322.824	252.622	98.7158	76.0167	144.837	236.218	171.989	213.151	153.995	234.608	180.677	314.987
NUG1_YER006W	1259.58	1192.25	1279.5	1214.91	1349.97	1046.83	807.431	950.884	1202.82	943.303	930.782	664.517	644.694	723.341	820.992	888.819	487.785	1335.2	1241.64	1181.42	1326.49	1255.7	1375.04	1.30703	0.889113	1.30553	1.2366	336.91	332.432	386.615	507.324	519.277	429.341	198.562	316.312	592.76	298.533	282.163	334.62	341.018	418.092	423.37	392.5	462.221	406.32	351.989	370.434	520.165	734.969
BNI4_YNL233W	340.155	286.611	248.311	294.641	298.319	366.746	370.982	349.786	288.439	305.813	315.789	225.981	278.721	176.067	133.899	153.523	104.118	159.904	182.878	162.399	159.399	173.371	135.179	1.51434	1.1034	2.14243	1.28306	812.039	728.304	733.236	512.702	326.681	288.121	578.668	823.605	661.686	208.973	197.145	183.047	717.933	418.092	451.223	298.192	207.821	1332.2	549.982	635.912	243.971	295.074
SGD1_YLR336C	405.828	361.208	319.257	319.303	386.947	299.094	309.152	384.662	327.096	219.09	353.103	239.405	198.74	195.141	143.846	188.537	145.48	403.757	306.079	297.526	382.923	237.766	264.543	1.51625	1.01919	1.87614	1.55969	293.716	378.109	399.947	220.946	235.259	187.482	255.295	465.516	330.843	111.178	124.448	108.503	233.328	342.075	350.951	206.579	146.908	339.71	351.989	358.087	169.169	365.674
MRPS28_YDR337W	266.062	260.436	184.79	205.081	247.152	242.124	301.877	283.111	374.674	362.107	279.166	149.908	157.538	96.8367	137.725	113.122	75.5925	159.904	123.202	189.673	161.231	154.795	140.993	1.65385	0.81475	1.56814	1.27218	146.858	96.4305	59.992	122.798	104.83	90.0886	51.0589	101.459	27.5702	64.8536	61.6077	55.4939	98.7158	228.05	111.413	199.394	136.158	113.237	87.9972	86.4347	71.3501	85.0827
WSS1_YHR134W	87.5646	68.0537	46.1974	38.9393	41.5728	49.849	98.2011	50.2625	59.472	41.0793	55.2803	143.196	75.1335	51.3528	48.2036	67.3348	45.6407	65.9603	55.8258	60.7448	34.8112	43.3427	31.9777	2.16242	1.01876	2.15518	1.74508	69.1097	101.506	106.652	34.0606	29.255	27.5947	90.7714	125.331	96.4958	26.765	45.5897	27.3328	26.9225	76.0167	72.4186	49.3993	28.6649	99.9147	0	98.7825	23.0162	50.6875
HEM1_YDR232W	197.02	191.074	128.693	159.651	166.748	106.819	141.846	148.736	104.076	89.7659	115.398	315.478	269.026	208.346	246.374	223.552	295.239	231.86	157.852	242.979	159.399	175.847	187.506	1.70077	1.19393	1.466	1.46901	181.413	271.528	293.294	207.949	208.442	313.281	436.837	292.44	385.983	168.825	271.074	270.844	161.535	152.033	284.104	132.031	182.739	279.761	351.989	296.348	174.923	179.217
BUD6_YLR319C	232.383	209.396	179.84	177.823	200.098	217.199	229.136	237.978	203.692	178.01	178.279	176.757	164.809	114.443	111.71	99.6555	54.1984	151.909	127.052	184.714	166.727	125.075	100.294	1.59527	1.19848	2.01779	1.47664	371.465	284.216	266.631	199.434	169.435	169.626	306.353	381.962	206.777	99.854	130.608	79.5137	251.277	418.092	289.674	167.059	132.575	446.286	219.993	537.13	104.723	161.114
OSH3_YHR073W	276.165	303.624	224.387	244.02	272.736	327.579	280.055	338.503	298.847	267.776	275.711	315.478	310.229	284.641	238.723	237.019	156.89	257.845	246.404	247.938	216.196	221.667	219.483	1.58961	1.10722	1.86791	1.42151	354.187	281.679	233.302	241.114	223.07	249.975	317.7	304.376	468.694	230.591	207.002	217.006	305.122	380.084	362.093	211.07	154.074	452.947	285.991	407.478	172.621	197.319
CTF13_YMR094W	74.0932	48.4228	30.5233	28.5555	22.8422	71.2129	61.8303	53.3398	35.6832	16.736	25.5671	55.9358	55.7442	54.2872	28.3101	16.1604	15.689	51.9687	15.4002	33.4716	25.6504	30.9591	23.2565	2.42178	1.77498	2.51535	1.35456	60.471	35.527	19.9973	39.8868	24.3792	21.1018	17.0196	11.9363	41.3554	30.8827	32.036	18.2219	8.97416	38.0084	50.1359	6.28718	10.7493	26.6439	21.9993	43.2173	20.7145	34.3951
MRS6_YOR370C	230.699	221.174	163.341	199.889	201.468	210.078	225.499	274.905	170.982	170.403	210.065	237.168	235.095	189.272	145.376	156.217	146.906	229.862	213.678	185.954	183.217	160.987	149.714	1.61696	1.20986	1.95491	1.57637	362.826	195.399	206.639	198.986	204.785	169.626	130.484	179.045	206.777	182.208	162.644	183.875	206.406	418.092	289.674	165.263	175.572	133.22	307.99	197.565	216.352	161.114
CUE1_YMR264W	188.601	230.335	179.84	137.586	164.921	163.79	210.951	205.153	193.284	222.133	232.868	340.09	201.164	234.756	197.405	282.806	119.807	219.868	292.604	199.59	364.602	266.248	318.324	1.73344	0.809288	1.83927	1.05349	233.245	205.549	293.294	175.233	302.302	119.306	226.928	262.599	151.636	292.356	202.073	161.512	233.328	342.075	261.821	117.66	96.744	206.49	373.988	240.782	205.995	275.161
RNT1_YMR239C	191.969	180.604	152.616	177.823	126.546	99.6981	109.112	179.509	102.589	103.459	104.342	111.872	92.0991	145.255	65.0367	80.8018	49.9196	131.921	132.827	100.415	139.245	94.1155	133.725	1.66026	1.31748	2.23509	1.45346	190.052	243.614	139.981	201.227	162.122	104.698	119.137	280.503	192.992	150.296	102.269	87.7964	98.7158	266.059	211.685	95.2059	89.5778	226.473	285.991	296.348	116.232	284.212
VPS29_YHR012W	127.979	107.315	75.0708	71.3888	87.2572	89.0161	98.2011	115.911	92.1817	80.6372	76.0104	96.2096	89.6754	58.6889	66.5669	86.1886	52.7721	101.939	90.4763	140.085	100.769	58.203	61.0484	1.90127	1.24778	1.66414	1.9201	51.8323	35.527	79.9893	60.5025	58.51	71.4216	51.0589	119.363	110.281	47.3535	62.8398	62.9484	98.7158	38.0084	83.5599	101.493	107.493	66.6098	65.9979	179.043	54.088	85.0827
INM1_YHR046C	133.031	111.242	80.0205	102.54	77.2066	89.0161	141.846	100.525	90.6949	109.545	97.4315	82.785	63.0152	39.615	42.0826	78.1084	57.0509	123.925	98.1764	141.325	120.923	89.1621	84.3049	1.84322	1.01996	1.60916	1.57393	95.0258	134.495	66.6578	63.1915	73.1376	49.5081	85.0982	101.459	82.7107	41.1769	61.6077	26.5046	62.8191	114.025	94.7012	69.159	57.3298	159.864	153.995	61.7391	63.2944	77.8416
RFT1_YBL020W	119.559	119.094	51.1471	85.6666	80.8614	74.7735	72.7416	63.5974	52.038	53.251	49.0613	116.346	159.962	83.6317	87.2257	80.8018	94.134	95.9422	102.026	101.655	71.4546	74.3017	84.3049	2.03615	1.25074	1.77746	1.62593	77.7484	121.807	126.65	112.042	109.706	146.09	141.83	125.331	124.066	107.06	129.376	95.2508	62.8191	76.0167	83.5599	85.3261	75.2454	99.9147	131.996	160.522	109.327	104.996
YAP1_YML007W	338.471	232.953	263.985	269.979	226.595	249.245	418.264	338.503	344.938	322.549	337.901	313.24	269.026	168.731	162.209	282.806	128.365	171.897	134.752	220.665	205.203	189.469	91.5726	1.52435	0.935812	1.89213	1.19665	51.8323	114.194	113.318	168.511	112.144	138.785	56.7321	65.6497	96.4958	109.119	160.18	113.473	53.845	228.05	178.261	264.96	111.076	113.237	87.9972	98.7825	104.723	144.822
RPC31_YNL151C	303.108	270.906	283.784	284.257	238.016	167.35	203.676	230.797	172.469	147.581	207.992	246.117	273.874	225.952	199.701	293.58	146.906	211.872	308.004	208.268	271.161	188.231	258.729	1.46511	1.05092	1.69036	1.4807	345.548	337.507	373.284	197.193	282.799	187.482	272.314	638.592	606.545	200.737	195.912	167.31	143.587	570.125	356.522	166.161	114.66	459.608	549.982	493.913	158.811	363.864
FAB1_YFR019W	127.979	141.342	101.469	88.2625	100.049	170.911	160.031	174.38	95.1553	120.195	100.196	158.858	130.878	114.443	95.6422	61.948	78.445	89.9459	73.1511	110.332	36.6434	75.5401	50.8736	1.81761	1.49952	2.01173	1.6024	112.303	157.334	199.973	98.5966	82.8892	105.509	147.504	167.108	165.421	74.1185	81.3222	94.4225	161.535	152.033	161.549	75.4462	93.1609	73.2708	153.995	148.174	44.8815	52.4978
YIL177C_YIL177C	141.451	153.121	124.568	111.626	83.1456	206.517	134.572	114.886	87.7213	88.2445	107.797	190.182	283.568	179.001	120.127	121.203	185.416	129.922	107.802	109.093	58.6294	79.2552	71.2231	1.83051	1.2673	1.99158	1.77717	207.329	144.646	146.647	152.377	166.997	171.249	243.948	196.949	137.851	177.061	157.716	187.189	143.587	0	144.837	81.7334	82.4116	119.898	197.994	117.304	79.4057	110.426
YIL161W_YIL161W	193.653	242.114	197.989	177.823	152.586	210.078	200.039	205.153	205.179	168.882	230.795	149.908	128.454	162.862	126.248	183.151	101.265	217.869	211.753	164.879	260.168	175.847	152.621	1.68013	0.882741	1.60759	1.34599	198.69	230.926	246.634	141.621	99.9547	78.726	181.543	226.79	261.917	126.619	112.126	92.766	179.483	76.0167	150.408	73.6499	53.7467	93.2538	109.996	98.7825	58.6912	103.185
RPS23A_YGR118W	1948.31	1009.03	1245.68	1419.99	984.042	487.808	680.134	582.635	1061.58	640.533	831.969	1716.11	1148.82	1638.89	1224.22	1570.25	1554.64	1948.83	1651.67	1482.67	1995.23	1279.23	1870.7	1.61837	0.525085	1.58498	1.45401	958.897	601.422	1159.85	1151.79	1227.49	1326.98	431.164	692.306	1171.73	1361.93	1419.44	2060.73	816.649	1140.25	440.082	1219.71	2067.46	1025.79	659.979	697.651	2349.95	2250.16
INA1_YLR413W	269.43	344.194	160.041	218.06	267.254	124.623	138.209	141.556	59.472	104.98	111.252	246.117	242.366	220.083	152.262	131.976	126.938	179.892	271.429	235.541	80.6155	148.603	174.424	1.85154	1.27287	2.09566	1.85188	380.103	312.13	433.276	225.428	354.717	375.775	329.046	417.771	206.777	223.385	188.52	162.34	170.509	342.075	534.783	91.6133	128.992	626.132	417.987	864.347	196.788	188.268
ARO80_YDR421W	111.14	106.007	86.6202	57.111	49.3391	170.911	105.475	144.633	71.3664	62.3797	62.8813	127.534	123.607	117.378	79.5743	51.1745	61.3297	105.936	119.352	106.613	53.1329	53.2496	37.7919	2.0757	1.79	2.14803	2.20594	259.161	200.474	199.973	82.9108	62.1669	68.1751	158.85	167.108	275.702	90.5892	113.358	79.5137	188.457	76.0167	189.402	97.9004	75.2454	239.795	197.994	129.652	70.1993	92.3237
OSH2_YDL019C	488.341	677.919	548.594	407.565	487.452	1150.09	731.053	874.978	599.181	923.524	568.696	626.481	848.281	691.062	690.154	535.985	436.44	493.703	556.333	530.588	384.756	382.654	343.034	1.64541	1.3372	1.65156	1.67681	734.291	872.95	826.556	650.289	664.333	646.852	777.23	340.185	1089.02	917.216	931.508	865.54	1301.25	684.151	991.577	992.477	831.282	706.064	1187.96	555.652	759.533	519.547
ECM5_YMR176W	97.6683	71.9798	53.622	48.0252	47.0549	81.8948	127.298	100.525	34.1964	57.8153	58.0443	76.0727	96.9464	117.378	49.7339	37.7075	59.9035	63.9615	115.502	70.6624	29.3147	48.2961	33.4313	2.07049	1.62244	2.26482	2.05564	103.665	106.581	106.652	77.5328	86.5461	83.5957	113.464	101.459	96.4958	96.7658	103.501	79.5137	143.587	38.0084	100.272	66.4645	71.6622	86.5928	43.9986	80.2608	51.7863	77.8416
YKR023W_YKR023W	333.419	264.362	280.484	306.323	255.833	370.307	436.449	371.327	444.553	348.414	345.502	196.894	167.233	133.517	109.415	180.457	91.2815	213.871	198.278	242.979	283.986	203.091	186.052	1.45327	0.993068	1.88627	1.28872	345.548	200.474	226.636	499.706	281.58	206.96	249.621	375.994	344.628	200.737	231.645	142.462	349.992	190.042	284.104	369.148	197.071	506.235	483.985	592.695	216.352	434.465
CTI6_YPL181W	426.036	355.973	423.201	358.242	342.633	420.156	429.175	375.43	533.762	384.928	330.991	360.227	298.11	322.789	320.593	350.141	192.547	441.734	425.431	421.495	533.161	427.235	422.978	1.42454	0.978954	1.58477	1.22877	293.716	268.99	413.278	240.665	169.435	166.38	334.719	537.134	482.479	191.473	205.77	182.219	394.863	266.059	323.098	343.999	261.567	572.845	549.982	444.521	266.987	298.694
QDR3_YBR043C	79.145	82.4496	41.2477	54.5151	44.3138	138.865	87.2899	92.3189	65.4192	62.3797	66.3364	109.634	109.065	54.2872	56.6202	51.1745	34.2306	57.9651	46.2007	80.5799	36.6434	39.6276	24.7101	2.11624	1.39862	2.15436	1.8459	198.69	126.882	93.3209	63.6396	73.1376	61.6823	119.137	161.14	96.4958	71.0302	80.09	59.6353	125.638	228.05	139.266	71.8535	60.9129	79.9318	153.995	92.6086	35.675	79.6518
TOM71_YHR117W	259.326	219.866	220.263	234.934	200.554	284.852	243.684	243.106	224.507	187.139	228.031	302.053	181.775	195.141	250.2	193.924	175.432	237.857	261.804	199.59	251.007	212.998	183.145	1.49626	1.08171	1.47306	1.37227	181.413	162.409	166.644	104.871	117.02	119.306	107.791	149.204	206.777	120.442	88.7151	115.957	98.7158	38.0084	172.69	92.5114	78.8285	206.49	197.994	191.391	104.723	88.7032
ACC1_YNR016C	1530.7	1698.72	1530.29	1575.75	1763.42	1264.03	1363.9	1377.6	1498.7	1145.66	1389.61	2275.47	2656.33	2353.42	2482.87	2378.27	2460.32	1507.09	1580.45	1599.2	1548.18	1674.27	1556.73	1.36734	0.926165	1.40455	1.20428	1667.27	1426.16	1573.12	1565	1654.13	1944.61	1389.94	1438.33	1475.01	2252.38	2060.16	2257.86	1480.74	1292.28	1253.4	1437.97	1350.83	1851.75	1517.95	1432.35	1382.12	1471.75
NAP1_YKR048C	813.341	698.859	777.931	780.085	821.405	669.401	731.053	570.325	1071.98	786.593	850.626	780.864	586.526	447.503	781.205	694.895	744.515	953.426	710.335	933.487	1275.19	998.12	883.748	1.29776	0.542796	1.13235	1.03347	172.774	213.162	206.639	297.134	253.544	448.008	153.177	274.535	206.777	207.943	248.895	360.296	134.612	304.067	194.973	296.396	361.894	153.203	219.993	321.043	326.829	447.137
APJ1_YNL077W	159.974	191.074	155.091	138.884	120.15	174.472	145.483	138.478	120.431	117.152	112.634	62.6481	77.5571	180.468	48.9688	51.1745	129.791	99.9398	117.427	123.969	86.112	96.5923	100.294	1.71436	1.20916	1.94059	1.48905	285.077	294.367	213.305	99.4929	119.458	92.5234	243.948	465.516	537.62	29.8533	99.8045	72.8876	215.38	380.084	328.669	115.864	136.158	306.405	131.996	426	71.3501	74.221
RPS25A_YGR027C	559.067	556.208	344.006	554.237	508.924	313.337	232.773	305.678	450.501	371.235	513.416	695.841	576.831	648.512	668.73	708.362	1151	671.596	631.409	948.363	747.525	604.321	825.607	1.60848	0.410693	1.13529	1.4312	371.465	459.314	499.933	580.824	560.721	765.347	260.968	459.548	303.273	732.949	831.704	1099.94	296.147	190.042	373.234	820.028	1300.67	486.252	65.9979	438.347	1492.6	905.135
ENV9_YOR246C	202.072	166.208	149.317	81.7726	132.485	124.623	138.209	111.808	87.7213	120.195	96.0495	295.341	152.691	189.272	146.141	137.363	118.381	131.921	163.627	114.052	196.042	116.406	154.074	1.90439	1.15185	2.02494	1.32046	120.942	76.1294	139.981	97.7003	145.056	86.8421	51.0589	113.395	96.4958	117.354	59.1434	131.695	62.8191	114.025	77.9892	61.9737	143.324	186.508	65.9979	135.826	113.93	150.252
LTV1_YKL143W	606.217	577.147	613.766	637.307	612.171	473.566	563.747	721.113	594.72	433.615	731.773	351.277	298.11	338.928	245.609	320.514	189.694	493.703	413.881	437.611	577.133	440.857	450.595	1.30476	0.911449	1.84319	1.21924	475.129	629.336	506.599	552.141	457.11	335.194	470.877	865.382	606.545	268.679	264.913	209.552	367.941	798.176	779.892	565.847	326.063	999.147	791.975	1049.56	420.045	774.795
BAP2_YBR068C	1010.36	1402.95	1020.47	983.867	1173.17	961.374	912.907	681.108	820.714	830.715	591.499	1190.31	1148.82	1150.3	881.438	853.805	1066.85	1203.28	1079.94	1781.44	1044.34	869.33	1206.43	1.56062	1.10784	1.74107	1.71143	1736.38	1707.84	1373.15	1176.44	1606.59	2522.48	2689.1	2100.79	1433.65	801.92	1319.64	863.055	996.132	1786.39	1994.3	856.853	673.625	2391.29	2353.92	3161.04	1000.05	1075.3
EFR3_YMR212C	156.606	147.886	130.343	128.5	100.962	81.8948	116.386	160.019	96.6421	65.4226	98.8135	136.483	152.691	137.919	104.824	78.1084	105.544	155.906	159.777	125.209	124.588	122.598	125.004	1.70531	1.32128	1.86811	1.48955	172.774	172.56	193.308	266.211	235.259	234.555	198.562	214.854	289.487	205.885	183.591	156.543	224.354	342.075	289.674	174.245	150.491	299.744	197.994	351.913	285.4	220.853
GSY1_YFR015C	121.243	104.698	89.92	50.6211	63.0444	99.6981	69.1045	82.0612	66.906	88.2445	60.8083	241.643	237.519	293.444	272.389	210.085	212.515	99.9398	290.679	166.119	91.6085	195.661	140.993	2.0332	1.17379	1.49253	1.24752	51.8323	60.9035	66.6578	54.6763	48.7584	79.5376	136.157	71.6178	82.7107	302.65	214.395	168.138	53.845	38.0084	55.7066	101.493	28.6649	53.2879	21.9993	92.6086	131.192	61.5492
PAN6_YIL145C	262.694	268.288	141.067	228.444	225.681	167.35	214.588	201.05	217.073	205.397	174.133	246.117	227.824	227.419	188.989	207.391	233.909	235.858	242.554	236.781	155.734	216.713	170.063	1.76447	0.990908	1.61415	1.45963	198.69	182.711	113.318	136.691	141.399	211.018	141.83	220.822	124.066	126.619	104.733	106.847	107.69	38.0084	167.12	132.929	128.992	166.525	197.994	154.348	111.628	197.319
SEN2_YLR105C	111.14	81.1409	62.6965	66.1969	56.6486	106.819	61.8303	89.2416	77.3136	63.9012	75.3194	120.821	84.8281	76.2956	69.6275	94.2687	64.1823	75.9543	67.376	79.3402	60.4616	61.9181	66.8625	1.95396	1.10725	1.76722	1.4796	51.8323	65.9788	93.3209	54.6763	32.9119	33.276	45.3857	155.172	82.7107	79.2656	82.5543	48.8678	17.9483	152.033	72.4186	69.159	28.6649	73.2708	87.9972	80.2608	64.4452	114.047
MAK3_YPR051W	138.083	100.772	83.3203	58.409	83.6024	131.744	101.838	143.607	71.3664	83.6801	94.6675	105.159	75.1335	71.8939	56.6202	51.1745	42.7882	145.912	100.101	145.044	87.9441	75.5401	111.922	1.95378	1.37189	2.04523	1.83112	181.413	152.259	126.65	57.8135	78.0134	46.2617	141.83	196.949	179.207	35.0004	54.2148	28.9894	125.638	76.0167	194.973	61.9737	32.248	86.5928	43.9986	92.6086	48.3339	85.0827
LSM3_YLR438C-A	247.539	164.899	170.765	190.803	138.424	145.986	189.128	181.56	169.495	129.324	196.936	127.534	145.42	179.001	124.717	123.896	95.5603	253.847	252.179	178.515	251.007	203.091	207.855	1.65513	0.906128	1.75991	1.3688	328.271	309.593	266.631	227.669	157.246	95.7698	170.196	185.013	441.124	297.503	133.073	141.634	188.457	152.033	178.261	130.235	68.0791	126.559	153.995	55.5652	195.637	121.288
THS1_YIL078W	2150.39	1986.64	2149.83	2129.98	2386.55	2154.19	1789.44	2286.43	2297.11	2093.52	2328.68	2814.69	2968.98	2976.99	2824.12	2949.26	2885.35	2922.24	2600.71	2965.34	2662.14	2380.13	3114.92	1.26739	0.884308	1.46063	1.40941	1183.5	1766.2	1393.15	1370.94	1468.85	1715.74	1219.74	1492.04	1171.73	1970.32	1982.54	2143.56	1391	1976.43	1431.66	1827.77	2031.62	1292.23	1385.96	1450.87	1692.84	1701.65
LHS1_YKL073W	340.155	352.047	334.931	294.641	334.41	231.442	232.773	212.333	160.574	209.961	166.532	364.701	375.667	418.158	350.433	331.287	255.303	323.805	313.78	402.899	333.455	304.637	290.707	1.47074	1.21253	1.67161	1.4081	215.968	296.905	313.292	303.409	291.331	286.498	221.255	232.758	124.066	309.856	330.217	271.672	188.457	152.033	272.962	149.994	114.66	366.354	285.991	246.956	258.932	342.141
HSP78_YDR258C	1288.21	630.805	837.328	822.918	573.339	847.433	1171.14	950.884	1159.7	900.702	914.889	776.389	719.827	814.308	677.146	1012.72	624.708	697.58	512.057	701.665	791.497	656.332	537.807	1.69416	0.953416	1.53154	1.1921	449.213	649.637	579.923	804.459	591.195	732.071	624.053	835.542	813.322	540.447	1020.22	650.19	708.959	950.209	640.626	1183.79	702.29	785.996	703.977	580.347	481.038	1006.51
DAP2_YHR028C	178.497	175.369	126.218	144.076	153.5	227.881	203.676	189.767	181.39	181.053	187.953	319.953	244.79	249.428	232.602	234.325	191.121	201.878	186.728	205.789	133.748	132.505	151.167	1.67079	1.02239	1.70589	1.73942	120.942	124.345	113.318	133.554	138.961	133.104	96.4446	89.5223	179.207	141.031	172.502	168.967	89.7416	228.05	89.1305	165.263	128.992	119.898	43.9986	111.13	143.851	155.683
IRC5_YFR038W	90.9325	155.738	63.5214	72.6868	81.3182	142.426	105.475	127.195	44.604	82.1586	69.1004	91.7347	106.641	115.911	68.0972	88.8819	64.1823	93.9434	107.802	89.2577	54.9651	58.203	78.4908	2.09455	1.62301	1.94222	1.87094	164.136	142.108	133.316	127.279	120.677	73.0448	164.523	125.331	151.636	108.089	108.43	81.9985	134.612	152.033	155.978	90.7151	125.409	153.203	219.993	86.4347	109.327	108.616
NOP8_YOL144W	481.606	431.879	479.298	441.313	462.783	377.428	443.723	513.908	474.289	482.302	572.842	248.355	169.656	206.878	166.8	207.391	125.512	255.846	306.079	255.376	397.581	263.771	265.996	1.35218	0.802141	1.77233	1.22778	578.794	527.83	733.236	425.31	425.417	327.89	408.471	865.382	647.901	211.032	188.52	180.562	421.786	874.192	640.626	471.539	347.562	905.894	879.972	913.738	353.298	586.527
AKL1_YBR059C	405.828	404.396	401.753	316.707	391.972	537.657	592.844	587.763	319.662	372.757	399.4	440.774	598.644	399.084	442.249	339.367	285.255	353.787	333.03	369.428	218.028	269.963	210.762	1.48846	1.40408	1.68421	1.64509	492.407	756.219	459.939	423.517	420.541	386.326	941.753	513.261	703.041	403.534	459.593	297.348	699.985	494.109	791.033	414.954	308.148	626.132	747.976	833.477	219.804	213.612
VAS1_YGR094W	1129.92	1082.31	1116.16	1192.84	1237.59	786.903	1192.96	886.261	1018.46	768.335	1131.17	1772.05	1635.97	2172.96	1596.08	1847.67	1848.45	1105.33	1728.68	1595.48	1517.04	1379.54	1739.88	1.27748	0.799196	1.5659	1.31543	475.129	644.562	633.249	845.242	1093.41	1214.98	510.589	483.42	441.124	1524.58	1255.56	1483.43	457.682	494.109	384.375	764.342	748.87	386.337	505.984	537.13	845.844	892.463
TIF3_YPR163C	2584.84	3050.64	2793.29	3068.42	2948.47	2812.91	3004.23	2636.22	3504.39	3112.9	2728.08	3371.81	3005.34	2530.96	3271.73	3875.79	2921.01	3124.12	2864.44	3425.26	4813.11	3942.95	4215.24	1.32413	0.863788	1.29893	0.925593	1045.28	779.057	973.204	1688.24	1360.36	1269.36	902.041	1110.08	1213.09	1467.96	1680.66	1226.66	1130.74	1140.25	1576.5	1541.26	1243.34	1478.74	2463.92	1315.04	1463.83	2299.04
PET191_YJR034W	213.86	90.302	45.3725	101.242	74.9224	167.35	80.0157	65.649	153.14	65.4226	94.6675	111.872	82.4045	27.8772	88.7559	37.7075	35.6568	113.931	34.6505	76.8608	60.4616	48.2961	29.0707	2.29317	0.744355	1.3451	1.72096	8.63871	68.5164	13.3316	34.5088	23.1602	38.9572	5.67321	11.9363	13.7851	22.6473	30.8038	9.93921	17.9483	0	55.7066	97.9004	60.9129	46.6269	87.9972	12.3478	21.8653	47.067
UBR2_YLR024C	188.601	202.852	159.216	118.116	165.377	242.124	156.394	186.689	101.102	146.06	131.982	140.958	181.775	148.189	101.763	96.9621	78.445	121.927	128.977	122.729	91.6085	76.7785	71.2231	1.74149	1.37718	2.06905	1.84521	241.884	281.679	239.968	146.999	160.903	175.307	329.046	232.758	206.777	131.766	135.537	154.886	98.7158	38.0084	150.408	154.485	118.243	159.864	219.993	117.304	82.8581	70.6005
BUD14_YAR014C	281.217	232.953	228.512	264.788	220.656	217.199	250.958	216.436	188.824	202.354	170.678	270.729	196.317	195.141	190.519	239.712	126.938	201.878	246.404	265.294	236.35	279.87	229.658	1.47551	1.1837	1.68868	1.12585	172.774	192.861	173.31	198.09	180.406	193.974	277.987	226.79	165.421	158.531	154.019	139.977	170.509	152.033	245.109	134.725	85.9947	219.812	175.994	296.348	173.772	248.007
SNT2_YGL131C	104.404	64.1275	38.7728	51.9191	47.9686	110.38	109.112	120.015	62.4456	56.2939	52.5163	93.9721	123.607	82.1644	48.9688	59.2546	48.4933	63.9615	80.8512	65.7036	43.9721	47.0578	34.8848	2.14218	1.74226	2.28794	1.81565	103.665	149.721	133.316	96.8039	69.4807	100.639	153.177	143.236	82.7107	101.913	93.6437	72.8876	71.7933	152.033	139.266	78.1407	46.5805	66.6098	65.9979	111.13	49.4847	74.221
SEC9_YGR009C	387.305	417.483	364.63	430.929	378.267	409.474	560.11	635.974	486.184	439.701	513.416	302.053	244.79	308.117	280.805	333.981	221.072	389.765	336.88	369.428	406.742	387.607	348.848	1.41878	1.10048	1.49663	1.18839	734.291	715.616	579.923	593.372	318.148	326.267	692.132	871.35	606.545	409.71	384.432	258.42	610.243	570.125	735.327	552.374	279.483	632.793	637.98	796.434	348.695	546.701
SHE9_YDR393W	136.399	113.859	88.2701	109.03	75.3792	92.5768	101.838	94.3704	71.3664	66.9441	53.2073	62.6481	87.2518	49.8856	56.6202	56.5612	28.5255	99.9398	42.3506	88.018	56.7973	56.9647	50.8736	1.81427	1.46052	1.74464	1.59135	95.0258	93.8929	73.3236	83.359	47.5394	70.6099	85.0982	137.268	124.066	52.5006	44.3575	32.3024	53.845	114.025	72.4186	65.5663	28.6649	73.2708	109.996	123.478	36.8258	48.8773
ROM1_YGR070W	58.9377	52.349	28.0484	20.7677	24.2127	53.4097	54.5562	58.4686	31.2228	24.3433	35.2412	85.0224	94.5228	99.7711	51.2642	45.7877	34.2306	41.9747	94.3264	61.9845	27.4825	35.9125	24.7101	2.4257	1.50103	2.33753	2.11223	60.471	68.5164	73.3236	44.3685	46.3204	47.0733	164.523	119.363	151.636	60.736	103.501	56.3222	125.638	76.0167	105.843	55.6865	39.4142	73.2708	43.9986	117.304	43.7307	28.9643
PRT1_YOR361C	719.04	630.805	760.607	668.459	693.489	598.188	611.029	718.036	633.377	537.074	699.296	393.788	492.003	506.192	483.567	441.716	439.292	565.659	542.858	603.729	650.42	619.181	718.045	1.30054	0.963075	1.41943	1.12999	483.768	494.841	579.923	688.832	726.5	556.763	476.55	763.924	634.115	550.741	426.325	477.911	664.088	836.184	696.332	474.233	533.884	766.013	1033.97	592.695	519.014	564.804
GFA1_YKL104C	629.792	526.107	570.043	599.666	616.739	815.388	982.011	819.586	1014	956.996	1028.9	1011.32	649.541	583.954	664.139	856.499	617.576	599.639	696.86	762.41	725.539	738.064	761.651	1.3209	0.747501	1.56418	1.1788	423.297	373.034	506.599	620.262	616.793	765.347	374.432	370.026	427.339	622.801	630.863	670.897	708.959	836.184	540.354	785	720.206	572.845	373.988	530.956	449.966	506.875
YPK9_YOR291W	148.186	155.738	110.544	83.0706	122.434	138.865	134.572	157.968	89.2081	91.2874	103.651	192.419	218.129	183.403	126.248	123.896	131.217	65.9603	77.0011	76.8608	47.6364	43.3427	34.8848	1.84562	1.38321	2.0035	1.92987	112.303	175.098	126.65	146.55	162.122	192.351	204.236	196.949	165.421	141.031	193.448	178.906	152.561	76.0167	111.413	123.947	132.575	73.2708	21.9993	86.4347	63.2944	63.3594
KTR6_YPL053C	170.077	175.369	131.168	146.672	146.19	170.911	167.306	173.354	145.706	129.324	152.712	192.419	220.553	183.403	176.747	212.778	218.22	221.866	190.578	203.309	216.196	167.179	181.692	1.64405	1.10263	1.4472	1.45078	43.1936	78.667	46.6604	99.4929	95.0788	86.0305	73.7518	113.395	82.7107	81.3244	108.43	76.2006	62.8191	114.025	139.266	105.984	111.076	73.2708	109.996	123.478	113.93	101.375
CCM1_YGR150C	85.8807	77.2147	55.2719	44.1313	44.7707	149.547	149.12	118.989	55.0116	86.723	80.8474	76.0727	87.2518	86.5661	42.0826	43.0943	38.5094	47.9711	51.9758	68.183	25.6504	23.5289	20.3495	2.06632	1.52061	2.33143	2.34183	138.219	164.947	173.31	74.8438	62.1669	49.5081	147.504	113.395	137.851	71.0302	64.072	62.1201	233.328	0	172.69	94.3078	71.6622	79.9318	131.996	92.6086	43.7307	32.5848
HSP42_YDR171W	1060.88	1105.87	1160.71	1266.83	1103.73	1381.53	1727.61	1242.2	2355.09	2408.47	1550.61	839.037	1017.94	1144.43	1006.92	1607.96	1039.75	863.48	625.634	614.886	1401.61	1057.56	1010.21	1.26409	0.591322	1.27944	0.684927	371.465	334.969	506.599	841.657	621.669	743.433	419.818	537.134	496.264	449.858	634.559	727.219	502.553	684.151	651.767	985.292	734.538	386.337	351.989	419.826	410.838	637.215
RGT2_YDL138W	87.5646	99.463	69.2961	55.8131	43.857	124.623	47.282	81.0354	34.1964	63.9012	35.2412	71.5978	126.03	74.8283	56.6202	45.7877	34.2306	73.9555	67.376	64.4639	32.9791	38.3892	29.0707	2.06756	1.71211	2.15942	2.03354	319.632	398.41	373.284	141.172	109.706	116.872	845.309	316.312	537.62	136.913	219.323	91.9377	349.992	266.059	311.957	84.4279	71.6622	173.186	527.983	271.652	98.9695	70.6005
ERG29_YMR134W	245.855	238.188	242.536	211.57	203.752	370.307	320.063	325.168	289.926	333.199	272.256	221.506	145.42	205.411	97.9376	121.203	95.5603	283.829	225.228	193.392	262	279.87	238.379	1.50684	1.11378	2.29455	1.06616	984.813	1048.05	1519.8	743.956	452.234	385.514	754.537	835.542	1902.35	356.18	312.967	284.096	1220.49	950.209	791.033	590.995	677.208	1132.37	1605.95	1173.04	1141.6	602.82
SOL2_YCR073W-A	122.927	133.49	74.2458	73.9848	101.876	85.4555	116.386	72.8293	98.1289	103.459	81.5385	98.447	135.725	120.312	96.4073	113.122	84.1501	119.928	157.852	194.631	117.259	139.935	145.353	1.92971	0.867194	1.67655	1.43774	17.2774	20.3012	33.3289	41.2313	54.8532	68.9867	0	29.8408	13.7851	30.8827	54.2148	31.4742	17.9483	76.0167	22.2826	70.0572	25.0818	13.322	21.9993	43.2173	41.4291	57.9286
KRE5_YOR336W	99.3522	107.315	80.0205	63.6009	61.6739	135.305	72.7416	105.654	62.4456	63.9012	75.3194	199.131	179.351	173.132	91.0513	121.203	96.9866	119.928	90.4763	114.052	54.9651	66.8716	69.7696	1.92895	1.34998	2.27691	1.86729	129.581	129.42	113.318	71.2585	70.6996	106.321	119.137	107.427	110.281	156.472	157.716	135.008	125.638	0	77.9892	75.4462	53.7467	206.49	87.9972	185.217	84.009	88.7032
CLB3_YDL155W	264.378	222.483	171.59	190.803	232.077	202.957	170.943	131.298	115.97	85.2016	115.398	203.606	145.42	96.8367	82.6348	102.349	47.067	155.906	134.752	148.763	122.755	71.825	90.119	1.63112	1.28986	2.27452	1.99819	103.665	164.947	139.981	121.901	124.334	117.683	119.137	137.268	82.7107	62.7948	56.6791	54.6657	71.7933	152.033	116.984	122.151	68.0791	153.203	197.994	166.695	64.4452	90.5135
TOR1_YJR066W	229.015	221.174	216.963	181.717	195.072	206.517	247.321	281.06	156.114	155.189	194.863	252.83	227.824	256.764	146.906	129.283	124.086	189.886	211.753	230.582	119.091	178.324	159.889	1.54207	1.32544	2.20131	1.54094	276.439	256.302	233.302	203.468	247.449	270.266	391.452	298.408	303.273	196.62	230.413	206.239	269.225	76.0167	194.973	194.005	128.992	259.778	153.995	351.913	131.192	143.011
HLR1_YDR528W	111.14	147.886	80.0205	57.111	94.5667	24.9245	10.9112	34.876	19.3284	16.736	13.1291	51.4609	70.2862	39.615	39.022	26.9339	19.9678	35.9783	30.8004	26.0335	10.993	27.244	13.0818	2.04532	1.51875	2.01187	1.58063	138.219	200.474	246.634	116.971	59.729	61.6823	158.85	137.268	68.9256	35.0004	27.1074	37.2721	179.483	76.0167	122.554	13.4725	14.3324	153.203	65.9979	129.652	27.6194	16.2924
RAD5_YLR032W	451.295	260.436	242.536	289.449	317.05	245.684	345.522	284.137	283.979	205.397	243.233	299.816	244.79	227.419	148.437	207.391	104.118	207.875	205.978	192.152	201.539	172.132	151.167	1.65068	1.11419	2.1767	1.45036	302.355	324.819	213.305	209.742	184.063	164.757	317.7	310.344	248.132	129.707	128.144	112.644	224.354	380.084	161.549	148.198	93.1609	299.744	527.983	253.13	95.517	139.391
CRN1_YLR429W	1037.3	959.295	844.753	1100.69	1068.1	1392.21	1163.86	930.369	1296.49	1390.61	1084.88	1125.43	1056.72	856.858	1071.96	1292.83	922.799	1167.3	1081.87	1269.44	1504.21	1186.35	1232.6	1.35959	0.831074	1.35386	1.19193	725.652	837.423	653.246	892.299	642.392	850.566	822.616	835.542	744.396	845.156	900.704	800.107	924.339	912.201	1231.12	1293.36	1006.85	812.64	791.975	802.608	1024.22	1080.73
RPB2_YOR151C	757.771	858.523	873.626	532.171	649.175	1150.09	829.254	952.936	679.468	692.263	692.386	760.727	882.213	855.391	630.473	616.787	483.507	853.486	810.437	1082.25	644.924	583.269	590.134	1.60018	1.31689	1.88461	1.79211	483.768	677.551	519.931	446.822	488.803	649.287	482.223	286.471	592.76	459.123	686.31	588.07	1166.64	380.084	456.794	820.028	895.778	612.81	703.977	493.913	575.404	405.5
NAT2_YGR147C	286.269	221.174	136.942	183.015	230.706	227.881	243.684	171.303	245.322	232.783	206.61	170.045	113.912	105.64	146.906	129.283	74.1662	255.846	146.302	238.021	221.693	162.225	123.55	1.78156	0.817046	1.47367	1.52719	77.7484	144.646	79.9893	110.249	76.7944	122.553	68.0785	137.268	41.3554	49.4123	61.6077	60.4635	53.845	152.033	105.843	121.253	96.744	106.576	43.9986	142	57.5404	112.237
PRP22_YER013W	316.58	282.684	273.06	267.383	297.862	274.17	381.893	378.507	367.24	333.199	292.295	196.894	193.893	155.526	110.18	126.589	91.2815	203.877	142.452	236.781	225.357	240.242	126.457	1.45598	1.08476	2.11182	1.0498	215.968	291.829	146.647	258.592	153.589	186.67	346.066	322.28	220.562	102.942	134.305	99.3921	314.096	304.067	250.68	194.005	132.575	319.727	153.995	370.434	103.573	202.75
YNG1_YOR064C	121.243	124.329	82.4954	44.1313	84.0593	92.5768	65.4674	83.087	44.604	59.3368	47.6793	51.4609	60.5915	71.8939	29.8404	35.0141	21.3941	73.9555	90.4763	70.6624	54.9651	37.1509	49.4201	2.08124	1.48172	2.40465	2.08619	190.052	213.162	159.979	70.8103	67.0428	41.392	96.4446	119.363	68.9256	47.3535	34.5003	43.8982	116.664	152.033	211.685	46.7048	64.496	186.508	219.993	74.0869	59.842	79.6518
SIR3_YLR442C	158.29	154.429	127.043	111.626	130.2	195.835	247.321	250.287	111.51	123.238	165.841	132.008	152.691	158.46	85.6954	99.6555	72.7399	139.916	130.902	125.209	75.119	102.784	72.6766	1.68582	1.44566	2.15985	1.65224	241.884	213.162	193.308	180.611	88.984	86.0305	249.621	185.013	303.273	111.178	119.519	88.6247	260.251	114.025	194.973	149.096	125.409	199.829	307.99	203.739	101.271	104.996
NOC2_YOR206W	720.724	888.624	735.034	882.625	753.792	559.021	498.28	784.71	606.615	710.52	651.617	451.961	397.48	507.659	475.915	422.863	348.011	659.603	664.135	441.33	729.204	709.582	675.893	1.41058	0.992561	1.49924	1.04125	233.245	489.766	459.939	534.663	366.907	359.543	226.928	387.93	523.834	288.238	261.217	301.489	511.527	494.109	573.778	356.573	168.406	386.337	417.987	271.652	372.862	448.947
ASK10_YGR097W	180.181	235.57	154.266	171.333	175.885	477.126	316.426	364.147	185.85	296.684	230.795	311.003	414.446	218.616	293.813	242.405	178.284	187.887	186.728	264.054	82.4476	154.795	87.212	1.67771	1.47367	1.65256	1.76656	155.497	236.001	253.3	167.614	121.896	198.844	385.778	131.299	206.777	220.297	221.788	180.562	260.251	228.05	250.68	200.292	125.409	146.542	373.988	123.478	109.327	90.5135
LPL1_YOR059C	109.456	61.51	37.1229	48.0252	50.2528	53.4097	72.7416	60.5201	78.8004	30.4291	52.5163	93.9721	75.1335	48.4183	39.022	21.5471	21.3941	65.9603	69.301	57.0258	43.9721	22.2905	30.5242	2.17503	1.04169	2.45091	2.37852	34.5548	48.2153	53.3262	39.4386	46.3204	30.0295	34.0393	65.6497	27.5702	44.2652	30.8038	33.959	17.9483	76.0167	50.1359	67.3627	57.3298	19.9829	65.9979	67.913	54.088	43.4465
NCR1_YPL006W	94.3004	95.5369	57.7468	50.6211	66.6992	163.79	83.6528	82.0612	65.4192	76.0728	64.9544	102.922	147.843	127.648	134.664	110.429	112.676	57.9651	98.1764	110.332	56.7973	70.5867	65.409	1.99816	1.35469	1.40806	1.60363	120.942	91.3553	73.3236	89.6333	97.5167	146.09	107.791	65.6497	96.4958	131.766	151.555	145.775	152.561	0	77.9892	115.864	103.91	119.898	87.9972	98.7825	100.12	110.426
SFI1_YLL003W	58.9377	79.8322	37.1229	27.2575	37.4612	89.0161	72.7416	86.1643	20.8152	39.5579	35.2412	60.4107	60.5915	68.9594	46.6734	29.6273	44.2145	53.9675	67.376	38.4304	32.9791	18.5754	24.7101	2.29759	1.91648	1.90315	2.40612	207.329	124.345	146.647	63.6396	42.6636	43.0153	215.582	143.236	165.421	60.736	71.4649	60.4635	98.7158	76.0167	155.978	44.9085	39.4142	119.898	197.994	135.826	62.1436	90.5135
TDA9_YML081W	134.715	159.664	99.8194	92.1564	121.064	142.426	83.6528	120.015	72.8532	65.4226	60.8083	89.4973	191.469	146.722	96.4073	56.5612	91.2815	89.9459	100.101	85.5386	60.4616	60.6798	71.2231	1.82554	1.5891	1.98442	1.76642	224.607	225.85	273.297	177.474	107.268	215.076	476.55	244.694	385.983	124.56	163.876	173.936	233.328	76.0167	194.973	92.5114	60.9129	119.898	373.988	216.087	89.763	72.4108
APP1_YNL094W	85.8807	115.168	56.9218	71.3888	64.415	81.8948	80.0157	114.886	71.3664	71.5084	87.0665	140.958	113.912	148.189	84.1651	96.9621	67.0348	71.9567	84.7012	75.6211	42.1399	65.6332	56.6878	1.9878	1.16393	2.09513	1.55778	241.884	197.936	226.636	96.3558	112.144	105.509	170.196	196.949	192.992	150.296	114.59	114.301	116.664	114.025	172.69	90.7151	39.4142	133.22	65.9979	92.6086	70.1993	77.8416
YNL144C_YNL144C	89.2486	82.4496	61.8715	51.9191	45.6844	167.35	101.838	109.757	57.9852	74.5514	85.6845	167.807	189.046	170.198	125.483	148.137	96.9866	59.9639	78.9261	53.3067	47.6364	52.0112	37.7919	2.01279	1.38729	1.90204	1.59001	120.942	126.882	126.65	86.048	59.729	56.8126	272.314	328.248	372.198	186.326	170.037	139.149	44.8708	114.025	122.554	103.289	46.5805	133.22	153.995	142	55.2388	38.0157
RPS0B_YLR048W	3076.55	3224.7	2433.61	3718.71	3048.06	1691.31	1767.62	1726.36	2468.09	2682.33	2531.15	4539.75	4323.81	3509.6	4172.29	6795.43	4489.91	4417.34	3572.85	4051.31	5545.98	4674.82	4901.31	1.4144	0.517186	1.25209	1.02294	1183.5	1256.13	959.872	3121.93	3967.71	4438.69	885.021	1145.89	675.471	4203.13	5626.01	3413.29	439.734	1520.33	841.169	2513.08	1501.32	1292.23	1231.96	1506.43	3036.98	6375.77
ATG2_YNL242W	144.818	159.664	103.944	141.48	110.556	160.229	178.217	116.937	117.457	135.41	122.308	239.405	162.385	196.608	102.528	88.8819	102.692	109.934	157.852	171.077	71.4546	81.7319	74.1302	1.72543	1.05443	2.35319	2.02273	146.858	177.635	99.9867	89.1851	103.612	114.437	221.255	101.459	151.636	123.531	126.912	100.22	116.664	190.042	105.843	88.9187	75.2454	133.22	197.994	135.826	59.842	77.8416
RRG9_YNL213C	97.6683	111.242	46.1974	77.8787	68.0697	117.501	116.386	110.783	114.484	112.588	104.342	196.894	113.912	93.9022	68.0972	156.217	35.6568	83.9495	67.376	71.902	62.2938	66.8716	33.4313	2.03318	0.990338	2.17482	1.45729	69.1097	182.711	126.65	61.847	52.4152	56.8126	164.523	226.79	179.207	48.3829	87.4829	58.807	53.845	190.042	105.843	88.0206	53.7467	119.898	175.994	92.6086	42.5799	74.221
JIP4_YDR475C	198.704	214.631	174.065	149.267	186.392	249.245	225.499	184.638	176.929	203.875	182.425	257.305	198.74	201.009	144.611	180.457	124.086	215.87	205.978	225.624	135.581	159.749	116.283	1.62963	1.05734	1.98463	1.68959	95.0258	101.506	99.9867	140.276	132.867	142.032	141.83	125.331	248.132	85.4421	134.305	131.695	152.561	114.025	122.554	147.3	139.741	159.864	131.996	179.043	108.176	141.201
OST3_YOR085W	131.347	116.476	50.3222	98.6463	81.775	64.0916	58.1932	47.1852	66.906	73.0299	77.3924	120.821	84.8281	55.7544	122.422	56.5612	131.217	73.9555	51.9758	65.7036	49.4686	75.5401	79.9443	2.00742	0.541941	1.04693	1.09226	43.1936	45.6776	19.9973	81.1181	56.0721	107.132	51.0589	202.917	13.7851	80.295	136.769	84.4833	44.8708	190.042	72.4186	94.3078	53.7467	146.542	65.9979	74.0869	67.8976	106.806
AIM21_YIR003W	740.932	791.778	802.68	645.095	793.538	1142.97	1280.25	1000.12	1305.41	1282.59	1066.91	628.718	610.763	500.323	703.161	608.707	447.85	655.605	629.484	685.549	584.462	802.459	581.413	1.4045	0.876039	1.33031	1.1014	570.155	525.293	446.607	601.887	437.606	472.356	578.668	674.401	620.33	432.358	427.557	381.003	421.786	608.134	696.332	684.405	458.638	526.218	571.982	666.782	508.657	570.235
RPS23B_YPR132W	708.937	501.241	670.687	590.58	563.288	263.488	243.684	481.084	563.498	406.229	544.511	899.448	751.335	839.251	899.801	1074.66	1172.4	1047.37	862.412	766.129	925.246	877.999	1104.68	1.35001	0.624376	1.19344	1.2298	578.794	332.432	853.22	907.089	630.202	503.197	397.125	561.006	661.686	1347.51	788.578	1538.09	493.579	418.092	406.658	846.075	1555.07	746.03	263.992	388.956	2242.92	1258.14
FCF2_YLR051C	407.512	324.564	374.529	384.202	348.572	167.35	170.943	327.219	170.982	155.189	266.036	196.894	220.553	193.673	169.095	207.391	92.7078	495.702	408.106	400.42	467.203	372.747	328.498	1.35212	0.966668	1.76367	1.41512	561.516	905.94	499.933	397.075	314.491	225.627	538.955	584.879	758.181	149.266	227.948	138.321	475.631	874.192	629.484	251.487	157.657	799.318	725.977	537.13	397.029	601.009
UTP10_YJL109C	493.393	482.919	419.077	468.57	522.629	398.792	290.966	421.589	275.058	307.334	403.546	328.902	382.938	407.888	326.714	280.113	365.126	433.739	471.632	505.794	302.308	402.468	388.093	1.41709	1.02105	1.59141	1.50387	345.548	355.27	266.631	467.438	504.649	597.344	295.007	340.185	261.917	287.209	325.289	337.933	188.457	190.042	233.968	255.978	214.987	346.371	285.991	351.913	296.908	255.248
JJJ1_YNL227C	166.71	187.148	154.266	162.247	115.125	238.563	265.507	253.364	172.469	165.839	209.374	116.346	140.572	193.673	65.8018	96.9621	75.5925	131.921	215.603	100.415	159.399	125.075	138.086	1.67391	1.22073	2.37935	1.45145	380.103	268.99	466.604	216.464	165.778	100.639	323.373	358.089	399.768	229.561	145.394	154.886	251.277	76.0167	189.402	110.475	53.7467	139.881	175.994	265.478	63.2944	108.616
NUP192_YJL039C	262.694	289.228	268.935	205.081	245.782	210.078	221.862	279.008	181.39	199.311	237.705	178.995	218.129	199.542	137.725	142.75	175.432	225.864	207.903	264.054	172.224	182.039	206.402	1.55973	1.09189	1.8035	1.55128	310.994	327.356	433.276	307.442	323.024	383.079	306.353	292.44	317.058	190.443	235.341	224.461	385.889	38.0084	311.957	271.247	254.401	313.066	285.991	376.608	192.185	208.181
BCK1_YJL095W	127.979	129.564	84.9702	58.409	99.5919	142.426	87.2899	115.911	74.34	86.723	76.7014	107.397	126.03	107.107	68.8624	51.1745	51.3458	87.9471	88.5513	68.183	34.8112	56.9647	39.2454	1.95982	1.36293	2.209	1.81038	328.271	213.162	253.3	117.42	87.7651	105.509	277.987	322.28	165.421	89.5598	96.108	99.3921	152.561	190.042	144.837	80.8352	68.0791	193.168	219.993	86.4347	59.842	48.8773
CAB3_YKL088W	486.657	465.906	493.322	530.873	358.622	416.595	614.666	583.66	512.946	549.246	391.108	375.889	353.854	271.436	293.813	390.542	149.759	391.764	356.13	318.6	525.833	456.956	280.532	1.4276	1.19678	1.67611	0.975948	898.426	555.744	593.254	416.795	316.929	274.324	907.714	1044.43	510.049	308.827	269.842	198.784	538.45	912.201	607.202	342.202	193.488	885.911	505.984	617.391	257.781	470.67
SHE10_YGL228W	434.455	502.55	475.173	367.328	446.793	409.474	370.982	421.589	380.621	444.265	328.918	501.185	438.683	504.724	426.947	412.089	213.941	389.765	521.683	363.229	377.427	377.701	436.06	1.49058	1.09152	1.78428	1.40915	734.291	565.895	653.246	449.063	455.891	329.513	431.164	584.879	896.033	496.182	500.254	361.125	637.166	722.159	607.202	333.221	304.565	479.591	1055.97	450.695	561.594	479.721
ESC1_YMR219W	575.906	585	676.462	513.999	506.64	744.175	891.084	868.823	785.031	705.956	699.296	469.861	470.19	507.659	359.615	355.528	203.957	491.704	496.657	489.678	452.546	419.805	385.186	1.40948	1.12761	1.97919	1.46064	639.265	677.551	653.246	483.123	446.139	386.326	845.309	775.86	716.826	425.152	478.076	352.014	448.708	266.059	389.946	384.416	254.401	599.488	615.98	543.304	239.368	334.9
YOR019W_YOR019W	50.5181	34.0268	16.4991	9.08585	14.1622	78.3342	83.6528	51.2883	35.6832	22.8218	22.8031	49.2235	21.8129	45.4839	13.0073	8.08018	5.70509	37.9771	28.8754	19.835	18.3217	12.3836	18.8959	2.77509	1.9195	3.06269	2.12907	51.8323	50.7529	39.9947	19.7193	12.1896	10.5509	51.0589	29.8408	68.9256	22.6473	13.5537	18.2219	62.8191	38.0084	72.4186	27.8432	25.0818	66.6098	0	37.0434	25.3178	19.913
UNG1_YML021C	121.243	98.1543	75.0708	84.3686	77.6634	85.4555	116.386	98.4735	112.997	89.7659	101.578	120.821	84.8281	66.025	63.5064	59.2546	51.3458	87.9471	53.9008	136.366	69.6224	64.3948	75.5837	1.80288	0.902646	1.95922	1.6349	155.497	129.42	113.318	56.9171	64.6048	64.9287	198.562	119.363	206.777	40.1475	70.2328	52.1809	170.509	228.05	128.125	100.595	100.327	213.151	131.996	160.522	55.2388	65.1697
CCH1_YGR217W	200.388	232.953	184.79	142.778	190.504	341.822	240.047	271.828	156.114	168.882	150.639	201.369	196.317	142.321	107.119	78.1084	88.4289	185.888	159.777	153.722	115.427	139.935	111.922	1.67265	1.59387	2.2161	1.52759	267.8	274.066	239.968	239.321	258.419	247.541	357.412	214.854	206.777	181.178	182.359	173.936	215.38	114.025	172.69	122.151	111.076	199.829	131.996	234.608	164.565	114.047
RPA135_YPR010C	922.797	1126.81	876.926	873.539	1095.05	580.385	654.674	618.536	544.169	540.117	682.021	888.26	698.014	699.865	711.578	719.136	680.332	719.567	737.286	1025.22	710.882	668.716	782.001	1.47941	0.918031	1.54795	1.48638	302.355	581.121	553.26	642.671	894.716	1199.56	448.184	375.994	441.124	471.476	624.702	618.716	305.122	418.092	417.799	373.638	404.892	552.862	637.98	605.043	361.354	432.654
FPR4_YLR449W	1929.79	1782.48	2150.65	2296.12	1697.17	1288.95	1574.85	1739.7	2326.84	1751.2	1929.28	1700.45	1320.9	1459.89	1597.61	1879.99	938.488	2354.58	2340.83	1723.17	3532.42	2248.87	2242.8	1.24056	0.720769	1.45987	1.10619	863.871	971.918	1059.86	1770.26	1521.26	1205.24	692.132	1277.18	1116.59	1581.19	1160.69	1430.42	906.391	1558.34	1069.57	1025.71	802.617	1325.54	1671.95	1586.69	1859.71	3081.08
GZF3_YJL110C	45.4663	60.2013	22.2738	20.7677	24.6696	56.9703	58.1932	85.1385	17.8416	25.8648	22.8031	82.785	77.5571	70.4267	25.2495	29.6273	25.6729	31.9807	65.4509	45.8685	14.6574	14.8603	30.5242	2.46453	2.17257	2.82869	2.57191	155.497	114.194	159.979	36.7496	37.7877	38.9572	96.4446	149.204	41.3554	47.3535	54.2148	51.3526	80.7675	114.025	161.549	43.1121	32.248	59.9488	21.9993	80.2608	40.2783	43.4465
CBF2_YGR140W	144.818	174.06	138.592	129.798	118.779	145.986	160.031	258.493	104.076	117.152	129.218	102.922	135.725	99.7711	65.8018	53.8678	47.067	135.918	103.952	100.415	86.112	75.5401	72.6766	1.67072	1.53363	2.24215	1.73661	181.413	299.442	266.631	121.453	110.925	94.1466	272.314	190.981	344.628	57.6477	71.4649	62.9484	305.122	152.033	323.098	97.0023	71.6622	159.864	241.992	209.913	87.4614	72.4108
JNM1_YMR294W	95.9843	75.906	61.8715	53.2171	46.5981	92.5768	141.846	129.246	77.3136	51.7295	68.4094	114.109	70.2862	49.8856	40.5523	43.0943	21.3941	81.9507	75.0761	76.8608	65.9581	47.0578	43.606	1.98663	1.58356	2.39998	1.82914	120.942	139.571	133.316	61.3988	36.5688	33.276	130.484	113.395	124.066	61.7654	50.5183	33.1307	107.69	152.033	94.7012	83.5297	50.1636	186.508	109.996	123.478	54.088	90.5135
BCK2_YER167W	180.181	155.738	109.719	137.586	147.104	178.032	207.313	148.736	121.918	109.545	125.072	187.944	203.588	165.796	141.55	121.203	84.1501	85.9483	132.827	131.407	75.119	105.261	75.5837	1.68751	1.27641	1.94879	1.49397	112.303	137.033	99.9867	108.008	95.0788	144.466	295.007	185.013	137.851	74.1185	131.84	95.2508	161.535	266.059	200.544	104.188	89.5778	106.576	43.9986	104.956	55.2388	52.4978
NSA1_YGL111W	235.751	230.335	201.289	207.677	223.397	235.003	196.402	234.9	154.627	168.882	197.627	109.634	174.504	183.403	137.725	134.67	89.8552	193.883	231.003	197.111	130.084	182.039	232.565	1.50187	1.16553	1.69399	1.44279	250.523	210.625	159.979	211.983	195.033	173.684	181.543	226.79	151.636	128.678	135.537	113.473	179.483	114.025	228.397	199.394	171.989	166.525	175.994	321.043	222.106	248.007
GPI15_YNL038W	62.3056	82.4496	47.0224	27.2575	34.7201	71.2129	29.0966	61.5459	22.302	41.0793	26.9491	44.7486	65.4388	29.3444	43.6128	37.7075	39.9356	69.9579	53.9008	74.3814	38.4756	38.3892	37.7919	2.27165	1.64702	1.46965	1.92773	69.1097	63.4411	73.3236	40.335	25.5981	34.0876	68.0785	59.6815	82.7107	27.7944	61.6077	46.383	62.8191	38.0084	27.8533	53.8902	64.496	46.6269	87.9972	67.913	54.088	41.6362
YPK2_YMR104C	122.927	103.389	79.1956	61.005	85.4298	217.199	243.684	230.797	165.035	184.096	186.571	250.592	315.076	155.526	241.783	285.5	174.005	131.921	159.777	204.549	84.2798	146.127	71.2231	1.88546	1.20047	1.42535	1.54706	51.8323	76.1294	79.9893	63.1915	58.51	126.611	164.523	77.586	124.066	122.501	178.662	121.755	98.7158	0	150.408	132.929	60.9129	59.9488	43.9986	123.478	43.7307	47.067
BUD23_YCR047C	437.823	460.671	270.585	366.03	449.991	281.291	283.692	333.374	264.651	190.182	230.104	456.436	317.5	221.551	172.156	269.339	195.399	497.7	325.33	513.232	544.154	370.27	375.011	1.65492	1.27021	2.13992	1.37887	207.329	357.808	359.952	155.514	156.027	159.075	380.105	608.752	482.479	53.53	117.055	51.3526	107.69	342.075	272.962	72.7517	64.496	273.1	527.983	592.695	84.009	195.509
FUN30_YAL019W	395.725	478.993	349.78	391.989	442.225	437.959	421.901	454.414	437.119	508.166	381.434	443.011	395.057	393.216	336.66	492.891	238.188	345.792	302.229	358.271	355.441	333.12	316.87	1.51471	1.02551	1.69323	1.25929	259.161	271.528	299.96	358.981	358.374	300.295	425.491	459.548	344.628	397.357	368.414	275.813	358.967	266.059	300.816	238.015	132.575	239.795	373.988	296.348	156.51	200.94
PRS1_YKL181W	215.544	240.805	182.315	212.868	208.778	185.154	207.313	205.153	220.047	190.182	226.649	322.19	397.48	363.871	345.077	360.915	376.536	287.827	254.104	329.758	296.811	307.114	372.104	1.54635	0.84611	1.43623	1.16206	138.219	192.861	226.636	257.696	288.893	321.397	209.909	173.076	275.702	283.091	293.253	373.549	116.664	190.042	189.402	246.098	293.815	233.134	109.996	191.391	314.17	354.813
MAD1_YGL086W	218.912	192.382	181.49	207.677	172.687	291.973	309.152	415.435	254.243	235.826	272.256	127.534	142.996	168.731	123.187	78.1084	77.0187	195.882	123.202	115.291	113.595	115.168	82.8514	1.49984	1.30572	1.86854	1.55391	207.329	263.915	279.963	183.3	132.867	93.335	158.85	322.28	192.992	140.002	133.073	126.725	233.328	38.0084	233.968	136.522	71.6622	233.134	197.994	290.174	35.675	83.2724
GSC2_YGR032W	156.606	174.06	141.892	146.672	130.2	231.442	301.877	248.235	248.296	231.261	233.559	134.246	113.912	115.911	96.4073	91.5753	88.4289	191.884	179.028	250.417	117.259	134.982	125.004	1.61146	1.02582	1.77149	1.81253	172.774	175.098	153.313	197.641	252.325	362.789	124.811	95.4905	110.281	125.59	121.983	147.432	251.277	228.05	144.837	230.829	175.572	159.864	87.9972	246.956	182.978	179.217
ETP1_YHL010C	90.9325	61.51	49.4972	41.5353	39.2886	74.7735	105.475	71.8036	59.472	38.0364	46.9883	98.447	60.5915	49.8856	43.6128	75.415	44.2145	35.9783	65.4509	59.5051	40.3077	42.1043	24.7101	2.09452	1.46406	1.86674	1.64136	112.303	81.2047	99.9867	44.8166	52.4152	38.9572	107.791	95.4905	68.9256	52.5006	49.2862	48.0395	116.664	76.0167	122.554	44.0103	57.3298	93.2538	65.9979	74.0869	34.5242	54.3081
HOT1_YMR172W	97.6683	124.329	84.9702	79.1767	70.3539	106.819	90.9269	116.937	77.3136	100.416	67.7184	107.397	109.065	98.3039	77.2789	78.1084	27.0992	61.9627	75.0761	79.3402	40.3077	55.7263	33.4313	1.85942	1.35042	2.02819	1.68669	164.136	192.861	186.642	82.4626	75.5755	68.9867	215.582	268.567	289.487	60.736	85.0186	60.4635	179.483	304.067	284.104	85.3261	50.1636	179.847	241.992	135.826	48.3339	68.7902
LAS1_YKR063C	109.456	133.49	70.946	99.9443	86.3435	74.7735	112.749	75.9066	77.3136	73.0299	74.6284	51.4609	60.5915	67.4922	39.022	64.6414	19.9678	81.9507	86.6263	94.2165	109.93	64.3948	68.316	1.85395	1.0379	1.97004	1.52014	95.0258	93.8929	86.6551	90.0814	62.1669	53.5662	68.0785	101.459	13.7851	42.2063	54.2148	30.6459	26.9225	152.033	100.272	62.8718	32.248	106.576	131.996	135.826	59.842	133.96
MSC3_YLR219W	222.279	311.476	213.663	176.525	235.731	509.172	298.24	319.013	289.926	427.529	202.464	152.145	271.45	189.272	189.754	161.604	129.791	141.915	146.302	177.276	130.084	148.603	113.376	1.70755	1.2944	1.62123	1.36985	241.884	466.927	433.276	292.653	255.981	318.151	658.093	328.248	523.834	205.885	316.664	212.037	269.225	380.084	445.653	238.913	214.987	293.083	395.987	382.782	173.772	135.77
CNN1_YFR046C	77.461	74.5973	40.4227	44.1313	48.4254	89.0161	105.475	95.3962	55.0116	44.1222	51.1343	93.9721	67.8625	51.3528	39.7871	48.4811	31.378	59.9639	69.301	88.018	67.7903	48.2961	31.9777	2.07041	1.62095	2.18509	1.73169	69.1097	76.1294	46.6604	52.4355	36.5688	48.6965	90.7714	71.6178	151.636	29.8533	44.3575	38.1003	89.7416	0	89.1305	71.8535	50.1636	66.6098	43.9986	80.2608	36.8258	41.6362
YPR022C_YPR022C	173.445	206.778	178.19	142.778	150.758	202.957	127.298	167.2	168.009	161.274	158.24	96.2096	167.233	120.312	95.6422	126.589	88.4289	163.901	130.902	153.722	93.4406	86.6854	94.4796	1.63439	0.974668	1.71959	1.90512	198.69	228.388	259.965	148.791	137.742	172.061	357.412	256.631	330.843	102.942	125.68	108.503	305.122	114.025	183.832	172.448	96.744	173.186	395.987	185.217	95.517	68.7902
SHQ1_YIL104C	468.134	516.946	302.758	449.1	482.427	398.792	472.82	386.713	358.319	299.727	380.052	275.204	201.164	170.198	160.679	166.99	101.265	389.765	267.579	311.162	349.944	274.916	260.182	1.61435	1.06287	1.93844	1.39965	345.548	748.606	493.268	322.68	237.697	259.715	374.432	614.72	413.554	76.1773	117.055	101.877	323.07	608.134	629.484	305.378	225.736	719.386	769.975	1068.09	237.066	365.674
IRE1_YHR079C	92.6164	79.8322	53.622	57.111	56.6486	78.3342	90.9269	83.087	47.5776	45.6437	40.7692	132.008	135.725	111.509	64.2715	51.1745	42.7882	71.9567	63.5259	66.9433	25.6504	50.7729	33.4313	1.93951	1.65781	2.46392	1.73152	146.858	114.194	153.313	95.0113	82.8892	92.5234	209.909	208.885	165.421	103.972	123.215	104.362	161.535	152.033	189.402	50.2975	42.9973	106.576	109.996	166.695	59.842	54.3081
LYS14_YDR034C	247.539	265.671	222.738	193.399	248.066	199.396	218.225	279.008	172.469	216.047	194.863	176.757	225.4	249.428	122.422	150.83	125.512	165.9	217.528	167.358	161.231	142.412	165.703	1.56343	1.21951	2.12966	1.55331	319.632	233.463	219.971	429.343	296.207	211.018	136.157	202.917	206.777	323.239	243.966	259.248	287.173	190.042	300.816	258.673	179.156	293.083	351.989	240.782	233.614	340.331
CUS2_YNL286W	126.295	137.416	91.5699	106.434	105.074	85.4555	123.661	112.834	108.536	103.459	121.617	109.634	79.9808	76.2956	79.5743	94.2687	45.6407	93.9434	144.377	117.771	122.755	70.5867	88.6655	1.73217	0.869792	1.66719	1.77434	120.942	109.119	146.647	76.6365	69.4807	39.7688	56.7321	113.395	124.066	74.1185	61.6077	55.4939	116.664	38.0084	105.843	88.9187	68.0791	79.9318	131.996	80.2608	85.1598	77.8416
ENT2_YLR206W	675.258	765.604	790.306	602.262	702.169	1103.8	956.551	891.39	1104.69	1236.94	816.076	637.668	765.877	748.283	690.919	686.815	523.442	637.616	714.185	624.804	608.28	792.552	649.729	1.41667	0.948015	1.56034	1.11243	613.349	687.702	806.559	1053.64	837.425	778.333	998.485	692.306	992.528	992.364	848.954	699.058	583.321	532.117	501.359	986.19	523.134	539.54	813.974	506.26	864.256	715.056
SWI4_YER111C	159.974	212.013	134.467	147.97	158.982	206.517	163.669	236.952	145.706	147.581	121.617	98.447	159.962	154.058	94.1119	59.2546	85.5764	105.936	109.727	100.415	67.7903	84.2086	82.8514	1.69581	1.48666	2.00408	1.58173	241.884	347.657	366.618	295.79	143.837	157.452	516.262	393.898	234.347	197.649	194.68	154.058	556.398	266.059	545.925	170.652	114.66	539.54	417.987	308.695	117.382	146.632
IFM1_YOL023W	141.451	100.772	85.7952	96.0504	88.6277	206.517	250.958	200.024	108.536	108.023	165.15	165.57	116.336	98.3039	66.5669	70.0282	44.2145	77.9531	88.5513	78.1005	36.6434	38.3892	26.1636	1.75178	1.341	2.37423	2.24489	190.052	266.453	279.963	71.7066	71.9186	64.9287	170.196	220.822	234.347	73.089	67.7685	62.9484	314.096	380.084	317.528	124.846	82.4116	239.795	197.994	321.043	62.1436	77.8416
PEX12_YMR026C	77.461	58.8926	32.1732	29.8535	41.1159	60.531	36.3708	51.2883	55.0116	30.4291	33.8592	87.2598	63.0152	73.3611	53.5596	59.2546	27.0992	51.9687	71.226	71.902	29.3147	27.244	37.7919	2.22165	1.2198	2.0019	2.29543	69.1097	43.14	39.9947	16.134	26.8171	24.3483	34.0393	71.6178	0	26.765	32.036	28.1611	26.9225	76.0167	89.1305	30.5378	42.9973	19.9829	0	37.0434	34.5242	47.067
SEC39_YLR440C	168.394	175.369	140.242	137.586	153.043	181.593	214.588	182.586	156.114	153.667	179.661	181.232	133.301	115.911	91.0513	110.429	75.5925	129.922	150.152	167.358	133.748	122.598	119.19	1.60887	1.04659	2.04023	1.50118	181.413	243.614	193.308	102.63	86.5461	100.639	300.68	238.726	68.9256	55.5888	94.8758	61.2918	107.69	76.0167	189.402	151.791	125.409	239.795	263.992	234.608	94.3662	90.5135
FRT2_YAL028W	42.0984	52.349	23.9237	15.5757	15.9895	24.9245	25.4595	22.5668	11.8944	22.8218	13.8201	55.9358	36.3549	39.615	29.0752	24.2405	18.5416	19.988	34.6505	28.5129	16.4895	26.0056	13.0818	2.57807	1.37038	2.10103	1.49762	34.5548	27.9141	33.3289	8.96333	14.6275	17.8554	56.7321	17.9045	68.9256	17.5002	19.7145	25.6763	44.8708	0	22.2826	19.7597	14.3324	19.9829	0	0	13.8097	14.4822
SSK22_YCR073C	92.6164	65.4362	52.797	45.4292	43.4002	85.4555	116.386	103.602	57.9852	59.3368	73.2464	248.355	147.843	165.796	87.9908	91.5753	67.0348	97.941	125.127	105.374	58.6294	50.7729	63.9554	2.03517	1.37159	2.51488	2.17554	103.665	86.28	66.6578	53.78	60.948	62.4939	113.464	119.363	82.7107	122.501	93.6437	91.1095	125.638	0	122.554	58.381	57.3298	113.237	65.9979	80.2608	46.0323	59.7389
BUD22_YMR014W	523.704	700.167	500.747	655.479	545.015	466.444	585.57	585.712	486.184	462.523	530	387.076	368.396	380.011	232.602	371.688	185.416	505.696	475.482	361.99	729.204	471.816	359.023	1.49318	1.04664	2.02155	1.13095	2099.21	1563.19	1119.85	883.336	694.807	460.182	1838.12	2154.5	1888.56	504.417	526.13	277.47	1139.72	2584.57	1576.5	354.777	247.235	2298.04	2463.92	2722.69	303.813	1004.7
RRP6_YOR001W	218.912	327.181	181.49	160.949	242.127	302.655	218.225	210.282	153.14	178.01	171.369	221.506	235.095	209.813	165.27	140.056	138.348	245.852	319.555	276.451	144.741	234.051	234.019	1.82483	1.28211	1.9038	1.56098	181.413	185.248	173.31	164.029	175.53	176.119	204.236	125.331	165.421	105.001	126.912	105.19	62.8191	304.067	239.538	160.772	143.324	106.576	241.992	203.739	116.232	144.822
ASF1_YJL115W	1288.21	882.08	1076.56	1290.19	888.561	687.204	876.536	869.849	987.236	928.088	796.727	825.612	676.201	630.906	732.236	945.381	483.507	773.534	839.312	583.894	1201.9	999.359	763.105	1.36341	0.914651	1.4479	0.887828	1598.16	1261.21	686.575	893.196	867.899	538.908	1401.28	1778.51	1309.59	845.156	829.24	425.73	655.114	228.05	506.93	350.286	136.158	779.335	747.976	728.521	271.591	1037.28
YSC83_YHR017W	101.036	96.8456	54.447	72.6868	70.8108	99.6981	174.58	67.7005	63.9324	56.2939	76.7014	114.109	101.794	39.615	47.4385	70.0282	58.4772	103.937	30.8004	86.7783	78.7833	47.0578	30.5242	1.90635	1.23285	1.95549	1.64625	86.3871	111.656	99.9867	56.0208	40.2257	60.059	119.137	71.6178	27.5702	44.2652	54.2148	40.5851	44.8708	114.025	66.8479	57.4828	35.8311	73.2708	43.9986	117.304	37.9767	54.3081
PKH3_YDR466W	222.279	214.631	188.089	142.778	201.925	359.625	160.031	231.823	127.865	203.875	116.089	140.958	210.858	180.468	182.868	118.509	101.265	119.928	155.927	189.673	53.1329	139.935	93.0261	1.63312	1.60018	1.60112	1.53181	406.019	329.894	466.604	175.681	135.304	134.727	658.093	590.847	523.834	181.178	187.287	154.886	538.45	114.025	512.501	145.503	114.66	359.693	483.985	302.521	150.756	94.134
RRN6_YBL014C	53.8859	56.2751	28.0484	19.4697	26.9538	39.1671	47.282	38.9791	8.92081	10.6502	17.2751	51.4609	67.8625	39.615	15.3027	18.8537	25.6729	47.9711	25.0254	43.3892	21.986	12.3836	14.5353	2.37661	1.95943	2.70882	2.48466	95.0258	63.4411	86.6551	49.7465	34.1309	54.3778	119.137	101.459	68.9256	40.1475	35.7325	29.8176	53.845	114.025	38.9946	34.1304	25.0818	66.6098	87.9972	111.13	32.2226	25.3438
FOB1_YDR110W	138.083	123.02	88.2701	83.0706	110.099	124.623	116.386	90.2673	68.3928	92.8088	64.9544	78.3101	70.2862	85.0989	40.5523	37.7075	34.2306	91.9446	82.7762	115.291	89.7763	68.1099	88.6655	1.78827	1.35341	2.34793	1.59965	43.1936	111.656	79.9893	56.9171	39.0067	66.5519	119.137	185.013	151.636	28.8238	56.6791	28.1611	98.7158	304.067	139.266	64.6682	28.6649	146.542	175.994	129.652	42.5799	79.6518
RPS24B_YIL069C	1638.47	988.087	688.012	1421.29	855.668	470.005	465.546	396.971	835.582	517.295	639.179	1141.09	1432.38	1339.57	990.088	1182.4	996.965	1007.39	1076.09	811.997	905.092	803.697	1085.79	1.74169	0.447475	1.74791	1.43069	457.852	362.883	606.586	1024.06	676.522	896.016	283.661	734.083	220.562	1202.37	739.292	1123.13	215.38	608.134	317.528	477.826	566.132	679.42	483.985	543.304	1294.66	1430.11
NUP85_YJR042W	244.171	256.51	223.562	251.808	234.818	220.76	218.225	230.797	185.85	203.875	190.026	161.095	176.927	140.853	142.316	166.99	112.676	249.85	225.228	266.533	241.846	225.382	210.762	1.45147	1.12493	1.59527	1.36801	77.7484	131.958	146.647	134.45	153.589	172.061	124.811	95.4905	110.281	70.0008	108.43	81.9985	98.7158	76.0167	139.266	174.245	132.575	93.2538	175.994	148.174	120.835	135.77
CRP1_YHR146W	532.124	599.396	609.641	541.257	576.994	719.25	854.713	821.638	828.148	978.296	794.654	396.025	414.446	469.511	442.249	552.145	328.043	541.674	590.984	423.974	600.952	558.501	530.539	1.35046	0.912909	1.41842	1.17746	431.936	545.594	533.262	663.286	503.43	344.934	448.184	662.465	468.694	662.948	386.896	421.588	744.856	266.059	523.642	520.938	286.649	386.337	505.984	351.913	298.059	331.279
DYN3_YMR299C	70.7253	82.4496	42.8976	31.1515	48.8823	71.2129	76.3786	58.4686	44.604	44.1222	60.8083	60.4107	84.8281	54.2872	24.4844	32.3207	21.3941	47.9711	59.6759	68.183	62.2938	38.3892	34.8848	2.16543	1.09612	2.65141	1.69779	43.1936	71.0541	53.3262	40.7831	34.1309	41.392	45.3857	59.6815	96.4958	19.559	30.8038	20.7067	116.664	38.0084	100.272	76.3444	32.248	53.2879	43.9986	49.3913	43.7307	47.067
GIM3_YNL153C	146.502	189.765	127.043	93.4544	138.881	92.5768	170.943	120.015	77.3136	86.723	122.308	181.232	157.538	76.2956	94.877	212.778	87.0027	191.884	80.8512	208.268	177.72	120.121	72.6766	1.81812	1.08168	1.64736	1.5093	120.942	299.442	159.979	129.072	65.8238	122.553	147.504	101.459	110.281	62.7948	188.52	84.4833	62.8191	190.042	116.984	96.1041	78.8285	186.508	329.989	253.13	85.1598	202.75
KIN1_YDR122W	289.637	362.517	329.157	253.106	285.071	427.277	432.812	416.461	373.187	407.75	339.283	317.715	353.854	252.362	273.154	188.537	171.153	259.844	229.078	252.897	157.567	247.672	204.948	1.54144	1.12868	1.77211	1.33928	233.245	241.076	226.636	228.117	186.501	248.352	283.661	190.981	303.273	191.473	189.752	183.047	448.708	266.059	323.098	255.978	182.739	213.151	329.989	333.391	115.081	128.529
RPL13B_YMR142C	623.056	752.516	720.185	655.479	699.885	377.428	378.256	523.14	428.199	447.308	707.588	1132.14	1182.75	870.063	1329.81	921.14	1106.79	875.473	829.687	934.727	709.05	986.975	802.35	1.3701	0.654565	1.24626	1.19259	354.187	322.281	659.912	865.858	538.78	521.053	238.275	316.312	289.487	993.393	829.24	1321.92	385.889	304.067	384.375	625.126	888.612	319.727	373.988	339.565	1822.88	948.581
REH1_YLR387C	466.45	319.329	365.455	399.777	386.49	324.019	294.603	354.915	468.342	333.199	423.585	246.117	184.198	221.551	167.565	185.844	122.659	285.828	371.53	322.32	353.609	343.026	418.617	1.38372	0.704939	1.85804	1.18449	155.497	144.646	146.647	229.013	255.981	202.902	130.484	167.108	179.207	131.766	110.894	126.725	170.509	380.084	194.973	304.479	265.15	193.168	197.994	246.956	205.995	289.643
HAT2_YEL056W	151.554	179.295	121.268	146.672	138.424	199.396	167.306	174.38	138.272	123.238	158.24	172.282	123.607	143.788	97.1724	72.7216	88.4289	145.912	202.128	131.407	91.6085	121.36	127.911	1.65024	1.13241	2.06575	1.65573	69.1097	152.259	159.979	109.801	126.772	73.0448	170.196	214.854	317.058	114.266	75.1614	81.9985	224.354	152.033	228.397	119.456	118.243	186.508	197.994	166.695	124.287	110.426
PRP6_YBR055C	151.554	149.195	128.693	90.8585	121.977	178.032	152.757	176.432	124.891	127.802	114.016	136.483	118.759	145.255	76.5137	61.948	45.6407	149.91	138.602	135.126	102.601	113.929	111.922	1.72842	1.34855	2.35056	1.54772	164.136	119.269	153.313	110.249	99.9547	94.9582	107.791	101.459	96.4958	62.7948	101.037	80.342	107.69	152.033	144.837	112.271	89.5778	133.22	131.996	172.869	85.1598	130.339
ABP1_YCR088W	980.05	1122.89	1056.77	1185.05	1122.01	2018.89	2273.17	1569.42	2322.38	2479.97	1554.07	1192.55	1068.83	875.932	1209.68	1443.66	1096.8	1145.31	1070.32	1102.08	1540.85	1472.41	1276.2	1.29016	0.90155	1.22403	0.918799	587.432	507.529	579.923	889.61	666.771	633.866	476.55	370.026	523.834	1012.95	784.882	617.888	646.14	1140.25	685.191	966.43	773.952	486.252	615.98	611.217	669.77	651.697
MBP1_YDL056W	154.922	157.047	136.942	145.374	102.333	163.79	167.306	191.818	145.706	129.324	118.853	71.5978	113.912	101.238	63.5064	59.2546	51.3458	123.925	103.952	106.613	91.6085	79.2552	88.6655	1.65364	1.33657	2.01018	1.6404	198.69	398.41	359.952	143.413	127.991	116.06	374.432	298.408	413.554	120.442	142.93	89.4529	493.579	266.059	267.392	131.133	96.744	166.525	109.996	234.608	42.5799	59.7389
COQ1_YBR003W	133.031	132.181	99.8194	124.606	91.8256	124.623	163.669	117.963	156.114	139.974	129.909	116.346	109.065	93.9022	114.771	123.896	88.4289	87.9471	111.652	88.018	98.9372	65.6332	71.2231	1.69577	0.860981	1.37598	1.65283	112.303	96.4305	133.316	76.6365	117.02	102.263	62.4053	77.586	27.5702	100.883	99.8045	91.9377	71.7933	76.0167	77.9892	97.0023	114.66	46.6269	153.995	74.0869	56.3896	88.7032
SMC3_YJL074C	281.217	303.624	273.06	289.449	286.898	291.973	341.885	402.1	258.703	305.813	311.643	161.095	201.164	225.952	162.209	183.151	139.775	317.809	217.528	238.021	283.986	247.672	200.588	1.41797	1.16221	1.69334	1.28968	198.69	274.066	179.976	319.094	197.471	197.221	260.968	196.949	151.636	211.032	287.092	183.875	197.432	342.075	172.69	228.135	197.071	253.117	263.992	284	222.106	342.141
KCH1_YJR054W	74.0932	75.906	28.8734	41.5353	48.4254	17.8032	40.0079	48.211	23.7888	21.3004	24.1851	73.8352	67.8625	54.2872	25.2495	26.9339	32.8043	41.9747	34.6505	33.4716	29.3147	24.7672	20.3495	2.18885	1.45099	2.52702	1.73551	86.3871	45.6776	53.3262	63.1915	26.8171	38.9572	96.4446	53.7134	13.7851	41.1769	29.5717	53.8374	71.7933	38.0084	72.4186	19.7597	25.0818	106.576	109.996	86.4347	34.5242	38.0157
REV7_YIL139C	62.3056	36.6443	18.149	25.9596	16.9032	21.3639	65.4674	65.649	28.2492	16.736	31.7862	100.684	75.1335	58.6889	21.4238	32.3207	15.689	31.9807	38.5006	49.5876	21.986	17.3371	17.4424	2.5159	1.58501	3.07053	2.25799	51.8323	78.667	53.3262	44.3685	20.7223	25.1599	62.4053	125.331	41.3554	57.6477	73.9292	35.6155	35.8967	76.0167	22.2826	30.5378	10.7493	46.6269	21.9993	30.8695	35.675	28.9643
PDS5_YMR076C	207.124	261.745	217.788	201.187	204.209	220.76	272.781	296.446	205.179	202.354	295.059	127.534	159.962	165.796	80.3394	96.9621	101.265	177.893	182.878	195.871	188.713	123.836	136.632	1.54536	0.99458	2.12931	1.66668	371.465	342.582	393.281	346.433	247.449	209.395	487.896	399.866	289.487	225.444	237.806	152.401	260.251	228.05	155.978	232.626	128.992	432.964	527.983	407.478	164.565	179.217
ROM2_YLR371W	124.611	108.624	84.1453	92.1564	90.4551	156.668	152.757	138.478	72.8532	82.1586	82.9205	60.4107	116.336	105.64	90.2862	32.3207	69.8874	55.9663	82.7762	101.655	43.9721	43.3427	36.3383	1.72576	1.57733	1.64595	2.04589	362.826	472.002	366.618	180.163	182.844	219.134	476.55	298.408	289.487	172.943	197.145	158.199	394.863	190.042	401.087	174.245	111.076	359.693	373.988	216.087	88.6122	61.5492
VMA8_YEL051W	363.73	335.033	243.361	386.797	311.567	274.17	265.507	296.446	346.425	304.291	295.059	454.199	336.889	328.658	364.205	439.023	241.04	375.774	282.979	379.345	434.224	333.12	318.324	1.51832	0.863449	1.54286	1.24469	146.858	159.872	99.9867	265.763	186.501	210.207	124.811	125.331	179.207	248.091	331.449	227.774	134.612	76.0167	150.408	370.944	243.652	99.9147	219.993	117.304	308.416	439.895
PDC1_YLR044C	5412.17	7059.26	6150.86	7124.6	6112.11	6978.86	5419.25	5417.07	7402.78	8438	6093.27	7309.69	9895.81	9208.29	9305.6	9117.13	14312.7	7889.25	9492.31	8178.24	7773.9	9576.26	10227.1	1.33691	0.761141	1.16152	1.15521	2781.67	1299.27	3019.6	6346.04	8419.35	10204.4	2490.54	1700.92	1089.02	9184.51	9785.77	10902.5	4226.83	2166.48	4005.3	8499.37	13203.8	1918.36	1693.95	2247.3	10929.2	7518.05
SMC5_YOL034W	186.917	145.268	112.194	170.035	113.754	138.865	207.313	216.436	135.299	100.416	120.235	111.872	126.03	102.706	53.5596	78.1084	69.8874	109.934	63.5259	104.134	71.4546	52.0112	43.606	1.68639	1.47622	2.21518	1.89734	233.245	421.249	333.289	135.346	98.7357	86.0305	340.393	334.217	248.132	96.7658	97.3401	88.6247	349.992	494.109	334.239	131.133	93.1609	346.371	329.989	388.956	84.009	95.9443
BI2_Q0110	165.026	129.564	140.242	96.0504	83.6024	509.172	425.538	430.821	110.023	106.502	172.06	199.131	332.042	338.928	100.233	96.9621	223.925	167.899	186.728	214.466	58.6294	82.9703	71.2231	1.79768	2.10496	2.42582	2.34148	267.8	236.001	199.973	135.794	252.325	228.874	209.909	101.459	41.3554	160.59	301.878	194.643	726.907	836.184	562.636	225.44	218.57	93.2538	197.994	197.565	344.091	155.683
MCM3_YEL032W	316.58	366.443	313.482	282.959	344.917	259.927	367.345	242.081	227.481	225.176	252.216	281.916	235.095	269.969	251.73	212.778	202.531	243.853	333.03	260.335	225.357	313.306	283.439	1.48476	1.05383	1.59981	1.2042	155.497	208.087	213.305	170.751	226.726	220.758	204.236	196.949	261.917	141.031	158.948	121.755	134.612	266.059	239.538	136.522	136.158	246.456	131.996	203.739	133.494	114.047
FRT1_YOR324C	117.875	81.1409	63.5214	67.4949	70.8108	78.3342	61.8303	75.9066	40.1436	56.2939	40.7692	69.3604	46.0496	74.8283	31.3706	32.3207	38.5094	61.9627	44.2756	66.9433	40.3077	40.866	47.9666	1.86534	1.50655	2.2697	1.65536	43.1936	119.269	59.992	73.9475	68.2617	58.4358	85.0982	71.6178	55.1405	46.324	35.7325	26.5046	35.8967	114.025	105.843	32.3341	14.3324	59.9488	21.9993	86.4347	35.675	30.7746
VAC7_YNL054W	149.87	123.02	115.494	98.6463	110.099	92.5768	181.854	158.994	101.102	139.974	118.853	91.7347	116.336	104.173	72.688	110.429	77.0187	105.936	103.952	102.894	51.3007	92.8772	63.9554	1.66595	1.18473	1.75245	1.52162	293.716	362.883	266.631	144.758	130.429	142.032	329.046	220.822	385.983	106.031	109.662	81.9985	296.147	380.084	239.538	129.336	64.496	439.625	307.99	296.348	75.9533	79.6518
REI1_YBR267W	417.616	337.651	295.333	380.308	388.774	149.547	156.394	156.942	165.035	164.317	149.948	93.9721	126.03	121.779	99.4678	107.736	91.2815	267.839	209.828	241.74	219.86	257.579	190.413	1.44195	0.938972	1.59603	1.22298	129.581	223.313	206.639	246.043	174.311	226.439	90.7714	149.204	179.207	45.2946	73.9292	92.766	98.7158	190.042	161.549	95.2059	78.8285	206.49	351.989	401.304	159.962	273.351
BRR1_YPR057W	85.8807	91.6107	61.0466	66.1969	54.3644	89.0161	47.282	97.4477	63.9324	45.6437	55.9713	55.9358	48.4732	46.9511	32.1358	24.2405	28.5255	67.9591	50.0507	52.067	54.9651	56.9647	43.606	1.89495	1.37255	2.07614	1.28467	224.607	101.506	153.313	102.63	78.0134	63.3055	90.7714	161.14	124.066	52.5006	27.1074	57.9787	206.406	152.033	200.544	77.2425	100.327	133.22	175.994	142	85.1598	143.011
YPT52_YKR014C	242.487	166.208	155.091	210.272	156.697	174.472	320.063	261.57	333.043	261.69	308.879	257.305	152.691	203.944	162.209	212.778	148.332	263.841	221.378	198.35	263.832	168.417	206.402	1.58082	0.737731	1.72295	1.50813	717.013	492.303	493.268	350.018	403.475	223.192	442.511	590.847	510.049	446.77	335.146	193.815	673.062	912.201	618.343	500.28	369.061	1052.44	571.982	753.217	307.266	622.733
YOL098C_YOL098C	259.326	329.798	275.535	234.934	275.02	356.064	229.136	322.09	172.469	193.225	212.829	205.844	346.583	302.248	281.571	210.085	293.812	257.845	238.703	278.93	159.399	224.144	200.588	1.5356	1.40537	1.44731	1.49515	181.413	230.926	286.628	208.397	232.821	295.426	295.007	149.204	165.421	148.237	220.556	236.056	242.302	190.042	167.12	193.106	214.987	173.186	131.996	197.565	145.002	161.114
LDB19_YOR322C	212.176	248.658	200.464	202.485	217.458	195.835	258.233	240.029	209.639	174.967	181.043	225.981	162.385	189.272	136.96	137.363	142.627	113.931	167.477	163.639	106.266	139.935	98.8402	1.52062	1.19437	1.88095	1.43218	181.413	317.206	326.623	231.702	224.288	199.656	459.53	381.962	275.702	137.943	151.555	145.775	305.122	418.092	339.81	142.809	64.496	286.422	483.985	345.739	112.779	132.15
CAF130_YGR134W	165.026	191.074	130.343	101.242	158.525	199.396	160.031	121.04	93.6685	104.98	141.656	156.62	130.878	127.648	52.7945	91.5753	64.1823	101.939	119.352	95.4562	71.4546	70.5867	98.8402	1.77638	1.07424	2.49562	1.72032	172.774	213.162	206.639	118.764	146.275	155.829	226.928	149.204	68.9256	92.6481	80.09	67.918	89.7416	190.042	122.554	86.2242	85.9947	133.22	131.996	216.087	63.2944	83.2724
EMI1_YDR512C	133.031	53.6577	43.7226	59.707	43.857	131.744	160.031	107.705	78.8004	38.0364	87.0665	158.858	60.5915	49.8856	54.3247	75.415	62.756	99.9398	73.1511	100.415	97.105	63.1565	43.606	2.18327	1.40828	1.94172	1.63745	95.0258	215.7	86.6551	51.091	29.255	47.0733	107.791	179.045	124.066	40.1475	65.3042	57.1505	62.8191	228.05	167.12	83.5297	60.9129	266.439	197.994	191.391	60.9928	54.3081
YKE2_YLR200W	247.539	227.718	251.611	172.631	194.159	235.003	127.298	277.982	199.231	200.832	211.447	223.743	201.164	201.009	181.338	161.604	141.201	339.795	323.405	203.309	254.672	334.358	203.495	1.55468	1.08757	1.71999	1.18022	198.69	431.4	366.618	344.64	147.494	163.133	192.889	161.14	344.628	251.179	226.716	283.268	242.302	380.084	161.549	227.237	136.158	106.576	197.994	104.956	254.328	170.165
JIP5_YPR169W	235.751	314.094	197.164	190.803	263.142	206.517	185.491	255.416	197.745	225.176	223.194	178.995	222.977	201.009	165.27	166.99	124.086	193.883	219.453	167.358	241.846	182.039	235.472	1.68779	1.00508	1.75754	1.25733	146.858	220.775	199.973	206.157	141.399	124.988	130.484	244.694	234.347	163.678	113.358	147.432	233.328	190.042	206.114	116.762	111.076	159.864	109.996	154.348	158.811	157.493
CUR1_YPR158W	458.03	196.309	200.464	294.641	174.971	284.852	229.136	304.652	295.873	193.225	252.907	145.433	130.878	132.05	76.5137	142.75	87.0027	199.88	171.327	214.466	183.217	154.795	130.818	1.85794	1.07274	1.97411	1.52837	328.271	428.862	286.628	232.15	184.063	182.612	283.661	590.847	413.554	48.3829	147.858	101.049	619.217	418.092	473.506	284.72	214.987	599.488	373.988	419.826	222.106	325.848
HKR1_YDR420W	129.663	185.839	125.393	96.0504	123.805	170.911	127.298	147.71	86.2345	106.502	91.9035	123.059	225.4	139.386	137.725	99.6555	115.528	93.9434	132.827	132.647	60.4616	91.6388	68.316	1.79731	1.44681	1.70254	1.69473	526.961	642.024	559.925	252.318	192.596	348.18	873.675	411.803	482.479	201.767	216.859	252.622	457.682	152.033	362.093	123.947	85.9947	319.727	571.982	358.087	96.6678	88.7032
PZF1_YPR186C	58.9377	48.4228	26.3985	28.5555	24.2127	46.2884	32.7337	58.4686	20.8152	25.8648	24.8761	44.7486	16.9656	42.5494	13.7725	10.7736	15.689	35.9783	28.8754	29.7526	18.3217	27.244	15.9889	2.2917	1.68753	2.581	1.55049	86.3871	144.646	139.981	57.8135	30.474	21.9134	113.464	143.236	110.281	40.1475	19.7145	28.9894	206.406	38.0084	77.9892	35.0286	32.248	266.439	87.9972	129.652	34.5242	72.4108
CWH41_YGL027C	254.274	231.644	223.562	234.934	239.843	263.488	301.877	314.91	227.481	213.004	229.413	384.838	315.076	380.011	341.251	301.66	338.027	311.812	254.104	247.938	218.028	279.87	202.041	1.42123	1.25513	1.54451	1.29089	190.052	144.646	139.981	203.916	231.602	236.99	147.504	125.331	110.281	232.65	293.253	277.47	107.69	152.033	161.549	208.375	118.243	139.881	153.995	197.565	215.201	244.386
LCD1_YDR499W	85.8807	81.1409	56.0969	45.4292	56.6486	85.4555	98.2011	98.4735	43.1172	57.8153	60.1173	64.8855	65.4388	38.1478	28.3101	43.0943	24.2466	59.9639	36.5755	53.3067	38.4756	35.9125	24.7101	1.95847	1.50031	2.19875	1.6746	112.303	177.635	133.316	80.67	37.7877	35.7108	158.85	101.459	179.207	38.0886	45.5897	57.9787	152.561	38.0084	155.978	60.1773	53.7467	99.9147	175.994	129.652	43.7307	45.2567
ZRG8_YER033C	90.9325	85.0671	56.9218	64.8989	58.9328	81.8948	134.572	139.504	86.2345	83.6801	66.3364	85.0224	96.9464	82.1644	61.211	83.4952	44.2145	49.9699	73.1511	54.5464	42.1399	48.2961	37.7919	1.87458	1.52591	1.89421	1.58946	69.1097	137.033	119.984	112.938	90.203	122.553	170.196	119.363	68.9256	103.972	113.358	82.8268	179.483	266.059	150.408	98.7986	53.7467	86.5928	109.996	92.6086	51.7863	63.3594
SRP72_YPL210C	569.17	537.886	609.641	610.05	603.491	662.28	876.536	863.694	670.547	642.055	838.188	436.299	467.767	421.093	355.789	422.863	241.04	647.61	592.909	556.621	635.763	507.729	476.759	1.23936	1.01245	1.78127	1.4297	596.071	497.379	886.548	575.446	424.198	331.948	453.857	841.51	703.041	432.358	320.36	357.812	906.391	646.142	1086.28	567.643	601.963	932.538	791.975	889.043	655.96	747.641
YIR016W_YIR016W	82.5128	65.4362	48.6723	46.7272	41.1159	113.941	94.564	81.0354	50.5512	60.8583	65.6454	111.872	104.217	89.5006	82.6348	35.0141	77.0187	89.9459	84.7012	57.0258	45.8042	43.3427	62.5019	2.00636	1.34161	1.82305	1.91118	146.858	96.4305	33.3289	47.0575	80.4513	43.0153	102.118	143.236	82.7107	98.8246	59.1434	69.5745	62.8191	190.042	133.696	44.9085	32.248	126.559	43.9986	30.8695	58.6912	65.1697
PAL1_YDR348C	309.844	342.886	273.885	303.727	337.608	348.943	443.723	356.966	356.832	346.892	408.383	264.017	254.484	199.542	240.253	239.712	135.496	167.899	134.752	195.871	245.511	184.516	156.982	1.4611	0.894048	1.56684	1.07914	483.768	779.057	573.257	476.849	310.835	412.297	811.269	608.752	675.471	330.445	378.271	266.702	520.501	722.159	562.636	354.777	125.409	752.691	549.982	432.173	232.463	251.627
MTR10_YOR160W	176.813	196.309	153.441	155.757	173.144	206.517	116.386	130.272	71.3664	103.459	107.797	127.534	140.572	115.911	126.248	75.415	84.1501	123.925	125.127	163.639	93.4406	97.8306	104.654	1.56955	1.31782	1.63653	1.68113	224.607	131.958	113.318	146.999	196.252	177.742	141.83	161.14	110.281	113.237	125.68	110.988	152.561	190.042	139.266	112.271	93.1609	119.898	153.995	104.956	86.3106	92.3237
RPN10_YHR200W	410.88	310.168	390.203	377.712	339.892	356.064	298.24	208.23	328.583	240.39	263.272	279.679	222.977	179.001	283.866	199.311	178.284	263.841	352.28	276.451	344.448	310.829	321.231	1.32691	0.856415	1.3369	1.20705	112.303	215.7	226.636	200.779	156.027	185.858	238.275	268.567	151.636	142.06	139.233	172.28	161.535	190.042	167.12	145.503	100.327	99.9147	153.995	216.087	180.677	231.714
CIR2_YOR356W	122.927	120.403	93.2198	96.0504	98.2214	142.426	134.572	138.478	123.404	120.195	121.617	219.268	176.927	184.87	156.853	180.457	165.448	97.941	144.377	173.557	113.595	111.453	117.736	1.68584	1.07843	1.66677	1.53211	51.8323	78.667	59.992	55.1245	62.1669	80.3493	56.7321	71.6178	55.1405	76.1773	66.5363	79.5137	44.8708	38.0084	61.2772	66.4645	82.4116	19.9829	87.9972	86.4347	48.3339	68.7902
AFG2_YLR397C	589.377	537.886	616.241	567.216	627.247	665.841	516.465	492.367	569.445	565.982	640.561	328.902	298.11	297.846	313.706	263.952	236.761	457.724	510.132	587.613	498.35	484.2	530.539	1.26832	0.780293	1.53398	1.33334	596.071	834.886	913.212	330.299	496.116	400.935	680.785	931.032	1185.52	173.972	232.877	205.41	412.812	342.075	713.044	291.007	333.229	699.403	1055.97	642.086	216.352	316.797
POB3_YML069W	528.756	454.127	466.099	573.706	517.604	466.444	607.392	666.747	611.075	538.596	664.055	402.738	387.786	311.051	347.372	398.622	279.55	337.797	348.43	415.296	509.343	460.671	402.629	1.28996	0.90974	1.53145	0.982264	440.574	352.733	399.947	360.774	294.988	287.309	419.818	525.198	399.768	237.797	280.931	225.289	484.605	760.167	729.756	550.578	401.309	832.623	329.989	518.608	288.853	562.994
GPB2_YAL056W	134.715	116.476	108.069	94.7524	97.3077	106.819	130.935	147.71	80.2872	80.6372	80.8474	145.433	169.656	143.788	99.4678	102.349	88.4289	131.921	161.702	158.68	91.6085	111.453	90.119	1.66494	1.4984	2.01444	1.70021	103.665	192.861	146.647	110.697	117.02	135.539	243.948	208.885	234.347	113.237	89.9472	114.301	197.432	152.033	144.837	82.6316	78.8285	126.559	241.992	166.695	86.3106	97.7545
RAD52_YML032C	181.865	187.148	153.441	147.97	174.514	153.108	127.298	102.577	108.536	108.023	86.3755	93.9721	140.572	99.7711	118.596	88.8819	94.134	89.9459	130.902	100.415	106.266	86.6854	117.736	1.5655	1.17906	1.42869	1.46315	267.8	182.711	206.639	90.9778	92.6409	112.002	255.295	274.535	275.702	88.5304	51.7505	89.4529	260.251	266.059	178.261	85.3261	46.5805	246.456	153.995	216.087	71.3501	74.221
VMA9_YCL005W-A	67.3574	85.0671	42.8976	35.0454	50.2528	42.7277	61.8303	32.8245	43.1172	34.9935	44.2242	87.2598	55.7442	63.0906	68.8624	51.1745	49.9196	37.9771	100.101	68.183	54.9651	60.6798	65.409	2.11251	0.851266	1.57896	1.4588	17.2774	71.0541	66.6578	70.3621	48.7584	62.4939	22.6928	41.7771	27.5702	86.4715	61.6077	91.1095	53.845	38.0084	44.5653	64.6682	60.9129	26.6439	87.9972	55.5652	90.9138	47.067
SSD1_YDR293C	314.896	289.228	313.482	282.959	306.999	512.733	447.361	383.636	466.855	430.572	415.293	575.02	567.137	453.372	606.754	498.278	373.684	269.838	308.004	272.732	258.336	323.213	216.576	1.36583	0.92407	1.42753	1.19328	371.465	400.948	479.936	328.954	286.455	426.906	516.262	250.662	330.843	438.534	412.772	418.275	251.277	228.05	233.968	302.683	182.739	219.812	307.99	253.13	127.74	164.735
KEL3_YPL263C	597.797	515.637	675.637	494.53	438.57	405.914	596.481	581.609	472.803	454.915	417.366	418.4	683.472	415.224	333.6	487.504	299.517	535.678	354.205	565.299	456.21	397.514	328.498	1.41899	1.1975	1.87319	1.47429	397.381	439.013	499.933	340.158	286.455	333.571	459.53	728.115	840.892	232.65	336.378	289.894	493.579	646.142	467.935	434.714	343.979	572.845	769.975	734.695	318.774	441.706
RPS11B_YBR048W	1869.17	2372.72	2506.21	2066.38	1835.6	1787.44	745.601	1347.86	1738.07	1886.61	1158.12	2201.63	3451.29	2378.37	3368.13	2510.24	4120.5	2984.2	2567.99	2325.66	2259.07	3266.8	2187.57	1.37531	0.868927	1.05563	1.08911	1313.08	2537.65	2506.33	1562.76	1827.22	2047.69	1412.63	1587.53	1998.84	2086.64	2629.42	2749.85	1166.64	1558.34	1643.34	1781.07	2916.65	1605.3	2661.91	1864.52	3201.55	2337.06
ABZ1_YNR033W	166.71	154.429	143.542	134.99	141.622	202.957	141.846	148.736	181.39	143.017	165.15	96.2096	164.809	155.526	114.771	118.509	148.332	111.933	152.077	137.606	106.266	106.499	113.376	1.54648	0.888068	1.53974	1.55598	207.329	121.807	206.639	111.145	117.02	112.002	136.157	131.299	137.851	96.7658	99.8045	78.6854	71.7933	152.033	228.397	125.744	96.744	126.559	153.995	160.522	63.2944	74.221
MRPL51_YPR100W	180.181	193.691	123.743	110.328	175.885	167.35	221.862	194.895	165.035	178.01	287.458	223.743	123.607	98.3039	151.497	158.91	111.249	197.881	102.026	180.995	175.888	95.3539	95.9332	1.76854	0.685659	1.48538	1.7162	86.3871	294.367	126.65	159.995	119.458	129.857	73.7518	143.236	82.7107	142.06	162.644	95.2508	98.7158	304.067	183.832	410.463	222.153	106.576	43.9986	209.913	149.605	144.822
RPL41B_YDL133C-A	333.419	256.51	240.062	333.58	184.565	409.474	447.361	219.514	282.492	206.918	266.727	456.436	443.53	267.034	291.517	479.424	370.831	413.751	327.255	250.417	465.371	298.445	216.576	1.58738	1.09228	1.57284	1.30889	207.329	144.646	299.96	252.766	240.135	218.323	170.196	220.822	179.207	265.591	340.074	340.418	170.509	114.025	272.962	340.406	508.802	233.134	175.994	104.956	428.1	436.275
VPS34_YLR240W	99.3522	83.7583	64.3464	64.8989	63.9581	103.259	90.9269	80.0097	83.2609	91.2874	80.1564	98.447	72.7098	73.3611	66.5669	70.0282	55.6247	67.9591	55.8258	84.2989	45.8042	53.2496	49.4201	1.8273	0.986058	1.73441	1.61285	95.0258	106.581	73.3236	52.4355	48.7584	59.2474	56.7321	77.586	96.4958	60.736	56.6791	44.7265	53.845	38.0084	55.7066	52.0938	32.248	73.2708	0	61.7391	41.4291	61.5492
GYP6_YJL044C	63.9895	54.9664	37.1229	24.6616	29.238	60.531	61.8303	69.752	34.1964	44.1222	35.2412	107.397	111.488	88.0333	53.5596	43.0943	44.2145	31.9807	71.226	53.3067	20.1539	22.2905	26.1636	2.22328	1.5701	2.35881	2.32478	103.665	86.28	113.318	47.0575	51.1963	49.5081	51.0589	35.8089	68.9256	94.7069	97.3401	58.807	71.7933	38.0084	33.4239	42.214	25.0818	26.6439	65.9979	37.0434	48.3339	43.4465
NOP14_YDL148C	545.595	632.114	642.639	671.055	539.076	519.854	654.674	809.329	572.418	658.791	747.666	313.24	298.11	308.117	260.147	274.726	183.989	479.711	438.906	330.997	555.147	452.002	369.197	1.3188	0.975988	1.74138	1.14542	423.297	746.068	633.249	700.484	503.43	395.253	595.687	513.261	468.694	360.298	400.45	279.955	556.398	304.067	573.778	456.27	268.733	452.947	769.975	629.738	247.424	479.721
AFT1_YGL071W	180.181	205.47	175.715	125.904	168.575	192.275	189.128	155.916	89.2081	124.759	82.2295	96.2096	128.454	152.591	75.7486	86.1886	48.4933	79.9519	148.227	123.969	47.6364	65.6332	84.3049	1.64231	1.64247	2.17627	2.00339	310.994	342.582	279.963	160.892	131.648	156.64	465.203	250.662	220.562	108.089	101.037	81.1702	376.915	266.059	306.386	124.846	64.496	266.439	417.987	185.217	80.5565	68.7902
RPD3_YNL330C	255.958	335.033	267.285	258.298	282.786	302.655	363.708	273.879	203.692	252.562	237.014	268.492	135.725	220.083	163.739	129.283	172.579	209.874	273.354	256.616	218.028	240.242	244.194	1.50364	1.2111	1.8005	1.32484	302.355	317.206	246.634	178.818	249.887	180.177	312.027	370.026	192.992	182.208	133.073	112.644	197.432	418.092	423.37	220.051	139.741	193.168	175.994	351.913	156.51	175.596
KAR3_YPR141C	149.87	168.825	142.717	150.565	119.236	181.593	243.684	223.617	165.035	170.403	158.931	67.123	65.4388	73.3611	46.6734	56.5612	38.5094	103.937	77.0011	89.2577	82.4476	55.7263	72.6766	1.58623	1.27037	1.93577	1.72937	310.994	444.088	366.618	181.059	115.801	104.698	249.621	322.28	275.702	91.6186	99.8045	60.4635	421.786	342.075	406.658	146.402	96.744	213.151	197.994	308.695	42.5799	106.806
SAP1_YER047C	202.072	201.544	150.967	181.717	195.072	359.625	320.063	281.06	209.639	238.869	198.318	163.333	218.129	209.813	143.846	110.429	81.2976	147.911	169.402	158.68	95.2728	131.266	84.3049	1.54901	1.37259	2.03431	1.59543	414.658	329.894	353.286	162.236	159.684	156.64	504.916	262.599	317.058	133.825	156.484	110.16	332.044	190.042	428.941	158.976	96.744	153.203	175.994	302.521	93.2154	68.7902
BUD3_YCL014W	195.337	265.671	204.589	144.076	197.813	316.897	312.789	366.198	220.047	284.512	239.087	205.844	254.484	233.288	188.224	161.604	115.528	227.863	213.678	281.41	177.72	184.516	148.26	1.68847	1.32984	1.85613	1.61555	440.574	578.583	386.615	300.72	288.893	292.179	731.844	375.994	344.628	304.709	381.968	257.591	394.863	266.059	434.511	264.062	243.652	592.827	703.977	543.304	311.869	248.007
SWI3_YJL176C	375.518	327.181	350.605	395.883	359.536	316.897	360.071	393.894	340.477	337.763	273.638	161.095	305.381	253.829	184.398	185.844	139.775	239.856	309.929	277.691	210.7	240.242	187.506	1.29967	1.18757	1.81882	1.49716	345.548	411.099	273.297	320.439	268.171	252.41	306.353	274.535	358.413	196.62	215.627	150.745	385.889	456.1	362.093	265.858	218.57	279.761	439.986	370.434	197.939	229.904
PRP16_YKR086W	109.456	107.315	70.1211	93.4544	79.9477	113.941	87.2899	97.4477	69.8796	50.2081	76.0104	80.5475	87.2518	77.7628	43.6128	86.1886	58.4772	117.929	73.1511	83.0593	98.9372	75.5401	43.606	1.76228	1.28705	1.94136	1.46222	95.0258	192.861	126.65	86.048	59.729	73.8564	187.216	214.854	206.777	67.9419	55.4469	69.5745	161.535	190.042	150.408	68.2609	46.5805	126.559	307.99	135.826	66.7468	57.9286
CIN8_YEL061C	109.456	147.886	105.594	90.8585	95.9372	138.865	105.475	143.607	86.2345	100.416	100.887	62.6481	67.8625	86.5661	37.4917	43.0943	32.8043	89.9459	75.0761	71.902	62.2938	44.581	37.7919	1.75292	1.28352	2.29108	1.91513	362.826	431.4	293.294	87.3925	67.0428	43.8269	215.582	262.599	165.421	41.1769	52.9826	46.383	511.527	228.05	323.098	77.2425	50.1636	226.473	263.992	296.348	39.1275	45.2567
YTA6_YPL074W	294.689	264.362	260.685	324.495	239.843	249.245	207.313	277.982	346.425	299.727	235.632	194.657	196.317	176.067	140.785	215.471	88.4289	213.871	205.978	168.598	225.357	203.091	165.703	1.39824	0.89664	1.8141	1.22874	224.607	289.292	299.96	291.308	180.406	169.626	226.928	262.599	248.132	129.707	146.626	129.21	215.38	76.0167	211.685	175.143	125.409	346.371	285.991	382.782	157.661	307.746
ERG2_YMR202W	97.6683	104.698	57.7468	75.2827	77.2066	42.7277	58.1932	59.4944	55.0116	42.6008	70.4824	172.282	128.454	140.853	146.141	72.7216	181.137	101.939	127.052	150.003	73.2868	81.7319	95.9332	1.85601	0.796799	1.45622	1.80226	60.471	43.14	13.3316	66.3286	123.115	77.1028	34.0393	29.8408	0	111.178	109.662	125.068	62.8191	114.025	77.9892	88.9187	114.66	19.9829	0	92.6086	125.438	92.3237
VPS41_YDR080W	289.637	311.476	328.332	275.171	278.218	313.337	309.152	300.549	228.967	254.083	235.632	192.419	145.42	221.551	149.967	142.75	78.445	189.886	273.354	214.466	207.035	212.998	184.599	1.40359	1.2189	1.9135	1.38108	138.219	225.85	186.642	212.879	203.566	149.336	209.909	214.854	124.066	142.06	150.323	118.442	251.277	114.025	211.685	294.599	290.232	239.795	307.99	185.217	173.772	115.857
YNL217W_YNL217W	131.347	147.886	108.894	122.01	115.581	96.1374	69.1045	92.3189	118.944	95.8517	81.5385	89.4973	99.3701	108.574	130.073	121.203	105.544	139.916	142.452	190.912	102.601	123.836	140.993	1.63221	0.893985	1.14069	1.56802	51.8323	129.42	113.318	108.904	82.8892	113.625	79.425	89.5223	124.066	98.8246	131.84	99.3921	98.7158	114.025	66.8479	109.577	75.2454	99.9147	109.996	74.0869	139.248	106.806
SNU114_YKL173W	385.621	329.798	379.479	282.959	357.252	313.337	338.248	303.626	297.36	251.04	278.475	239.405	191.469	215.682	188.224	191.231	106.97	287.827	325.33	249.178	221.693	268.725	239.833	1.42333	1.06936	1.76624	1.40222	259.161	246.152	186.642	177.026	157.246	153.394	221.255	131.299	234.347	91.6186	99.8045	105.19	215.38	228.05	217.256	185.023	161.24	253.117	131.996	253.13	119.684	139.391
GIS2_YNL255C	331.735	337.651	315.132	329.686	356.338	217.199	163.669	248.235	283.979	363.628	295.059	342.327	453.225	384.412	297.638	352.834	235.335	681.59	346.505	431.412	500.182	387.607	406.989	1.37018	0.616096	1.81453	1.44223	146.858	104.043	186.642	298.479	281.58	340.064	56.7321	59.6815	41.3554	214.12	288.324	247.652	134.612	114.025	122.554	308.97	293.815	133.22	65.9979	197.565	225.558	416.362
SPB4_YFL002C	262.694	268.288	238.412	305.025	217.914	167.35	247.321	245.158	202.205	193.225	176.206	147.67	247.213	225.952	171.391	202.004	129.791	273.835	252.179	210.747	320.63	237.766	245.647	1.44543	1.17999	1.69113	1.23855	328.271	223.313	199.973	259.937	266.952	176.931	226.928	489.389	303.273	238.826	147.858	145.775	269.225	266.059	189.402	112.271	100.327	193.168	131.996	277.826	84.009	244.386
PAP1_YKR002W	232.383	162.282	127.043	172.631	179.083	245.684	225.499	173.354	236.401	168.882	217.666	178.995	96.9464	154.058	114.771	99.6555	99.8391	125.924	155.927	152.482	128.252	138.697	106.108	1.63192	0.848015	1.82163	1.37335	129.581	96.4305	66.6578	117.42	107.268	82.7841	113.464	131.299	68.9256	103.972	78.8578	77.0289	107.69	114.025	172.69	141.013	85.9947	139.881	241.992	148.174	77.1041	123.098
CUS1_YMR240C	139.767	137.416	118.793	123.308	112.384	92.5768	130.935	115.911	114.484	98.8947	125.072	114.109	67.8625	70.4267	38.2569	61.948	34.2306	113.931	88.5513	111.572	175.888	112.691	106.108	1.58734	0.890168	2.36392	1.06686	164.136	177.635	126.65	90.9778	90.203	63.3055	192.889	220.822	124.066	38.0886	48.054	37.2721	170.509	152.033	239.538	121.253	75.2454	293.083	175.994	277.826	77.1041	115.857
TPK1_YJL164C	146.502	70.6711	81.6704	61.005	56.6486	142.426	152.757	98.4735	135.299	73.0299	120.926	264.017	155.114	71.8939	130.073	140.056	82.7238	83.9495	73.1511	142.564	67.7903	73.0634	40.6989	1.98443	0.936232	1.80722	1.68652	34.5548	71.0541	73.3236	48.8501	48.7584	57.6242	119.137	89.5223	68.9256	47.3535	125.68	88.6247	44.8708	190.042	72.4186	163.467	107.493	26.6439	131.996	111.13	42.5799	66.98
NIC96_YFR002W	378.885	238.188	270.585	324.495	271.365	306.215	418.264	328.245	349.398	246.476	322.699	317.715	254.484	177.534	178.277	177.764	125.512	315.81	246.404	262.814	212.532	203.091	223.844	1.44196	1.02181	1.97097	1.60536	172.774	243.614	233.302	172.992	213.318	166.38	175.87	131.299	137.851	113.237	170.037	111.816	125.638	266.059	267.392	315.257	240.069	206.49	263.992	246.956	132.343	200.94
MOG1_YJR074W	85.8807	88.9932	60.2216	53.2171	62.5876	74.7735	72.7416	70.7778	71.3664	63.9012	54.5893	91.7347	106.641	74.8283	94.877	61.948	75.5925	71.9567	94.3264	105.374	76.9511	87.9237	125.004	1.88687	1.13719	1.485	1.27275	86.3871	83.7423	99.9867	52.4355	37.7877	63.3055	79.425	53.7134	68.9256	48.3829	52.9826	45.5547	107.69	38.0084	83.5599	39.5194	39.4142	79.9318	21.9993	92.6086	65.596	65.1697
RGA2_YDR379W	104.404	116.476	91.5699	89.5605	71.7245	110.38	181.854	162.071	92.1817	124.759	93.9765	147.67	155.114	136.452	82.6348	83.4952	72.7399	93.9434	57.7508	91.7371	64.1259	66.8716	52.3272	1.74912	1.43138	2.2146	1.50977	155.497	256.302	226.636	96.8039	80.4513	75.4796	260.968	214.854	289.487	112.207	121.983	122.584	215.38	190.042	211.685	123.947	89.5778	146.542	109.996	142	67.8976	54.3081
PRM8_YGL053W	185.233	112.55	76.7207	123.308	113.754	267.048	152.757	130.272	197.745	124.759	158.931	107.397	92.0991	105.64	95.6422	56.5612	77.0187	153.907	98.1764	102.894	95.2728	84.2086	90.119	1.8153	0.92524	1.66699	1.62915	120.942	185.248	139.981	112.49	163.341	103.886	130.484	137.268	220.562	90.5892	114.59	70.4028	98.7158	228.05	183.832	157.18	182.739	239.795	219.993	240.782	118.533	166.545
EXG1_YLR300W	754.403	615.1	805.155	721.676	751.965	605.31	705.593	549.81	673.521	541.638	652.308	886.023	761.029	783.497	785.031	845.725	781.598	539.675	592.909	742.575	566.14	609.274	620.658	1.21629	0.854085	1.46827	1.30399	492.407	428.862	399.947	633.259	900.811	1365.13	646.746	674.401	413.554	672.213	832.936	699.886	699.985	494.109	646.196	796.676	505.219	859.267	505.984	876.695	489.093	782.036
UFD4_YKL010C	436.139	384.765	451.25	393.287	438.113	487.808	661.948	539.552	505.512	467.087	594.263	431.824	329.618	308.117	270.859	363.608	212.515	313.811	281.054	317.361	327.958	313.306	281.985	1.30338	0.934045	1.80135	1.22653	241.884	327.356	246.634	430.688	448.577	429.341	357.412	220.822	234.347	306.768	359.789	295.692	170.509	418.092	250.68	479.622	329.646	333.049	439.986	493.913	223.257	363.864
PRP2_YNR011C	141.451	153.121	98.9945	123.308	130.2	121.062	134.572	124.118	102.589	109.545	116.78	102.922	70.2862	79.23	71.9229	83.4952	48.4933	83.9495	94.3264	121.49	84.2798	68.1099	56.6878	1.67058	1.05309	1.712	1.71816	181.413	154.796	126.65	80.67	75.5755	73.0448	192.889	167.108	137.851	55.5888	59.1434	50.5243	161.535	190.042	128.125	72.7517	57.3298	153.203	197.994	179.043	46.0323	79.6518
SUP35_YDR172W	1160.23	1338.82	1384.27	1312.26	1391.09	975.617	1302.07	1386.83	1525.46	1468.21	1325.35	742.827	862.823	962.498	895.211	1047.73	668.922	1035.38	1357.14	1076.05	1205.57	1383.25	1625.05	1.25625	0.860711	1.41944	1.0591	371.465	360.346	453.273	716.618	811.827	572.996	215.582	387.93	413.554	603.242	423.861	511.869	403.837	532.117	473.506	759.851	591.213	412.981	593.981	574.173	599.571	946.771
YBP1_YBR216C	101.036	77.2147	57.7468	45.4292	64.8718	110.38	109.112	94.3704	72.8532	60.8583	91.2125	107.397	92.0991	82.1644	55.0899	94.2687	65.6086	51.9687	40.4256	61.9845	56.7973	37.1509	18.8959	1.94238	1.13889	1.91671	1.60259	276.439	332.432	326.623	73.9475	103.612	99.0162	391.452	322.28	344.628	73.089	133.073	80.342	170.509	532.117	306.386	104.188	82.4116	259.778	351.989	370.434	48.3339	76.0313
ATP11_YNL315C	101.036	86.3758	67.6462	70.0908	66.2424	135.305	181.854	152.839	156.114	121.717	155.476	98.447	104.217	92.435	65.0367	115.816	55.6247	71.9567	69.301	81.8196	71.4546	49.5345	55.2342	1.78952	0.968538	1.83641	1.67899	34.5548	43.14	53.3262	43.4721	59.729	40.5804	17.0196	17.9045	27.5702	51.4711	44.3575	37.2721	17.9483	0	72.4186	103.289	161.24	46.6269	43.9986	61.7391	47.1831	54.3081
XRN1_YGL173C	591.061	642.584	660.788	539.959	666.535	765.539	785.609	770.35	533.762	581.196	703.442	583.97	756.182	622.102	550.899	457.877	436.44	445.732	386.931	426.454	390.252	304.637	290.707	1.35506	1.13074	1.75184	1.61027	449.213	482.153	346.62	501.05	537.561	577.865	453.857	340.185	372.198	493.094	577.88	438.154	475.631	190.042	518.071	461.659	437.14	366.354	483.985	456.869	224.407	240.766
GSY2_YLR258W	151.554	129.564	122.093	127.202	113.754	249.245	254.595	242.081	214.099	247.997	141.656	252.83	273.874	249.428	186.693	231.632	223.925	133.919	250.254	208.268	131.916	200.615	130.818	1.56744	1.33114	1.74207	1.37569	138.219	144.646	126.65	250.973	219.413	227.25	164.523	71.6178	68.9256	353.092	326.521	246.824	116.664	114.025	200.544	362.86	293.815	113.237	109.996	98.7825	200.241	190.078
ZDS2_YML109W	146.502	160.973	141.067	120.712	129.744	224.321	87.2899	124.118	136.786	126.281	81.5385	114.109	109.065	80.6972	63.5064	59.2546	69.8874	69.9579	48.1257	79.3402	80.6155	61.9181	50.8736	1.59035	1.26833	1.99869	1.28682	276.439	223.313	259.965	115.179	88.984	82.7841	124.811	244.694	303.273	76.1773	78.8578	91.1095	197.432	190.042	239.538	88.0206	96.744	246.456	329.989	240.782	98.9695	106.806
KEL1_YHR158C	262.694	303.624	292.859	276.469	264.969	473.566	352.797	354.915	330.07	395.579	317.171	219.268	186.622	137.919	215.004	180.457	174.005	257.845	198.278	218.186	208.867	208.045	175.877	1.40263	1.08553	1.29518	1.36469	224.607	314.668	286.628	319.094	216.975	284.875	323.373	286.471	289.487	188.384	229.181	191.33	152.561	342.075	222.826	223.644	85.9947	193.168	417.987	185.217	97.8186	124.909
HOS3_YPL116W	165.026	137.416	113.019	119.414	138.881	131.744	167.306	143.607	121.918	109.545	109.87	136.483	109.065	90.9678	82.6348	75.415	38.5094	67.9591	86.6263	83.0593	51.3007	58.203	37.7919	1.61778	1.22398	2.02391	1.71957	129.581	154.796	113.318	111.593	95.0788	110.379	181.543	137.268	55.1405	75.1479	78.8578	54.6657	170.509	418.092	278.533	111.373	82.4116	146.542	131.996	166.695	47.1831	72.4108
SPO7_YAL009W	79.145	68.0537	42.0726	44.1313	49.3391	49.849	58.1932	62.5717	49.0644	30.4291	32.4772	89.4973	60.5915	63.0906	50.4991	37.7075	62.756	73.9555	67.376	65.7036	49.4686	53.2496	45.0595	1.99078	1.4647	1.83309	1.61751	60.471	76.1294	46.6604	50.1946	47.5394	37.334	68.0785	65.6497	110.281	43.2358	66.5363	35.6155	71.7933	76.0167	66.8479	49.3993	10.7493	26.6439	109.996	74.0869	49.4847	50.6875
MKT1_YNL085W	225.647	252.584	202.939	231.04	235.275	181.593	203.676	226.694	230.454	205.397	247.379	203.606	244.79	181.936	215.769	231.632	206.81	161.903	180.953	221.905	159.399	200.615	129.364	1.46651	0.823735	1.36644	1.27034	112.303	192.861	213.305	246.043	202.347	318.962	170.196	155.172	110.281	219.267	316.664	251.793	179.483	76.0167	172.69	236.218	157.657	153.203	109.996	104.956	127.74	124.909
GCD7_YLR291C	380.569	443.657	207.888	340.07	397.911	274.17	203.676	202.076	187.337	219.09	277.784	250.592	239.942	240.624	270.093	226.245	191.121	253.847	333.03	262.814	144.741	215.475	220.937	1.72555	0.778447	1.43552	1.66386	164.136	182.711	93.3209	324.024	260.857	228.062	90.7714	89.5223	110.281	173.972	155.251	193.815	116.664	38.0084	150.408	259.571	236.485	153.203	197.994	98.7825	268.138	199.13
ADY3_YDL239C	40.4145	51.0402	14.8492	27.2575	15.9895	39.1671	61.8303	67.7005	34.1964	30.4291	29.7132	60.4107	48.4732	51.3528	22.9541	24.2405	27.0992	23.9856	23.1003	23.5541	21.986	14.8603	11.6283	2.51856	1.63968	2.43428	1.76726	25.9161	45.6776	53.3262	29.579	20.7223	17.8554	34.0393	41.7771	41.3554	49.4123	54.2148	27.3328	35.8967	152.033	38.9946	38.6213	32.248	13.322	0	18.5217	25.3178	30.7746
MRC1_YCL061C	176.813	256.51	191.389	205.081	158.525	206.517	283.692	274.905	148.68	187.139	162.386	145.433	225.4	186.337	119.361	145.443	98.4128	175.894	140.527	130.167	115.427	107.738	116.283	1.61076	1.45698	1.99757	1.63281	259.161	385.722	333.289	219.602	131.648	143.655	453.857	489.389	454.909	193.532	210.698	152.401	296.147	190.042	211.685	116.762	46.5805	386.337	395.987	179.043	90.9138	144.822
RSC1_YGR056W	139.767	217.248	122.093	109.03	153.5	302.655	269.144	221.565	173.956	197.789	170.678	212.556	133.301	154.058	104.824	88.8819	79.8713	133.919	94.3264	114.052	102.601	70.5867	71.2231	1.81398	1.32174	2.17169	1.7632	215.968	258.84	333.289	86.9443	87.7651	94.9582	204.236	274.535	330.843	57.6477	80.09	62.1201	197.432	114.025	384.375	85.3261	100.327	239.795	395.987	333.391	58.6912	61.5492
PFK26_YIL107C	95.9843	130.872	78.3706	84.3686	86.8003	188.714	225.499	190.792	163.548	133.888	183.807	172.282	193.893	168.731	108.649	150.83	75.5925	107.935	107.802	121.49	62.2938	71.825	59.5948	1.79447	1.08626	2.08885	1.86046	34.5548	137.033	93.3209	73.0511	57.2911	76.2912	141.83	155.172	124.066	119.413	115.822	106.847	116.664	228.05	200.544	194.903	154.074	59.9488	197.994	148.174	78.2549	59.7389
RSM22_YKL155C	148.186	130.872	127.868	127.202	101.419	142.426	167.306	153.865	156.114	100.416	144.42	120.821	79.9808	123.247	71.9229	94.2687	45.6407	67.9591	102.026	111.572	67.7903	54.4879	81.3978	1.59028	1.03936	2.03325	1.84719	155.497	98.9682	79.9893	63.1915	60.948	49.5081	130.484	137.268	55.1405	53.53	57.9112	42.2417	125.638	190.042	50.1359	95.2059	71.6622	119.898	131.996	117.304	42.5799	45.2567
SPT8_YLR055C	250.906	213.322	220.263	224.55	231.62	192.275	265.507	148.736	225.994	213.004	199.009	232.693	186.622	115.911	129.308	175.07	188.268	213.871	154.002	224.384	326.126	232.812	188.959	1.39713	0.776282	1.61705	0.99023	17.2774	109.119	139.981	90.9778	69.4807	107.132	113.464	107.427	82.7107	60.736	62.8398	60.4635	98.7158	190.042	83.5599	70.0572	57.3298	73.2708	131.996	98.7825	48.3339	77.8416
MDV1_YJL112W	168.394	170.134	150.967	99.9443	146.19	206.517	247.321	210.282	147.193	167.36	154.094	125.296	150.267	110.042	55.0899	99.6555	47.067	109.934	71.226	194.631	115.427	75.5401	49.4201	1.68173	1.31139	2.40009	1.77681	172.774	233.463	259.965	88.737	67.0428	124.176	175.87	244.694	151.636	36.0298	62.8398	54.6657	170.509	190.042	139.266	107.78	85.9947	173.186	241.992	154.348	72.5009	52.4978
YAP1801_YHR161C	207.124	166.208	183.14	149.267	167.205	202.957	210.951	172.329	237.888	251.04	203.846	230.455	179.351	162.862	186.693	148.137	159.743	143.913	163.627	198.35	120.923	148.603	148.26	1.5056	0.758583	1.55681	1.45425	181.413	134.495	239.968	138.035	112.144	132.292	221.255	149.204	124.066	129.707	145.394	122.584	242.302	190.042	233.968	164.365	107.493	179.847	175.994	98.7825	92.0646	94.134
YPR174C_YPR174C	70.7253	78.5234	47.0224	24.6616	46.1412	74.7735	65.4674	58.4686	50.5512	34.9935	33.8592	82.785	75.1335	93.9022	48.2036	51.1745	45.6407	69.9579	57.7508	104.134	18.3217	49.5345	42.1524	2.17105	1.49348	2.16191	1.89264	146.858	116.732	79.9893	47.5056	43.8825	65.7403	136.157	101.459	206.777	45.2946	45.5897	52.1809	26.9225	0	61.2772	53.8902	35.8311	93.2538	43.9986	98.7825	34.5242	38.0157
OCA2_YNL056W	112.824	132.181	105.594	89.5605	93.653	178.032	167.306	142.581	108.536	103.459	99.5046	111.872	155.114	202.477	141.55	113.122	101.265	89.9459	180.953	104.134	87.9441	79.2552	133.725	1.69669	1.39833	1.69737	1.74766	259.161	137.033	159.979	92.3223	118.239	73.8564	192.889	220.822	303.273	190.443	129.376	127.553	197.432	38.0084	150.408	96.1041	103.91	153.203	109.996	80.2608	131.192	133.96
OM45_YIL136W	409.196	379.53	442.175	455.59	384.662	470.005	596.481	453.388	740.427	724.213	528.618	516.847	438.683	428.429	558.55	694.895	494.917	363.781	519.758	513.232	597.287	718.25	430.246	1.26114	0.693087	1.16605	0.839043	362.826	279.141	313.292	262.177	193.815	275.947	226.928	399.866	358.413	289.268	342.539	272.5	323.07	418.092	267.392	439.205	229.319	319.727	615.98	327.217	203.693	305.936
DEF1_YKL054C	1758.03	2092.65	2256.25	2198.77	1984.99	2257.45	2164.06	2650.58	2958.73	3179.84	2043.99	1367.07	1505.09	1603.67	1847.04	1624.12	964.161	1337.2	1744.08	1208.7	1795.53	1821.63	1559.64	1.23114	0.972226	1.34806	1.01033	2176.96	1616.48	1426.48	2806.42	1797.96	1402.46	1940.24	1456.23	2012.63	2671.35	1879.03	1546.38	1651.25	1254.28	1548.64	2024.47	1648.23	1398.81	1803.94	1308.87	875.765	1670.88
SPT21_YMR179W	165.026	166.208	136.942	171.333	135.226	71.2129	72.7416	82.0612	44.604	41.0793	53.8983	82.785	84.8281	74.8283	55.0899	56.5612	37.0831	81.9507	65.4509	65.7036	58.6294	56.9647	42.1524	1.53385	1.40152	2.01658	1.55638	207.329	220.775	239.968	107.56	84.1082	69.7983	175.87	196.949	206.777	58.6771	51.7505	51.3526	161.535	38.0084	139.266	41.3158	17.9156	166.525	197.994	259.304	44.8815	47.067
AIM24_YJR080C	197.02	146.577	151.792	162.247	150.302	131.744	185.491	188.741	202.205	162.796	175.515	154.383	164.809	148.189	127.013	118.509	109.823	137.917	169.402	142.564	139.245	172.132	113.376	1.49647	0.922913	1.74987	1.19042	190.052	126.882	113.318	116.523	84.1082	87.6537	124.811	131.299	110.281	90.5892	120.751	70.4028	161.535	76.0167	172.69	134.725	85.9947	166.525	0	148.174	86.3106	110.426
LRG1_YDL240W	129.663	121.711	121.268	81.7726	76.2929	106.819	72.7416	94.3704	38.6568	19.7789	27.6402	107.397	87.2518	93.9022	53.5596	37.7075	42.7882	73.9555	111.652	68.183	38.4756	33.4358	36.3383	1.76978	2.17019	2.32669	2.39675	95.0258	200.474	179.976	73.4993	84.1082	66.5519	164.523	131.299	124.066	56.6183	88.7151	51.3526	116.664	152.033	89.1305	66.4645	50.1636	79.9318	65.9979	111.13	34.5242	63.3594
ALR1_YOL130W	109.456	111.242	75.0708	81.7726	91.3688	92.5768	112.749	80.0097	68.3928	60.8583	67.0274	165.57	133.301	121.779	123.187	110.429	78.445	71.9567	109.727	111.572	64.1259	92.8772	81.3978	1.74386	1.2513	1.74908	1.41391	129.581	134.495	79.9893	63.6396	76.7944	81.9725	102.118	155.172	110.281	75.1479	81.3222	96.9073	89.7416	38.0084	61.2772	65.5663	50.1636	106.576	175.994	117.304	54.088	76.0313
PXR1_YGR280C	420.984	535.268	463.624	530.873	455.93	384.55	458.272	504.676	391.029	585.761	445.006	355.752	346.583	384.412	243.314	406.702	223.925	421.746	423.506	348.353	461.707	406.183	405.536	1.36995	0.976926	1.85095	1.21977	2790.3	1677.38	1893.08	1254.42	989.795	611.141	1900.53	1814.32	2371.04	1107.66	888.383	685.806	951.261	494.109	428.941	262.265	96.744	586.166	461.985	635.912	230.162	327.659
SEN54_YPL083C	89.2486	70.6711	45.3725	54.5151	55.2781	49.849	83.6528	54.3656	43.1172	44.1222	62.8813	51.4609	33.9313	48.4183	45.9082	48.4811	24.2466	41.9747	71.226	58.2654	64.1259	44.581	37.7919	1.92604	0.977365	1.53481	1.53656	51.8323	93.8929	73.3236	35.8533	48.7584	38.1456	56.7321	29.8408	41.3554	21.6179	22.1788	21.535	62.8191	190.042	94.7012	50.2975	60.9129	133.22	65.9979	49.3913	43.7307	43.4465
TEL1_YBL088C	58.9377	87.6845	43.7226	51.9191	36.0907	96.1374	72.7416	95.3962	40.1436	34.9935	34.5502	71.5978	96.9464	99.7711	48.9688	61.948	41.3619	45.9723	55.8258	59.5051	21.986	24.7672	23.2565	2.08413	1.93376	2.19531	2.26042	120.942	152.259	99.9867	80.67	69.4807	81.9725	130.484	137.268	55.1405	81.3244	101.037	84.4833	152.561	0	77.9892	88.0206	64.496	139.881	175.994	98.7825	49.4847	66.98
RRM3_YHR031C	92.6164	68.0537	51.9721	54.5151	52.9939	46.2884	94.564	74.8809	65.4192	48.6866	59.4263	80.5475	55.7442	48.4183	42.8477	43.0943	41.3619	51.9687	36.5755	52.067	43.9721	29.7207	27.6171	1.89687	1.1493	1.8911	1.73661	51.8323	43.14	59.992	34.957	36.5688	34.8992	45.3857	77.586	68.9256	28.8238	30.8038	31.4742	71.7933	152.033	61.2772	38.6213	21.4987	106.576	43.9986	98.7825	21.8653	36.2054
MTC5_YDR128W	107.772	133.49	104.769	71.3888	87.2572	174.472	127.298	117.963	93.6685	114.109	94.6675	147.67	145.42	145.255	80.3394	75.415	68.4611	113.931	128.977	164.879	84.2798	66.8716	61.0484	1.79234	1.26206	2.28138	2.10819	224.607	205.549	153.313	123.246	126.772	116.06	283.661	107.427	137.851	123.531	144.162	101.049	134.612	114.025	150.408	110.475	60.9129	139.881	109.996	123.478	89.763	70.6005
RTS1_YOR014W	249.222	320.637	288.734	214.166	255.376	363.186	323.7	366.198	267.624	354.499	322.699	194.657	332.042	296.379	285.396	331.287	241.04	283.829	236.778	265.294	245.511	232.812	183.145	1.53702	1.07411	1.36059	1.4171	233.245	263.915	219.971	404.694	285.236	413.109	346.066	202.917	206.777	381.916	470.683	392.599	269.225	152.033	261.821	348.49	243.652	146.542	109.996	240.782	260.083	184.647
ERP1_YAR002C-A	195.337	174.06	140.242	171.333	177.712	145.986	123.661	113.86	249.783	200.832	173.442	311.003	222.977	205.411	274.684	282.806	226.777	285.828	186.728	207.028	291.315	211.76	231.112	1.52605	0.418639	1.3474	1.24518	112.303	93.8929	73.3236	159.995	164.559	241.048	73.7518	89.5223	68.9256	175.002	241.502	213.693	80.7675	76.0167	100.272	210.172	171.989	79.9318	109.996	61.7391	219.804	304.125
HRQ1_YDR291W	112.824	103.389	60.2216	86.9645	85.4298	110.38	116.386	109.757	96.6421	66.9441	89.1395	98.447	99.3701	76.2956	68.8624	67.3348	58.4772	53.9675	59.6759	116.531	60.4616	56.9647	39.2454	1.803	1.19583	1.83187	1.63882	95.0258	157.334	73.3236	55.5726	65.8238	68.9867	113.464	143.236	192.992	47.3535	75.1614	56.3222	125.638	152.033	94.7012	97.0023	50.1636	139.881	131.996	166.695	39.1275	77.8416
SEC27_YGL137W	749.351	719.798	762.257	770.999	871.201	961.374	971.1	762.144	777.597	775.943	890.013	796.526	700.438	735.078	748.304	872.659	537.705	809.513	975.989	887.618	890.434	808.651	972.413	1.24325	0.932701	1.49276	1.35153	345.548	393.335	419.944	621.607	613.136	578.677	329.046	340.185	220.562	723.684	575.416	479.567	394.863	1026.23	378.805	621.533	440.723	286.422	549.982	364.26	604.174	669.8
GEP3_YOR205C	95.9843	77.2147	63.5214	45.4292	60.7602	92.5768	105.475	100.525	66.906	62.3797	69.1004	69.3604	46.0496	89.5006	58.9156	21.5471	45.6407	61.9627	75.0761	53.3067	29.3147	47.0578	36.3383	1.89901	1.35624	1.72295	1.73749	138.219	116.732	133.316	50.6428	49.9773	44.6385	119.137	185.013	82.7107	60.736	38.1968	43.0699	71.7933	76.0167	133.696	48.5011	57.3298	113.237	43.9986	117.304	37.9767	34.3951
ASF2_YDL197C	104.404	79.8322	63.5214	48.0252	68.9834	113.941	58.1932	91.2931	50.5512	54.7724	47.6793	58.1732	92.0991	107.107	49.7339	35.0141	75.5925	85.9483	96.2514	102.894	31.1469	56.9647	43.606	1.89166	1.56442	1.99047	1.99496	120.942	124.345	93.3209	56.9171	53.6342	64.1171	226.928	125.331	179.207	44.2652	62.8398	81.9985	71.7933	114.025	66.8479	45.8066	39.4142	59.9488	65.9979	123.478	44.8815	41.6362
PWP2_YCR057C	476.554	513.02	471.874	519.191	555.065	249.245	349.159	295.42	266.137	238.869	304.042	313.24	358.702	328.658	284.631	285.5	276.697	377.773	363.83	395.461	463.539	432.189	386.64	1.31323	0.978123	1.64156	1.1021	276.439	388.26	226.636	354.051	413.227	413.92	578.668	370.026	358.413	197.649	209.466	197.956	251.277	114.025	267.392	168.856	121.826	379.676	329.989	382.782	142.7	287.833
GEA1_YJR031C	106.088	116.476	84.9702	94.7524	85.4298	135.305	101.838	147.71	72.8532	80.6372	120.926	140.958	128.454	86.5661	60.4458	75.415	52.7721	115.93	78.9261	117.771	102.601	74.3017	72.6766	1.6861	1.20587	2.28539	1.59769	86.3871	164.947	119.984	103.078	84.1082	110.379	124.811	167.108	137.851	52.5006	99.8045	69.5745	89.7416	76.0167	206.114	98.7986	103.91	133.22	241.992	142	54.088	66.98
STE6_YKL209C	415.932	490.772	405.877	472.464	485.625	409.474	392.804	385.688	333.043	313.42	320.626	389.313	436.259	432.831	344.312	355.528	322.338	483.709	435.056	643.399	459.875	434.665	409.896	1.37043	1.15926	1.70565	1.46993	466.49	573.508	499.933	481.779	446.139	576.242	612.707	495.357	275.702	269.709	397.986	315.57	367.941	570.125	345.381	298.192	154.074	612.81	461.985	456.869	353.298	342.141
DUG2_YBR281C	188.601	109.933	98.1695	136.288	111.927	78.3342	105.475	116.937	132.325	59.3368	109.87	118.584	104.217	111.509	104.059	129.283	71.3137	111.933	103.952	116.531	76.9511	118.883	78.4908	1.69225	0.928337	1.57029	1.28244	69.1097	86.28	59.992	72.1548	74.3565	91.7118	85.0982	113.395	124.066	73.089	64.072	57.1505	53.845	190.042	66.8479	75.4462	60.9129	113.237	153.995	92.6086	40.2783	57.9286
BUR2_YLR226W	94.3004	64.1275	55.2719	54.5151	46.5981	46.2884	65.4674	68.7263	38.6568	39.5579	48.3703	60.4107	43.6259	54.2872	22.189	40.4009	12.8365	49.9699	67.376	44.6289	31.1469	33.4358	23.2565	1.90865	1.28813	2.49222	1.92057	51.8323	83.7423	93.3209	55.1245	65.8238	34.8992	79.425	95.4905	55.1405	27.7944	36.9646	38.9286	62.8191	190.042	61.2772	27.8432	35.8311	79.9318	153.995	92.6086	34.5242	39.8259
ERG11_YHR007C	498.445	583.691	537.045	524.383	598.465	413.035	370.982	443.131	347.911	330.156	526.545	747.302	836.163	1009.45	836.295	845.725	807.271	391.764	562.108	624.804	421.399	432.189	563.971	1.34088	0.850245	1.48861	1.47979	708.374	611.573	659.912	712.136	850.834	1144.37	953.1	632.624	758.181	1091.19	1301.15	1040.3	538.45	342.075	434.511	501.178	415.641	666.098	505.984	1080.43	471.831	539.46
KIP3_YGL216W	161.658	130.872	108.894	149.267	114.668	106.819	156.394	97.4477	98.1289	77.5943	95.3585	89.4973	77.5571	80.6972	71.9229	105.042	62.756	63.9615	59.6759	65.7036	91.6085	66.8716	46.513	1.58897	1.11957	1.54521	1.16419	129.581	164.947	106.652	103.078	99.9547	100.639	226.928	149.204	192.992	49.4123	76.3935	56.3222	80.7675	304.067	189.402	58.381	60.9129	179.847	153.995	185.217	47.1831	65.1697
TCO89_YPL180W	116.192	143.96	83.3203	88.2625	114.211	170.911	167.306	150.787	99.6157	124.759	121.617	105.159	130.878	111.509	88.7559	96.9621	67.0348	139.916	115.502	97.9355	69.6224	90.4005	71.2231	1.77637	1.26107	1.82021	1.64738	95.0258	109.119	113.318	98.1484	95.0788	60.8706	73.7518	59.6815	96.4958	71.0302	72.6971	67.0897	134.612	38.0084	139.266	97.9004	78.8285	79.9318	241.992	117.304	72.5009	66.98
YCK1_YHR135C	197.02	181.913	181.49	197.293	166.748	145.986	160.031	169.251	199.231	193.225	190.026	185.707	208.435	224.485	222.655	223.552	162.595	165.9	202.128	228.103	109.93	186.993	145.353	1.42713	0.756459	1.41783	1.44189	120.942	172.56	106.652	120.109	107.268	124.176	232.602	268.567	68.9256	161.619	144.162	141.634	134.612	76.0167	194.973	144.605	85.9947	93.2538	43.9986	234.608	110.478	115.857
NOP12_YOL041C	496.761	461.98	503.222	573.706	522.172	277.73	349.159	487.238	391.029	374.278	501.669	306.528	271.45	347.732	217.299	441.716	223.925	483.709	523.608	339.675	635.763	593.176	409.896	1.22225	0.840366	1.68536	0.962038	328.271	474.54	646.58	512.254	325.462	237.801	340.393	632.624	716.826	265.591	261.217	261.733	529.476	532.117	735.327	268.553	322.48	692.742	505.984	993.999	553.538	543.081
LOC1_YFR001W	496.761	463.288	419.902	613.944	402.936	306.215	287.329	418.512	350.885	357.542	380.052	272.967	249.637	368.273	232.602	377.075	155.464	641.614	604.459	370.667	820.812	572.123	587.227	1.38138	0.940606	1.73774	1.11059	699.736	507.529	566.591	617.125	479.051	287.309	323.373	584.879	537.62	543.535	336.378	326.338	367.941	304.067	317.528	238.015	103.91	233.134	417.987	407.478	271.591	651.697
PNG1_YPL096W	200.388	149.195	173.24	155.757	146.19	170.911	254.595	212.333	278.032	194.746	245.306	163.333	138.149	146.722	100.233	137.363	95.5603	155.906	167.477	188.433	163.063	149.842	120.643	1.48814	0.783556	1.90034	1.43663	172.774	164.947	179.976	125.935	118.239	94.9582	209.909	232.758	165.421	99.854	99.8045	77.8572	152.561	266.059	133.696	249.691	139.741	313.066	219.993	185.217	133.494	166.545
AEP2_YMR282C	84.1968	73.2885	54.447	61.005	45.6844	71.2129	83.6528	84.1127	40.1436	45.6437	47.6793	55.9358	77.5571	51.3528	32.1358	48.4811	32.8043	83.9495	73.1511	69.4227	29.3147	43.3427	33.4313	1.88505	1.54567	2.11202	2.02439	138.219	101.506	186.642	81.1181	57.2911	63.3055	107.791	143.236	151.636	38.0886	51.7505	46.383	107.69	38.0084	217.256	58.381	60.9129	79.9318	131.996	185.217	48.3339	50.6875
YPL150W_YPL150W	97.6683	112.55	75.0708	83.0706	82.2319	138.865	109.112	145.659	72.8532	92.8088	110.561	125.296	101.794	95.3694	69.6275	91.5753	51.3458	101.939	102.026	107.853	73.2868	54.4879	56.6878	1.73586	1.26831	2.0149	2.00617	77.7484	144.646	186.642	95.4594	86.5461	104.698	204.236	179.045	124.066	71.0302	88.7151	71.231	134.612	228.05	128.125	132.929	75.2454	293.083	197.994	61.7391	71.3501	72.4108
PDR5_YOR153W	614.636	599.396	638.514	664.565	709.935	8292.74	10307.5	7529.12	8882.15	8938.56	8712.18	445.249	477.461	459.241	426.181	325.9	492.064	291.824	304.154	321.08	326.126	257.579	348.848	1.22721	0.869509	1.52285	1.38791	440.574	449.163	453.273	605.921	871.556	1042.11	516.262	405.834	303.273	451.917	422.629	522.637	4872.97	4446.98	3799.19	8035.92	6983.49	353.032	483.985	327.217	239.368	246.197
POL1_YNL102W	350.259	363.825	400.928	359.54	368.216	274.17	247.321	299.523	254.243	317.984	348.266	192.419	203.588	199.542	136.194	188.537	162.595	215.87	229.078	250.417	241.846	256.341	293.614	1.29788	0.797829	1.78486	1.13276	190.052	190.323	239.968	215.568	179.187	197.221	164.523	143.236	124.066	127.648	115.822	139.977	80.7675	76.0167	94.7012	188.616	85.9947	186.508	131.996	129.652	125.438	162.924
RFM1_YOR279C	143.135	123.02	124.568	83.0706	104.16	110.38	120.024	114.886	93.6685	71.5084	96.7405	132.008	77.5571	76.2956	46.6734	51.1745	37.0831	113.931	90.4763	90.4974	133.748	90.4005	69.7696	1.67898	1.17254	2.41132	1.29956	129.581	159.872	146.647	70.8103	57.2911	58.4358	119.137	107.427	179.207	33.971	38.1968	33.1307	80.7675	114.025	150.408	98.7986	46.5805	166.525	197.994	104.956	64.4452	79.6518
UFD2_YDL190C	186.917	177.986	162.516	184.313	170.86	224.321	192.765	233.874	208.152	222.133	263.963	154.383	147.843	186.337	161.444	113.122	145.48	153.907	171.327	110.332	119.091	160.987	114.829	1.44305	0.837915	1.54557	1.23434	138.219	164.947	139.981	252.766	263.295	241.859	153.177	125.331	96.4958	194.561	188.52	175.593	161.535	190.042	183.832	229.931	200.654	219.812	43.9986	191.391	121.986	150.252
KTR3_YBR205W	154.922	138.725	115.494	140.182	130.2	117.501	116.386	134.375	142.733	100.416	99.5046	221.506	227.824	220.083	166.035	131.976	148.332	147.911	96.2514	167.358	146.574	128.79	146.807	1.54201	1.1096	1.89886	1.27014	60.471	106.581	39.9947	98.1484	74.3565	101.451	124.811	155.172	110.281	101.913	115.822	87.7964	35.8967	228.05	89.1305	51.1956	71.6622	146.542	43.9986	104.956	80.5565	119.478
SEC2_YNL272C	240.803	214.631	234.287	227.146	223.853	202.957	232.773	212.333	179.903	185.618	221.121	194.657	201.164	161.394	168.33	126.589	87.0027	151.909	136.677	174.796	159.399	149.842	126.457	1.35748	0.976492	1.77415	1.30405	172.774	192.861	273.297	168.959	137.742	137.973	181.543	346.153	248.132	137.943	131.84	130.038	260.251	418.092	233.968	171.55	150.491	326.388	241.992	296.348	143.851	150.252
BI4_Q0120	183.549	168.825	188.089	147.97	121.52	573.264	509.191	628.794	120.431	141.495	225.267	230.455	424.141	359.469	161.444	134.67	323.764	207.875	204.053	249.178	78.7833	112.691	106.108	1.56682	2.12558	2.06758	2.13634	267.8	230.926	273.297	208.397	299.864	286.498	260.968	107.427	41.3554	184.267	354.86	256.763	708.959	570.125	651.767	252.386	283.066	99.9147	285.991	216.087	437.307	173.786
ENT5_YDR153C	601.165	488.154	438.051	597.07	600.293	765.539	741.964	786.762	860.858	800.286	745.593	429.587	361.125	327.191	276.215	328.594	195.399	491.704	298.379	419.015	454.378	390.084	395.361	1.3546	0.938585	1.89069	1.24086	544.239	390.797	313.292	510.013	402.257	361.166	334.719	417.771	192.992	249.12	236.574	183.047	493.579	418.092	445.653	560.458	283.066	519.557	307.99	487.739	308.416	419.982
SKI3_YPR189W	412.564	311.476	379.479	391.989	382.378	398.792	418.264	421.589	501.052	391.014	458.827	261.78	230.248	221.551	184.398	177.764	151.185	347.791	346.505	270.253	371.93	364.079	340.127	1.27137	0.840205	1.84155	1.12133	207.329	243.614	299.96	376.012	316.929	231.308	414.144	393.898	303.273	241.914	221.788	172.28	251.277	304.067	278.533	361.962	304.565	279.761	307.99	321.043	232.463	392.828
MAD3_YJL013C	52.202	69.3624	39.5978	32.4495	30.6085	99.6981	87.2899	132.324	59.472	68.4655	55.2803	69.3604	89.6754	99.7711	36.7266	40.4009	27.0992	79.9519	51.9758	53.3067	36.6434	35.9125	26.1636	2.13274	1.67771	2.59772	1.93967	69.1097	78.667	86.6551	64.9841	42.6636	32.4643	90.7714	77.586	41.3554	64.8536	73.9292	64.6049	179.483	152.033	139.266	107.78	71.6622	86.5928	109.996	123.478	73.6517	63.3594
EAF7_YNL136W	316.58	421.409	366.28	386.797	242.127	459.323	661.948	542.63	550.116	602.497	467.119	299.816	244.79	250.895	212.708	352.834	159.743	357.785	369.605	288.848	470.868	421.043	257.275	1.54044	1.03389	1.66576	1.03254	976.174	593.809	419.944	401.557	330.338	195.598	731.844	698.274	744.396	469.417	367.182	259.248	296.147	152.033	233.968	176.041	39.4142	313.066	175.994	432.173	78.2549	224.473
ARP9_YMR033W	185.233	163.591	149.317	186.909	149.845	121.062	174.58	188.741	120.431	167.36	165.15	123.059	99.3701	111.509	101.763	126.589	61.3297	133.919	140.527	141.325	170.392	147.365	132.271	1.47081	1.0394	1.62918	1.18047	198.69	142.108	166.644	168.959	142.618	99.0162	136.157	334.217	110.281	101.913	126.912	76.2006	134.612	152.033	339.81	123.049	118.243	226.473	131.996	419.826	96.6678	304.125
NIP100_YPL174C	57.2538	40.5704	26.3985	23.3636	21.0148	49.849	54.5562	69.752	17.8416	10.6502	13.8201	58.1732	75.1335	45.4839	28.3101	21.5471	15.689	57.9651	48.1257	47.1082	16.4895	27.244	20.3495	2.29177	2.4572	2.537	2.12727	112.303	139.571	119.984	51.5391	37.7877	21.1018	147.504	101.459	165.421	42.2063	78.8578	46.383	116.664	266.059	72.4186	40.4176	25.0818	99.9147	43.9986	123.478	34.5242	66.98
SYS1_YJL004C	114.508	52.349	30.5233	58.409	43.857	42.7277	47.282	46.1594	49.0644	33.472	50.4433	76.0727	38.7786	29.3444	42.8477	43.0943	54.1984	65.9603	32.7255	68.183	64.1259	28.4823	34.8848	2.16624	0.876864	1.45403	1.80692	25.9161	43.14	33.3289	47.9538	42.6636	56.8126	39.7125	59.6815	41.3554	33.971	45.5897	39.7569	17.9483	0	66.8479	44.0103	35.8311	33.3049	21.9993	43.2173	26.4686	36.2054
ARG4_YHR018C	259.326	235.57	236.762	228.444	261.315	167.35	181.854	142.581	160.574	133.888	149.948	581.732	484.732	355.068	404.758	398.622	315.206	293.823	296.454	311.162	357.273	250.149	315.417	1.38496	0.976409	1.71614	1.38686	233.245	258.84	286.628	226.324	320.586	308.411	300.68	196.949	317.058	443.681	349.932	393.427	197.432	304.067	233.968	198.495	240.069	319.727	593.981	487.739	322.226	327.659
GIR2_YDR152W	336.787	426.644	381.129	323.197	391.058	227.881	203.676	336.451	193.284	278.427	275.711	214.793	346.583	293.444	218.064	245.099	216.794	425.744	388.856	412.817	357.273	357.887	321.231	1.43296	1.05026	1.73055	1.43822	224.607	286.754	286.628	428.895	251.106	290.556	153.177	167.108	275.702	224.414	285.86	243.511	224.354	266.059	306.386	319.748	254.401	206.49	417.987	271.652	432.704	320.418
TIM21_YGR033C	134.715	129.564	90.7449	99.9443	121.52	128.183	112.749	124.118	117.457	111.066	124.381	107.397	72.7098	99.7711	75.7486	83.4952	49.9196	119.928	86.6263	91.7371	91.6085	78.0168	79.9443	1.67039	0.952284	1.8082	1.51645	120.942	86.28	173.31	96.8039	86.5461	68.1751	107.791	131.299	151.636	66.9125	62.8398	51.3526	125.638	266.059	111.413	107.78	57.3298	139.881	153.995	104.956	96.6678	79.6518
YOL029C_YOL029C	28.6269	48.4228	10.7244	11.6818	16.4464	35.6064	29.0966	32.8245	7.434	25.8648	12.4381	40.2738	31.5076	26.41	11.4771	13.467	2.85255	45.9723	36.5755	24.7938	9.16085	13.622	14.5353	2.70528	1.79582	2.88358	2.47854	25.9161	12.6882	19.9973	8.96333	20.7223	11.3625	5.67321	29.8408	27.5702	18.5296	14.7858	18.2219	17.9483	0	55.7066	10.778	28.6649	13.322	21.9993	18.5217	19.5637	18.1027
VPS20_YMR077C	109.456	100.772	60.2216	99.9443	71.2676	92.5768	120.024	132.324	127.865	94.3303	81.5385	53.6984	48.4732	45.4839	38.2569	43.0943	18.5416	121.927	71.226	90.4974	67.7903	95.3539	85.7584	1.79307	1.22522	1.87024	1.28625	146.858	195.399	53.3262	93.2186	68.2617	61.6823	187.216	208.885	165.421	47.3535	67.7685	28.9894	206.406	228.05	362.093	112.271	96.744	306.405	197.994	172.869	79.4057	164.735
BUR6_YER159C	141.451	153.121	123.743	119.414	135.683	188.714	170.943	217.462	220.047	197.789	269.491	246.117	138.149	121.779	195.11	193.924	122.659	167.899	96.2514	152.482	219.86	158.51	138.086	1.56994	0.721551	1.37747	1.0122	138.219	263.915	139.981	101.286	63.3859	85.2189	312.027	137.268	137.851	111.178	134.305	91.9377	125.638	228.05	228.397	168.856	64.496	166.525	219.993	123.478	74.8025	61.5492
ERG7_YHR072W	225.647	227.718	156.741	242.722	208.321	185.154	254.595	142.581	153.14	167.36	178.279	458.674	244.79	183.403	220.36	234.325	223.925	265.84	157.852	247.938	260.168	179.563	154.074	1.52414	0.940032	1.80273	1.43963	120.942	223.313	113.318	146.999	157.246	179.366	243.948	155.172	137.851	140.002	181.127	146.603	107.69	304.067	161.549	150.892	128.992	259.778	395.987	222.261	117.382	182.837
YLR422W_YLR422W	126.295	142.651	92.3948	112.924	119.693	149.547	105.475	143.607	107.05	127.802	120.926	147.67	133.301	137.919	87.2257	86.1886	104.118	129.922	94.3264	151.242	84.2798	79.2552	71.2231	1.65678	1.0889	1.9884	1.80887	190.052	197.936	246.634	157.755	136.523	161.51	226.928	196.949	275.702	106.031	131.84	130.038	224.354	38.0084	228.397	134.725	75.2454	133.22	263.992	117.304	87.4614	86.8929
SNQ2_YDR011W	705.569	882.08	699.561	832.004	877.597	836.752	792.883	811.38	664.6	707.477	712.425	673.467	860.4	768.824	632.769	678.735	733.104	717.568	758.461	833.072	599.119	572.123	728.22	1.35976	1.1059	1.60606	1.58855	639.265	697.853	693.241	749.782	1177.51	1399.21	941.753	638.592	606.545	655.742	794.739	798.45	646.14	1064.23	635.055	672.729	494.469	825.962	1055.97	845.825	468.379	539.46
RPL14A_YKL006W	291.321	374.295	260.685	342.666	328.928	131.744	218.225	212.333	187.337	182.575	248.07	570.545	722.251	516.462	436.893	581.773	539.131	315.81	438.906	482.24	362.77	444.572	472.398	1.47231	0.79319	1.69343	1.20529	380.103	96.4305	339.955	317.75	425.417	329.513	141.83	155.172	192.992	582.653	395.521	651.018	484.605	114.025	105.843	287.414	730.955	226.473	175.994	277.826	921.797	396.449
RPL24B_YGR148C	624.74	620.335	612.941	689.226	731.864	398.792	443.723	548.784	460.908	461.001	786.362	850.224	993.701	961.031	1078.84	1074.66	620.429	707.574	658.36	691.747	676.071	916.388	683.16	1.24799	0.627219	1.38487	0.987735	362.826	294.367	366.618	556.175	440.044	433.399	295.007	316.312	206.777	737.067	718.346	820.813	358.967	304.067	417.799	591.893	623.462	459.608	351.989	185.217	967.829	648.076
TMA108_YIL137C	777.978	693.624	706.985	791.767	887.191	996.981	982.011	804.2	862.345	941.781	985.371	653.33	579.255	522.331	652.662	530.598	490.638	663.601	731.511	575.216	703.553	707.105	665.718	1.25146	0.849595	1.41908	1.1922	483.768	649.637	606.586	1176.89	1209.21	928.48	499.243	543.102	482.479	764.861	740.524	607.12	412.812	608.134	440.082	746.379	584.047	519.557	791.975	623.565	546.634	854.447
SWH1_YAR042W	277.849	319.329	306.883	264.788	306.542	484.248	538.288	490.316	480.237	546.203	395.945	315.478	365.973	300.781	197.405	239.712	155.464	271.836	304.154	317.361	254.672	292.254	270.357	1.39556	1.09028	2.11776	1.32533	302.355	342.582	226.636	229.461	181.625	222.381	346.066	375.994	303.273	201.767	204.538	161.512	349.992	380.084	289.674	176.939	96.744	506.235	395.987	413.652	134.644	186.458
BRN1_YBL097W	163.342	193.691	131.993	167.439	166.748	206.517	298.24	295.42	236.401	220.611	214.211	91.7347	121.183	137.919	63.5064	86.1886	62.756	129.922	109.727	102.894	126.42	79.2552	77.0372	1.56061	1.19595	2.1536	1.61071	518.323	548.132	473.27	276.967	165.778	143.655	374.432	513.261	592.76	164.708	162.644	94.4225	367.941	608.134	557.066	233.524	128.992	412.981	769.975	481.565	111.628	155.683
SGO1_YOR073W	52.202	64.1275	31.3482	27.2575	35.177	46.2884	18.1854	33.8503	17.8416	13.6931	15.8931	42.5112	31.5076	42.5494	29.0752	45.7877	11.4102	35.9783	36.5755	24.7938	21.986	18.5754	33.4313	2.15911	1.6544	1.84457	1.80892	69.1097	22.8388	39.9947	23.3047	15.8465	24.3483	28.3661	23.8726	82.7107	12.3531	16.018	19.0502	35.8967	38.0084	27.8533	13.4725	7.16622	26.6439	21.9993	43.2173	18.4129	10.8616
YMR196W_YMR196W	84.1968	62.8188	50.3222	48.0252	46.5981	124.623	167.306	73.8551	124.891	120.195	111.252	140.958	145.42	127.648	99.4678	94.2687	88.4289	81.9507	98.1764	75.6211	32.9791	53.2496	47.9666	1.90346	0.780474	1.89975	1.92775	25.9161	58.3659	113.318	50.6428	79.2323	50.3197	56.7321	83.5542	41.3554	92.6481	85.0186	93.5943	44.8708	0	83.5599	88.9187	75.2454	73.2708	43.9986	135.826	67.8976	54.3081
MKK2_YPL140C	70.7253	86.3758	42.0726	54.5151	55.7349	67.6523	94.564	97.4477	55.0116	65.4226	79.4654	87.2598	79.9808	93.9022	61.9761	59.2546	45.6407	79.9519	61.6009	88.018	56.7973	60.6798	40.6989	1.9454	1.1719	1.97291	1.58751	17.2774	40.6023	26.6631	49.7465	36.5688	40.5804	51.0589	29.8408	41.3554	48.3829	78.8578	39.7569	35.8967	38.0084	38.9946	59.2792	32.248	33.3049	43.9986	55.5652	39.1275	79.6518
LIF1_YGL090W	119.559	45.8053	49.4972	40.2373	42.4865	71.2129	87.2899	94.3704	46.0908	50.2081	41.4602	114.109	82.4045	107.107	45.9082	51.1745	29.9517	73.9555	88.5513	37.1907	47.6364	29.7207	52.3272	2.13148	1.68652	2.56687	2.06526	190.052	81.2047	93.3209	50.6428	48.7584	29.2179	124.811	137.268	41.3554	46.324	62.8398	38.1003	71.7933	0	66.8479	41.3158	17.9156	179.847	43.9986	98.7825	41.4291	70.6005
NPT1_YOR209C	380.569	342.886	376.179	372.52	406.591	334.701	381.893	399.023	367.24	345.371	405.619	337.852	351.431	259.698	389.455	368.995	295.239	363.781	319.555	394.222	357.273	366.555	325.591	1.27278	0.926403	1.23441	1.2495	241.884	370.496	253.3	299.823	259.638	273.512	277.987	286.471	303.273	293.386	320.36	294.863	269.225	418.092	345.381	383.518	354.728	226.473	351.989	302.521	260.083	327.659
MYO3_YKL129C	245.855	274.832	254.086	257	268.624	480.687	447.361	503.651	425.225	439.701	437.405	255.067	276.297	269.969	197.405	210.085	175.432	229.862	242.554	307.443	225.357	201.853	184.599	1.37252	1.06898	1.85358	1.56505	120.942	236.001	259.965	248.732	246.23	219.946	249.621	274.535	248.132	238.826	225.484	168.138	269.225	304.067	217.256	361.064	240.069	199.829	395.987	277.826	216.352	224.473
MUD2_YKL074C	252.59	158.356	192.214	186.909	185.022	185.154	203.676	183.612	208.152	171.925	182.425	156.62	72.7098	96.8367	73.4532	83.4952	71.3137	137.917	144.377	131.407	148.406	131.266	129.364	1.46216	0.94921	1.94159	1.31182	129.581	223.313	173.31	131.313	107.268	110.379	136.157	149.204	41.3554	55.5888	49.2862	62.9484	98.7158	190.042	133.696	139.216	136.158	213.151	175.994	191.391	80.5565	157.493
AIM22_YJL046W	45.4663	60.2013	18.9739	27.2575	30.1517	60.531	80.0157	82.0612	38.6568	39.5579	35.2412	62.6481	65.4388	36.6806	35.1963	35.0141	28.5255	39.9759	34.6505	48.3479	25.6504	32.1974	14.5353	2.30042	1.72985	2.01019	1.6534	17.2774	60.9035	86.6551	43.9203	46.3204	27.5947	62.4053	59.6815	27.5702	39.1181	46.8218	33.1307	44.8708	76.0167	77.9892	44.0103	35.8311	26.6439	65.9979	24.6956	35.675	52.4978
NOP53_YPL146C	565.802	557.516	627.79	721.676	532.68	370.307	509.191	696.495	536.735	553.81	632.96	416.162	378.091	472.446	316.002	576.386	295.239	697.58	467.782	446.289	811.651	549.833	639.554	1.22517	0.927732	1.67478	1.10627	1554.97	1159.7	1133.18	1060.36	683.836	361.166	1145.99	1665.11	1461.22	884.274	656.738	508.556	583.321	418.092	651.767	303.581	96.744	519.557	615.98	1302.69	233.614	537.65
RMD1_YDL001W	222.279	195	209.538	208.974	206.037	185.154	200.039	173.354	234.915	184.096	175.515	129.771	77.5571	132.05	63.5064	80.8018	51.3458	159.904	186.728	151.242	172.224	118.883	152.621	1.36277	0.888619	2.21576	1.5795	172.774	149.721	153.313	94.5631	110.925	91.7118	153.177	208.885	165.421	47.3535	41.8932	48.0395	179.483	266.059	178.261	111.373	118.243	266.439	131.996	216.087	71.3501	115.857
YBL008W-A_YBL008W-A	20.2072	22.2483	2.47486	0	4.56844	17.8032	40.0079	31.7987	0	3.04291	6.21903	11.1872	14.542	23.4756	4.59082	13.467	4.27882	15.9904	9.62514	22.3144	10.993	0	4.3606	3.57932	1.99298	2.54051	3.01926	34.5548	10.1506	26.6631	4.48166	17.0654	6.49287	34.0393	0	27.5702	7.20596	4.92862	3.31307	26.9225	0	27.8533	2.69451	3.58311	6.66098	0	24.6956	3.45242	1.81027
GDE1_YPL110C	202.072	175.369	171.59	168.737	190.504	395.232	487.368	400.048	368.727	346.892	352.412	212.556	186.622	180.468	145.376	145.443	99.8391	173.895	196.353	192.152	153.902	118.883	154.074	1.43901	1.1183	1.91675	1.75181	181.413	286.754	193.308	151.928	125.553	146.09	147.504	119.363	55.1405	109.119	129.376	104.362	188.457	228.05	250.68	321.545	197.071	279.761	263.992	240.782	119.684	124.909
SEG1_YMR086W	176.813	210.705	182.315	166.141	185.935	295.534	174.58	261.57	185.85	232.783	138.201	116.346	249.637	190.739	200.466	148.137	111.249	147.911	117.427	174.796	102.601	175.847	132.271	1.48344	1.41218	1.48925	1.13189	276.439	294.367	326.623	225.876	138.961	180.989	357.412	304.376	206.777	162.649	194.68	177.249	278.199	114.025	284.104	123.947	136.158	179.847	241.992	203.739	120.835	143.011
SLM5_YCR024C	185.233	129.564	147.667	64.8989	101.876	199.396	189.128	132.324	129.352	152.146	148.566	111.872	96.9464	89.5006	81.1046	91.5753	39.9356	99.9398	88.5513	60.7448	91.6085	69.3483	47.9666	1.87121	1.01877	1.82899	1.46177	120.942	175.098	133.316	122.349	103.612	91.7118	158.85	161.14	137.851	64.8536	54.2148	89.4529	170.509	228.05	178.261	97.9004	78.8285	173.186	197.994	191.391	57.5404	48.8773
CSC1_YLR241W	146.502	142.651	119.618	125.904	135.683	156.668	145.483	139.504	133.812	162.796	138.201	181.232	162.385	161.394	166.8	158.91	146.906	123.925	159.777	192.152	102.601	123.836	145.353	1.53272	0.959703	1.49341	1.57966	198.69	157.334	146.647	184.645	224.288	247.541	96.4446	131.299	137.851	158.531	245.199	180.562	89.7416	114.025	228.397	177.837	182.739	179.847	153.995	135.826	121.986	161.114
COG4_YPR105C	122.927	85.0671	65.1714	96.0504	71.2676	124.623	47.282	109.757	49.0644	45.6437	67.0274	116.346	130.878	95.3694	71.1578	35.0141	58.4772	145.912	75.0761	116.531	73.2868	100.307	77.0372	1.7542	1.45188	2.18461	1.43949	60.471	71.0541	46.6604	78.8773	57.2911	58.4358	136.157	65.6497	82.7107	55.5888	56.6791	74.5441	98.7158	152.033	83.5599	84.4279	42.9973	126.559	65.9979	43.2173	64.4452	86.8929
TPK3_YKL166C	95.9843	147.886	93.2198	77.8787	96.8509	153.108	141.846	165.148	56.4984	88.2445	87.0665	93.9721	169.656	115.911	70.3926	94.2687	69.8874	165.9	117.427	121.49	93.4406	90.4005	97.3867	1.78854	1.65057	2.08316	1.72699	397.381	408.561	526.596	229.013	131.648	94.9582	414.144	543.102	771.967	164.708	146.626	137.492	493.579	342.075	573.778	129.336	118.243	532.879	681.978	586.521	261.233	219.043
FTR1_YER145C	274.481	352.047	302.758	280.363	322.075	160.229	130.935	128.221	166.522	162.796	140.274	317.715	324.771	316.92	407.053	298.967	329.469	283.829	315.705	365.709	254.672	328.166	335.766	1.42431	0.825717	1.23521	1.27681	198.69	236.001	239.968	176.129	263.295	354.673	192.889	256.631	303.273	169.855	215.627	279.126	152.561	114.025	116.984	84.4279	68.0791	173.186	219.993	117.304	185.28	208.181
DOT1_YDR440W	121.243	108.624	93.2198	92.1564	98.6783	117.501	127.298	149.762	86.2345	66.9441	86.3755	109.634	123.607	108.574	54.3247	113.122	45.6407	85.9483	90.4763	97.9355	84.2798	78.0168	81.3978	1.61369	1.48104	2.21244	1.4474	198.69	162.409	153.313	99.9411	79.2323	73.0448	198.562	274.535	317.058	91.6186	72.6971	67.918	107.69	190.042	217.256	90.7151	46.5805	159.864	87.9972	104.956	59.842	104.996
SSL2_YIL143C	338.471	307.55	303.583	311.515	365.475	327.579	290.966	347.734	243.835	231.261	290.913	212.556	271.45	233.288	212.708	245.099	229.63	259.844	179.028	163.639	205.203	226.62	184.599	1.33852	1.15792	1.5066	1.13671	190.052	286.754	126.65	214.224	197.471	199.656	277.987	286.471	124.066	111.178	144.162	154.886	260.251	418.092	334.239	180.532	111.076	279.761	241.992	154.348	82.8581	153.873
TCP1_YDR212W	628.108	577.147	631.915	724.272	704.453	427.277	563.747	412.358	520.38	453.394	536.219	872.598	504.121	705.734	553.959	662.575	606.166	675.593	798.887	649.598	1049.83	693.483	837.235	1.18419	0.766518	1.68941	1.18732	241.884	205.549	179.976	548.556	698.464	742.622	204.236	190.981	165.421	462.211	400.45	429.871	179.483	304.067	284.104	385.315	351.145	299.744	131.996	234.608	380.917	541.271
MGR3_YMR115W	139.767	125.638	108.894	111.626	121.52	113.941	141.846	160.019	168.009	106.502	160.313	123.059	104.217	102.706	82.6348	107.736	67.0348	109.934	94.3264	109.093	164.895	71.825	78.4908	1.55757	0.889455	1.80025	1.48624	60.471	137.033	133.316	81.5663	71.9186	77.9144	215.582	101.459	68.9256	52.5006	60.3755	42.2417	107.69	114.025	217.256	102.391	64.496	166.525	197.994	111.13	57.5404	61.5492
NUP133_YKR082W	301.424	196.309	255.736	240.126	229.336	227.881	254.595	236.952	206.665	173.446	268.109	214.793	176.927	183.403	109.415	169.684	99.8391	263.841	256.029	275.211	241.846	206.807	197.68	1.3858	0.92681	2.09411	1.54653	77.7484	215.7	199.973	148.791	180.406	149.336	198.562	161.14	96.4958	84.4127	107.197	102.705	233.328	190.042	144.837	159.874	189.905	146.542	175.994	179.043	149.605	182.837
GRS2_YPR081C	72.4092	77.2147	55.2719	40.2373	50.2528	99.6981	90.9269	80.0097	68.3928	68.4655	71.1734	78.3101	111.488	60.1561	50.4991	45.7877	31.378	67.9591	46.2007	68.183	45.8042	47.0578	65.409	1.92089	1.15444	2.17038	1.51235	69.1097	60.9035	59.992	57.3653	41.4446	60.059	62.4053	83.5542	82.7107	57.6477	69.0006	47.2113	35.8967	76.0167	55.7066	85.3261	39.4142	33.3049	65.9979	6.17391	34.5242	34.3951
PEX13_YLR191W	203.756	128.255	126.218	147.97	149.845	131.744	134.572	136.427	117.457	117.152	108.488	96.2096	79.9808	80.6972	77.2789	40.4009	57.0509	123.925	86.6263	117.771	91.6085	102.784	82.8514	1.55553	1.14626	1.75145	1.36628	190.052	373.034	306.626	146.55	115.801	144.466	289.334	429.707	248.132	50.4417	73.9292	55.4939	233.328	266.059	328.669	89.8169	82.4116	486.252	307.99	395.13	86.3106	155.683
RPS1B_YML063W	895.854	1024.73	1094.71	1012.42	1106.48	498.49	716.504	727.268	716.638	701.391	1054.47	1599.76	1565.68	1942.6	1452.23	1769.56	1603.13	1547.07	1690.17	1532.26	1306.34	1243.32	1736.97	1.22206	0.604064	1.5752	1.51339	449.213	385.722	579.923	849.724	1093.41	814.855	289.334	280.503	606.545	1366.04	1314.71	1834.61	260.251	380.084	362.093	1152.35	2121.2	266.439	351.989	407.478	2559.4	1250.9
PUF4_YGL014W	158.29	201.544	142.717	96.0504	164.921	113.941	54.5562	154.891	63.9324	98.8947	72.5554	223.743	285.992	176.067	185.928	118.509	183.989	105.936	128.977	123.969	53.1329	87.9237	69.7696	1.74148	1.46818	1.74126	1.74178	397.381	329.894	306.626	271.589	253.544	252.41	538.955	220.822	344.628	237.797	295.717	234.4	287.173	152.033	306.386	109.577	78.8285	186.508	285.991	111.13	98.9695	81.4621
HST2_YPL015C	111.14	108.624	89.095	51.9191	86.3435	121.062	61.8303	100.525	98.1289	120.195	80.1564	98.447	157.538	102.706	117.831	80.8018	134.07	73.9555	65.4509	96.6959	65.9581	96.5923	69.7696	1.82968	1.00589	1.40678	1.10017	138.219	63.4411	53.3262	62.7433	91.4219	129.046	85.0982	65.6497	82.7107	109.119	120.751	159.856	152.561	114.025	50.1359	123.049	193.488	46.6269	65.9979	67.913	138.097	81.4621
YDR056C_YDR056C	311.528	328.49	363.805	330.984	326.643	395.232	352.797	284.137	285.466	304.291	300.587	378.126	269.026	300.781	306.82	269.339	148.332	349.789	356.13	319.84	298.644	315.782	335.766	1.2858	1.01768	1.69644	1.36723	207.329	233.463	359.952	511.358	321.805	236.178	136.157	161.14	220.562	479.711	266.145	308.116	215.38	228.05	206.114	412.26	315.314	253.117	307.99	203.739	701.993	591.958
RPL40A_YIL148W	1028.88	1205.33	1303.43	1266.83	1251.3	726.372	632.852	821.638	780.57	964.603	1310.83	1284.29	1563.26	1521.51	1931.21	1796.49	2406.12	1261.24	1351.37	1248.37	1425.43	1694.08	1430.28	1.19567	0.508053	0.972106	0.982922	1062.56	647.1	1279.83	2365.42	2250.2	2091.52	607.034	692.306	840.892	3593.72	2557.95	4016.27	798.701	1102.24	824.457	2312.79	3862.59	785.996	835.973	1018.69	4902.44	3486.58
CSM3_YMR048W	136.399	129.564	109.719	106.434	123.348	174.472	185.491	141.556	170.982	146.06	166.532	145.433	126.03	88.0333	61.9761	126.589	49.9196	125.924	103.952	194.631	192.378	141.173	129.364	1.56964	0.883241	2.11638	1.19084	164.136	220.775	99.9867	147.895	101.174	104.698	215.582	214.854	192.992	73.089	149.091	48.8678	170.509	456.1	200.544	270.349	118.243	399.659	153.995	314.869	89.763	287.833
NPL6_YMR091C	259.326	187.148	240.062	219.358	197.357	167.35	258.233	219.514	184.363	222.133	212.829	187.944	109.065	98.3039	127.778	102.349	105.544	199.88	161.702	158.68	205.203	163.464	122.097	1.38055	0.979119	1.57837	1.31328	138.219	121.807	66.6578	162.236	147.494	145.278	79.425	53.7134	82.7107	70.0008	102.269	110.16	134.612	228.05	83.5599	246.098	168.406	126.559	87.9972	166.695	127.74	132.15
YDL121C_YDL121C	153.238	103.389	61.8715	99.9443	106.901	67.6523	65.4674	107.705	38.6568	65.4226	65.6454	89.4973	84.8281	102.706	89.5211	107.736	62.756	165.9	69.301	90.4974	130.084	113.929	88.6655	1.81314	1.35916	1.52411	1.14902	69.1097	73.5917	26.6631	140.724	59.729	90.9002	79.425	65.6497	27.5702	93.6775	108.43	67.918	80.7675	114.025	38.9946	65.5663	60.9129	79.9318	87.9972	37.0434	107.025	181.027
CTF18_YMR078C	106.088	69.3624	61.8715	68.7928	58.9328	96.1374	69.1045	44.1079	46.0908	39.5579	53.2073	38.0363	48.4732	85.0989	46.6734	40.4009	29.9517	71.9567	57.7508	48.3479	40.3077	50.7729	49.4201	1.78528	1.10639	1.83483	1.48838	112.303	91.3553	39.9947	59.6061	30.474	37.334	153.177	137.268	179.207	46.324	41.8932	40.5851	107.69	152.033	83.5599	44.0103	28.6649	113.237	109.996	37.0434	47.1831	68.7902
SEC61_YLR378C	277.849	384.765	279.659	346.56	320.247	242.124	181.854	240.029	281.005	267.776	229.413	382.601	426.564	526.733	497.339	336.674	660.364	307.815	431.206	422.734	212.532	424.758	438.967	1.45013	0.860898	1.23412	1.23985	466.49	350.195	366.618	457.13	574.13	567.314	646.746	340.185	303.273	655.742	611.148	604.635	296.147	304.067	306.386	408.667	386.976	479.591	329.989	419.826	521.316	405.5
YIL029C_YIL029C	30.3108	35.3356	14.0242	7.78787	10.5074	21.3639	14.5483	44.1079	13.3812	9.12874	11.7471	38.0363	41.2022	54.2872	13.7725	18.8537	5.70509	31.9807	46.2007	27.2732	10.993	16.0987	13.0818	2.71937	1.92016	3.00394	2.31396	25.9161	10.1506	26.6631	9.41149	19.5033	6.49287	39.7125	41.7771	27.5702	11.3237	11.0894	19.8784	62.8191	0	33.4239	24.2506	25.0818	26.6439	0	24.6956	10.3573	7.24108
BUD7_YOR299W	151.554	108.624	108.894	114.222	111.013	92.5768	120.024	138.478	101.102	89.7659	136.128	178.995	118.759	90.9678	114.005	110.429	89.8552	129.922	80.8512	133.887	87.9441	101.546	78.4908	1.55633	0.966171	1.67098	1.43838	120.942	76.1294	19.9973	67.225	60.948	107.132	73.7518	35.8089	27.5702	43.2358	75.1614	52.1809	44.8708	76.0167	61.2772	110.475	42.9973	106.576	21.9993	49.3913	56.3896	70.6005
KCC4_YCL024W	176.813	204.161	160.866	159.651	192.331	199.396	280.055	245.158	153.14	226.697	186.571	129.771	155.114	149.657	94.877	107.736	84.1501	167.899	184.803	164.879	131.916	121.36	146.807	1.50906	1.22883	1.98698	1.66712	181.413	215.7	206.639	238.425	187.72	168.003	187.216	208.885	151.636	160.59	136.769	110.988	116.664	114.025	116.984	148.198	136.158	266.439	373.988	234.608	151.907	159.304
TCB2_YNL087W	235.751	247.349	244.186	254.404	245.782	270.609	345.522	360.044	267.624	240.39	319.935	259.542	247.213	212.747	247.904	355.528	219.646	195.882	169.402	195.871	229.021	237.766	186.052	1.33337	1.08341	1.321	0.998511	250.523	274.066	146.647	315.061	281.58	321.397	312.027	256.631	234.347	324.268	364.718	256.763	206.406	152.033	206.114	313.461	139.741	226.473	241.992	203.739	133.494	220.853
RRP3_YHR065C	599.481	611.174	538.695	682.737	702.169	470.005	509.191	474.929	673.521	532.51	635.724	525.796	295.687	287.576	351.198	439.023	205.383	639.615	537.083	644.639	1106.63	756.639	757.291	1.28693	0.648799	1.59829	0.89698	449.213	456.776	339.955	422.173	312.054	235.366	414.144	698.274	468.694	213.091	209.466	188.845	637.166	646.142	674.05	433.816	318.897	992.486	593.981	617.391	352.147	639.025
FYV8_YGR196C	198.704	179.295	180.665	201.187	179.083	213.639	316.426	307.73	289.926	228.218	244.615	165.57	162.385	145.255	99.4678	102.349	52.7721	155.906	152.077	151.242	159.399	115.168	125.004	1.38018	1.09635	2.18348	1.54253	259.161	393.335	299.96	242.01	187.72	154.206	260.968	304.376	330.843	156.472	138.001	111.816	367.941	418.092	267.392	270.349	186.322	379.676	483.985	598.869	210.598	249.817
DBF4_YDR052C	244.171	308.859	283.784	236.232	272.736	224.321	207.313	313.884	145.706	229.74	165.841	96.2096	230.248	174.599	137.725	121.203	96.9866	123.925	146.302	168.598	86.112	115.168	79.9443	1.43407	1.44128	1.74774	1.64247	501.045	494.841	413.278	285.93	185.282	289.744	680.785	322.28	372.198	146.178	214.395	163.997	457.682	152.033	434.511	234.422	125.409	326.388	703.977	426	141.549	121.288
RGP1_YDR137W	75.7771	86.3758	65.9963	54.5151	51.1665	149.547	87.2899	128.221	104.076	100.416	92.5945	53.6984	50.8969	80.6972	34.4312	43.0943	32.8043	67.9591	63.5259	53.3067	32.9791	47.0578	53.7807	1.83637	1.21246	2.15237	1.62672	43.1936	63.4411	86.6551	67.225	52.4152	48.6965	79.425	59.6815	82.7107	44.2652	59.1434	51.3526	17.9483	0	122.554	107.78	93.1609	86.5928	87.9972	92.6086	81.7073	81.4621
MRP51_YPL118W	178.497	225.101	198.814	134.99	179.996	366.746	320.063	310.807	263.164	251.04	339.974	194.657	159.962	162.862	107.884	142.75	132.643	117.929	205.978	147.523	126.42	153.557	129.364	1.58664	0.984664	1.91733	1.3742	120.942	200.474	173.31	120.557	131.648	103.074	170.196	220.822	206.777	101.913	130.608	114.301	278.199	380.084	323.098	243.404	243.652	426.303	241.992	277.826	110.478	119.478
PYC2_YBR218C	345.207	379.53	356.38	366.03	406.591	284.852	309.152	346.709	260.19	319.506	319.244	519.084	681.049	661.717	629.708	562.919	610.445	429.741	465.857	431.412	324.294	417.328	495.655	1.31515	1.00894	1.43167	1.35225	190.052	233.463	126.65	407.831	459.548	460.994	289.334	232.758	124.066	660.89	547.076	573.99	179.483	152.033	122.554	233.524	265.15	286.422	219.993	191.391	279.646	329.469
MCD1_YDL003W	264.378	276.141	266.46	269.979	291.923	231.442	301.877	290.292	255.73	231.261	266.727	134.246	155.114	139.386	104.824	148.137	82.7238	235.858	140.527	208.268	276.658	214.237	170.063	1.33536	1.02828	1.80428	1.08779	380.103	466.927	233.302	337.469	195.033	230.497	317.7	256.631	206.777	112.207	151.555	88.6247	188.457	380.084	256.25	238.913	82.4116	399.659	373.988	469.217	165.716	217.232
YBL113C_YBL113C	52.202	32.7181	20.6238	19.4697	15.9895	21.3639	32.7337	30.773	31.2228	16.736	31.7862	62.6481	46.0496	54.2872	24.4844	35.0141	24.2466	25.9844	13.4752	26.0335	14.6574	11.1453	14.5353	2.39377	0.898306	2.36867	1.95301	86.3871	50.7529	59.992	40.335	48.7584	35.7108	39.7125	77.586	13.7851	48.3829	33.2682	36.4438	0	38.0084	50.1359	24.2506	25.0818	73.2708	21.9993	49.3913	14.9605	36.2054
VTC2_YFL004W	530.44	587.617	598.092	366.03	561.461	680.083	567.384	584.686	560.524	567.503	483.012	615.294	535.629	583.954	545.543	535.985	286.681	785.527	727.661	608.688	589.959	583.269	686.067	1.4887	1.12055	1.68919	1.47558	250.523	268.99	106.652	411.417	431.512	302.73	141.83	190.981	179.207	460.152	375.807	290.722	188.457	418.092	300.816	464.353	379.81	166.525	439.986	228.435	418.894	550.322
MNT2_YGL257C	62.3056	52.349	24.7486	27.2575	37.4612	32.0458	36.3708	46.1594	28.2492	38.0364	24.1851	82.785	46.0496	83.6317	52.0293	51.1745	55.6247	53.9675	57.7508	64.4639	18.3217	21.0522	14.5353	2.16657	1.35657	1.82771	2.59221	60.471	68.5164	33.3289	34.0606	51.1963	37.334	28.3661	35.8089	41.3554	46.324	55.4469	52.1809	44.8708	0	44.5653	58.381	53.7467	19.9829	65.9979	24.6956	25.3178	45.2567
BAP3_YDR046C	325	261.745	173.24	329.686	253.548	142.426	130.935	121.04	117.457	111.066	144.42	592.919	356.278	321.322	352.728	333.981	396.504	195.882	155.927	354.551	199.706	196.9	210.762	1.56664	0.880084	1.65403	1.43679	207.329	268.99	199.973	252.318	280.361	323.02	612.707	513.261	289.487	267.65	333.914	303.974	170.509	114.025	256.25	78.1407	118.243	373.015	307.99	463.043	188.732	173.786
RRP12_YPL012W	432.771	498.624	532.92	460.782	498.417	320.458	341.885	479.032	346.425	342.328	409.765	243.88	273.874	261.166	267.033	336.674	232.483	389.765	336.88	375.626	406.742	398.753	404.082	1.28182	1.03074	1.37026	1.1501	630.626	578.583	626.583	462.06	511.963	428.529	453.857	543.102	565.19	414.857	388.128	298.176	323.07	266.059	350.951	225.44	154.074	546.201	263.992	549.478	235.916	418.172
TFC7_YOR110W	163.342	146.577	130.343	149.267	147.561	235.003	163.669	176.432	166.522	152.146	172.06	176.757	140.572	90.9678	131.604	107.736	55.6247	113.931	157.852	121.49	150.238	128.79	148.26	1.47285	1.04708	1.69913	1.25945	181.413	185.248	73.3236	109.801	99.9547	84.4073	187.216	190.981	124.066	100.883	91.1794	59.6353	188.457	0	183.832	132.929	82.4116	226.473	153.995	302.521	64.4452	121.288
KTR4_YBR199W	356.994	219.866	240.062	333.58	216.544	210.078	345.522	224.643	242.349	147.581	234.25	304.291	169.656	256.764	243.314	180.457	221.072	201.878	265.654	249.178	155.734	203.091	254.368	1.48054	1.03687	1.549	1.48037	319.632	350.195	226.636	181.507	192.596	200.467	243.948	471.484	317.058	146.178	167.573	153.23	224.354	342.075	350.951	187.717	161.24	286.422	131.996	388.956	149.605	224.473
OSM1_YJR051W	85.8807	119.094	86.6202	76.5807	70.8108	121.062	90.9269	96.4219	80.2872	73.0299	75.3194	102.922	116.336	148.189	100.233	148.137	89.8552	95.9422	127.052	120.25	75.119	76.7785	93.0261	1.74906	1.23587	1.62285	1.74835	190.052	48.2153	99.9867	65.4323	97.5167	73.0448	39.7125	119.363	165.421	105.001	93.6437	95.2508	62.8191	190.042	89.1305	97.9004	93.1609	59.9488	0	80.2608	119.684	81.4621
BRL1_YHR036W	131.347	125.638	105.594	84.3686	117.866	121.062	127.298	97.4477	84.7477	91.2874	73.9374	40.2738	72.7098	54.2872	47.4385	53.8678	31.378	71.9567	65.4509	55.7861	60.4616	82.9703	69.7696	1.64425	1.28362	1.65772	1.02685	138.219	134.495	146.647	107.56	76.7944	79.5376	34.0393	53.7134	68.9256	24.7062	19.7145	29.8176	89.7416	152.033	122.554	45.8066	46.5805	93.2538	175.994	142	63.2944	72.4108
COQ5_YML110C	149.87	108.624	63.5214	106.434	108.729	181.593	312.789	153.865	170.982	159.753	250.143	355.752	174.504	149.657	160.679	258.566	145.48	157.905	90.4763	140.085	185.049	121.36	114.829	1.78092	0.763793	1.79158	1.2228	51.8323	55.8282	46.6604	56.0208	58.51	81.1609	34.0393	71.6178	13.7851	72.0596	75.1614	65.4332	44.8708	0	38.9946	113.169	64.496	59.9488	65.9979	92.6086	35.675	66.98
NAM2_YLR382C	99.3522	86.3758	63.5214	75.2827	73.5519	220.76	167.306	178.483	133.812	149.103	127.836	134.246	123.607	114.443	80.3394	70.0282	48.4933	59.9639	65.4509	66.9433	38.4756	60.6798	45.0595	1.71711	1.30662	2.16108	1.43792	86.3871	63.4411	66.6578	48.8501	47.5394	59.2474	45.3857	71.6178	41.3554	44.2652	48.054	54.6657	53.845	76.0167	38.9946	95.2059	82.4116	33.3049	87.9972	55.5652	28.7702	38.0157
YMR085W_YMR085W	55.5699	35.3356	23.9237	20.7677	19.1874	14.2426	18.1854	14.3607	23.7888	10.6502	13.1291	40.2738	41.2022	60.1561	34.4312	37.7075	42.7882	31.9807	50.0507	61.9845	9.16085	37.1509	34.8848	2.3114	0.868648	1.72503	1.68999	8.63871	25.3765	13.3316	12.5487	12.1896	20.2902	17.0196	29.8408	13.7851	21.6179	22.1788	19.0502	26.9225	0	11.1413	11.6762	14.3324	53.2879	43.9986	37.0434	23.0162	23.5335
[truncated: 4,213 more rows]
[truncated: 5 more columns]
