# Supplementary material for: Not1 and Not4 inversely determine mRNA solubility that sets the dynamics of co-translational events
Source: Genome Biol. 2023 Feb 20;24:30. doi: 10.1186/s13059-023-02871-7 (PMC9940351; doi:10.1186/s13059-023-02871-7)
Supplement: Supplementary file 3 — Additional file 3: Table S2. Changes in solubility upon Not1, Not4 and Not5 depletion. [file 13059_2023_2871_MOESM3_ESM.xlsx]

## Sheet: Sheet 1
Transcript	Solubility_not1d_Correct_to_WT	Solubility_not4d_Correct_to_WT	Solubility_not5d_Correct_to_WT
RPL11B_YGR085C	-0.581277954691218	-0.251487318365785	-0.341429854119808
QCR8_YJL166W	-1.05950993066491	-0.574883352067592	-0.309666201289822
RPS30A_YLR287C-A	-0.68754125918096	-0.13326845857079	-0.18834685387338
RPS17A_YML024W	-1.58738706631492	-0.134948559492735	-0.872313986135986
YGR182C_YGR182C	-1.2089984181117	-0.34631270379736	-0.46045319843879
PMP3_YDR276C	-0.12967680416161	-0.36030466492323	0.34717394142943
PBI2_YNL015W	-0.4649985448324	-1.13157729701722	-0.17767395539174
YKL063C_YKL063C	-0.0825164178453299	-0.34322687703571	0.493020502931663
ZEO1_YOL109W	-0.34418934288004	-0.0345875619279099	0.32053546542069
RPL21A_YBR191W	-1.85522086461308	-0.0317014299759	-0.875610675735839
LAG1_YHL003C	-0.3805064622743	-0.06619624043675	0.465584020286336
EAF3_YPR023C	-0.04553963536608	-0.0410840009351199	-0.239085569197273
NUP2_YLR335W	-0.0744778963050601	-0.454025052497004	-0.352324817686062
RPS10A_YOR293W	-1.09415604088514	-0.051233260701916	-0.237853708302959
SEC26_YDR238C	-0.0850679195145	-0.403055972859921	-0.279363635017784
CWP1_YKL096W	-0.20570857151902	-0.090883261337782	0.085926250430755
COF1_YLL050C	-0.665815757700513	-0.720791611720453	-0.154683172113491
EMC5_YIL027C	-0.25658250631381	-0.45065240806905	0.472348638258223
PRE2_YPR103W	-0.293695785642844	-0.853471265874175	-0.531304859818157
ETT1_YOR051C	-0.0160574181663951	-0.950406077360919	-0.499531761140138
RPL35B_YDL136W	-1.47697028834945	-0.146000553427681	-0.64574297061736
GRX2_YDR513W	-0.474867978390243	-0.523302365695993	0.056496757044565
AGC1_YPR021C	-0.795172976117328	-0.190149823987554	0.341678622082285
RPC53_YDL150W	-0.159918983450928	-0.512510874366449	-0.323898629512399
GLN4_YOR168W	-0.021847264300452	-0.628546657713496	-0.158602045258298
YFR032C-B_YFR032C-B	-1.03878962902108	-0.0816095081492559	-0.578768317981136
SVP26_YHR181W	-0.52970192765474	-0.22892339678336	-0.33802817627492
RPS17B_YDR447C	-1.20269456683168	-0.414063093697494	-0.386741876456311
DBP10_YDL031W	-0.154056445834726	-0.150249212045799	-0.14069807714689
YIL002W-A_YIL002W-A	-0.79155357087571	-0.42048923429453	-0.369964577663485
AMN1_YBR158W	-0.640953003493996	-0.437077355630194	-0.00231803139547002
CTR2_YHR175W	-0.996372432481837	-0.586527472643987	-0.244939349233863
LRG1_YDL240W	-1.4609382890614	-0.376777231628981	-0.510012194366056
HIS7_YBR248C	-0.119579846672443	-0.234719060536563	-0.380775408203987
PAC1_YOR269W	-0.834269971120877	-0.204616856655407	0.495985484022234
YKL044W_YKL044W	-1.45576145479834	-0.394101612437609	-0.697518912938707
NOG2_YNR053C	-0.289652877876898	-0.554265733277088	-0.170188568581259
CWP2_YKL096W-A	-0.610147604631863	-0.254225950495652	-0.34601667335547
SMT3_YDR510W	-0.46383091826541	-0.039771941982209	-0.476605198180486
MDG1_YNL173C	-0.027251373736297	-0.08997006846319	-0.236881527690963
CCW12_YLR110C	-0.577911284196943	-0.201053964159386	-0.630196717164413
COX5B_YIL111W	-0.539633175128447	-0.21203352498423	-0.375225115074617
AHC2_YCR082W	-0.809884778690896	-0.440578463915261	-0.326729892406755
YMR295C_YMR295C	-0.084603739378925	-0.276978452710838	-0.281354522334615
YIL141W_YIL141W	-1.83551948560975	-0.057267717327517	-0.943626897797809
GCS1_YDL226C	-0.025351874321946	-0.104818042397567	0.075199105845512
YBL039W-B_YBL039W-B	-1.32614121831039	-0.154905902026923	0.166907506666484
RFA3_YJL173C	-1.0130019085019	-0.061490695989628	-0.136814968682146
SRP54_YPR088C	-0.014131589459774	-0.355363827712379	-0.00334404270177791
SUS1_YBR111W-A	-0.901722093187529	-0.765689216961509	0.046572731465386
SSS1_YDR086C	-1.02051431580504	-0.344114444908526	-0.660633125460548
COS4_YFL062W	-0.747239974366571	-0.127009899647443	-0.724926593978091
STF1_YDL130W-A	-0.433767834347406	-0.672111809735529	0.068573031366074
NAS2_YIL007C	-0.155314753012447	-1.03123033382414	-0.814572033885439
ERG10_YPL028W	-0.346889479614767	-0.108388752006203	-0.050418057568332
IZH2_YOL002C	-0.843928854155599	-0.048809698802413	0.119750817941916
YLR146W-A_YLR146W-A	-0.56175275011846	-0.35558836812721	-0.38543913959444
SFL1_YOR140W	-0.439251496932172	-0.029509357170946	-0.223588569349112
GAS3_YMR215W	-0.734369086719917	-0.041623322178232	-0.545554760434402
LSB1_YGR136W	-0.089132523316401	-0.559900950313243	-0.213158188540641
RRN9_YMR270C	-0.339049229389232	-0.096651014251644	-0.327412791861872
GET1_YGL020C	-0.528290521009096	-0.216070330891333	0.392563747974296
MSS11_YMR164C	-0.0963087510512229	-0.163577493130872	0.079787426302401
RPL32_YBL092W	-1.17311912468802	-0.210183039322773	-1.04712418056965
ATP7_YKL016C	-1.05032008061742	-0.129252061226897	-0.289086250577996
CAF40_YNL288W	-0.285700163252053	-0.182597862135177	0.126307249362123
YPI1_YFR003C	-0.026015959480322	-0.495470173727954	-0.136235940968701
LSB6_YJL100W	-0.0352795849570681	-0.566820284064984	-0.494788807630534
FOX2_YKR009C	-1.05105983604576	-0.710478090213834	-0.150629987088947
RRP9_YPR137W	-0.152926247457259	-0.213224570021267	-0.179948615836388
NAT1_YDL040C	-0.150924702233565	-0.19221294571515	-0.15986306807057
YJL055W_YJL055W	-0.016907295746949	-0.293451954411777	-0.59726655278796
NFT1_YKR103W	-0.62471174660521	-0.13684793036441	0.373741249140927
DPB2_YPR175W	-0.0323340040682001	-0.262354057136587	-0.277786766161892
JJJ2_YJL162C	-0.57047160527858	-0.091564441615923	0.175183050643362
YIL156W-A_YIL156W-A	-0.6395170073526	-0.31436949204843	0.66794950470897
ARF1_YDL192W	-0.652060728782361	-0.0652428968939254	0.0278133772504407
SBP1_YHL034C	-0.363672803708607	-0.119454598173579	-0.476327104806897
YCR090C_YCR090C	-0.787310279827085	-0.177658116995368	-0.418271016721172
SNC2_YOR327C	-0.384604164463147	-0.171004258702817	-0.014400920315492
YMR074C_YMR074C	-0.904069394984123	-0.207126398947441	-0.496637642628551
RPL39_YJL189W	-0.680093335057084	-0.604670033852874	-0.314773942834744
YCK3_YER123W	-0.229508821664329	-0.208911029831823	0.371846954132006
TOM6_YOR045W	-0.840790787645824	-0.531406574471689	-0.852819920423704
PRE10_YOR362C	-0.091591605684003	-0.041855283014453	-0.141471677025694
YHR210C_YHR210C	-1.97411616308947	-0.218032388096046	-0.661644909970133
VTC1_YER072W	-0.351459556621171	-0.053405809739867	0.186085756973886
COX13_YGL191W	-0.455003726780397	-0.16070573576812	0.015189711770842
RRG7_YOR305W	-0.990653897546197	-0.261187899408128	-0.021038872604002
UBA4_YHR111W	-0.020596912504373	-1.34807050954947	-0.511232497723396
SPT4_YGR063C	-1.28533296939221	-0.110245986918164	-0.686490932008882
NCB2_YDR397C	-0.305633132019711	-0.838030118754755	-0.162100933575242
YBR126W-A_YBR126W-A	-0.850803123100637	-0.07154598484963	-0.268634682482328
EST3_YIL009C-A	-0.27342411459054	-0.69493870258768	-0.92996397342099
CYS3_YAL012W	-0.15519621410393	-0.356984443051919	-0.32774107107799
TOA2_YKL058W	-0.705962896477436	-0.371663648782534	-0.13863645915849
TUS1_YLR425W	-0.294679616187365	-0.027396027296537	0.352205406839951
NRK1_YNL129W	-1.13151665286018	-0.419590270393015	0.108373598240525
SPO73_YER046W	-0.463251593890492	-0.521110048863072	0.015061868150571
LCL2_YLR104W	-0.685528490327071	-0.276495811293204	0.27539506579884
RFC3_YNL290W	-0.050885723901529	-0.158032686139719	-0.109805885101352
RIM1_YCR028C-A	-0.390597864384809	-0.145989516377959	-0.078259455120572
HRT3_YLR097C	-0.644671457054661	-0.326538435704532	0.162317914463171
TDH2_YJR009C	-0.085331899282859	-0.166812447874164	-0.208157184942358
STB3_YDR169C	-0.021077503404469	-0.115525915590976	0.231056717662442
YIL165C_YIL165C	-1.11771164418104	-0.050889997829982	-0.115348340516973
IES6_YEL044W	-0.199642804650444	-0.225831312035418	-0.713208057738555
TPM2_YIL138C	-0.176153420996079	-0.230711428578255	-0.180805272379028
RAS2_YNL098C	-0.036260819050566	-0.825842915272923	-0.320297307750185
PAA1_YDR071C	-0.105759964765286	-0.501139838576474	0.05509116329233
YAL037W_YAL037W	-1.63387077305873	-0.641373246023057	-0.374465682271683
YBL029C-A_YBL029C-A	-0.68218443080348	-0.153618737874904	-0.062048782813113
RRN7_YJL025W	-0.969220548553166	-0.279093166297597	0.032268705119975
VMA21_YGR105W	-0.610154890808456	-0.109378862980955	-0.177994344726234
NOP15_YNL110C	-0.200041731880044	-0.122175662434104	-0.17563453967074
PET494_YNR045W	-0.032257518267824	-0.175852804429735	0.258252000197445
ARL3_YPL051W	-0.216380062590766	-0.819839920939436	-1.1480295958526
YIF1_YNL263C	-0.626371578365619	-0.466777393312797	-0.901493505283938
YNL320W_YNL320W	-0.547312877856796	-0.105848991977029	0.23171048764684
RRN11_YML043C	-1.18033955538426	-0.49164004418446	-0.755293455248389
YSY6_YBR162W-A	-0.746980211824043	-0.0073235317379716	0.0426055091580997
PRI1_YIR008C	-0.00941597506547009	-0.913232303586528	-0.198617164346561
RIB3_YDR487C	-0.464555715383225	-0.088553007903286	0.150580950165624
RFC2_YJR068W	-0.55173289860197	-0.162276231636536	0.213783452441533
MET32_YDR253C	-1.72319123015414	-0.822311254923543	-0.835498610622681
KEL3_YPL263C	-0.137478194948249	-0.492119818280401	-0.443376505932838
SWI4_YER111C	-0.066789502970755	-0.104307337945118	-0.088877897497263
MET7_YOR241W	-0.080740720821025	-0.73471786026796	-0.259708283501952
HRP1_YOL123W	-0.233644070401995	-0.618311928267223	-0.533755855825838
CDC33_YOL139C	-0.961945664397121	-0.527486385727843	-0.89620717793507
YKR073C_YKR073C	-0.11554164733666	-0.917001076554506	-0.66424241810874
CTF3_YLR381W	-0.576907757886965	-0.023725566114027	-0.053390717779691
DOT5_YIL010W	-0.0102981469614041	-0.707852536684213	-0.714592022629711
PML39_YML107C	-1.26023818026402	-0.31408806321563	-0.366844857822829
HMLALPHA2_YCL067C	-0.372229988287332	-0.061885710088863	-0.164856095685815
KRR1_YCL059C	-0.090351600926864	-0.155403149467611	0.013541567022793
RPC10_YHR143W-A	-1.23827650702564	-0.055253774886817	-0.482367738066537
ENO2_YHR174W	-0.222353900728859	-0.248344742897471	-0.226389927200535
YHR127W_YHR127W	-0.287799481526736	-0.627741636999176	-0.903335846820856
DBP6_YNR038W	-0.132621960437216	-0.341205668444997	-0.598887238207152
RFA2_YNL312W	-0.0731259102007751	-0.0499293161651461	-0.194445993912214
HFM1_YGL251C	-0.461588424352885	-0.135906834295833	-0.861240557999829
SRF1_YDL133W	-0.320622632784442	-0.16382455434941	-0.187170367720892
DUR3_YHL016C	-0.485748564995923	-0.065344389230399	-0.318767042247597
RIM20_YOR275C	-0.054874540429631	-0.25697745517989	-0.0846111836599011
BCP1_YDR361C	-0.326353851417801	-0.122686940324568	-0.521645535402617
CCT8_YJL008C	-0.135870539282806	-0.118244202558395	-0.190583549368948
YMR31_YFR049W	-1.17151606267289	-0.010790646661523	-0.443497693587768
GIS3_YLR094C	-0.269338819980342	-0.074783076417707	-0.633550597243433
KSS1_YGR040W	-0.794925320491162	-0.635394826715794	-0.369340985948455
BER1_YLR412W	-0.519165653351934	-0.015158536090598	-0.136995855318729
CRF1_YDR223W	-1.19297205754327	-0.7207099519211	0.0466444719551956
MPO1_YGL010W	-0.215729971876017	-0.160134057492597	0.28212692408097
YRB1_YDR002W	-0.25726222342622	-0.087562438217665	-0.136249157234324
PET309_YLR067C	-0.285181809953781	-0.120318838043448	0.02173181935333
YBR126W-B_YBR126W-B	-0.743625840324546	-0.055261844393532	-0.741917998886097
VMA10_YHR039C-A	-0.852011340951857	-0.397083752615619	-0.111332861437888
YIL166C_YIL166C	-0.676725028997166	-0.112920712713522	-0.497361922264213
YFR009W-A_YFR009W-A	-0.309324243184141	-1.58172474619286	-1.0882252086093
YBR225W_YBR225W	-0.42746050208219	-0.142730790934623	-0.182408956998059
TDH3_YGR192C	-0.359081718860742	-0.0328764538912374	-0.350491403288465
VPH2_YKL119C	-0.230028778756139	-1.29649846201755	-0.345225568658057
FAU1_YER183C	-0.922882500892029	-0.0877782124735062	-0.511511465602712
YMR130W_YMR130W	-0.177698989546158	-0.159130971067605	-0.035819436033565
YLR224W_YLR224W	-0.632177387979522	-0.0148079821869568	0.0381775008579743
NAB2_YGL122C	-0.105678254152787	-0.0642591441264511	-0.217942083498783
MOB2_YFL034C-B	-0.366009558975536	-1.39256322737521	-1.00053229033584
RPF2_YKR081C	-0.673989227609267	-0.138447862024706	-0.23704553536279
CBP1_YJL209W	-0.917714913238604	-0.701984852783314	-0.0904231879530428
BET1_YIL004C	-0.370688258498514	-0.483510303441328	-0.199554913837065
YKR070W_YKR070W	-0.379380758479849	-0.179538910238826	0.486442450355625
DDR48_YMR173W	-0.6433859030204	-0.388466334985923	-0.946770995324706
MIG2_YGL209W	-0.035947105529383	-0.039086934843491	-0.616017791527796
ELF1_YKL160W	-0.634126642254843	-0.388787208519914	-0.53617619704846
VPS54_YDR027C	-0.248833988001312	-0.20023133895618	-0.399204202263289
MAP2_YBL091C	-0.028215636743882	-0.229336470268247	-0.349259940492557
RPC37_YKR025W	-0.199733856287673	-0.703551928310353	-0.554418558105986
YLR252W_YLR252W	-0.551014716216525	-0.983596344117028	-0.244467593979594
CMR1_YDL156W	-0.232549242747514	-0.0722564867112401	0.065198088083801
FMP23_YBR047W	-1.01585006289246	-0.9180442984309	-0.454276024979053
TRM11_YOL124C	-0.182638837582416	-0.108190398319322	-0.494856845581267
TIF6_YPR016C	-0.575411949503398	-0.583723356411114	-0.911038058672994
GPI15_YNL038W	-0.712393846903575	-0.29414215518292	-0.0281804400965557
ATP12_YJL180C	-0.037164891232784	-1.07407355096649	-0.736594595270049
UBC13_YDR092W	-0.0697753828483549	-0.598695045954421	-0.400215440011455
YPT10_YBR264C	-1.12608269903737	-0.804565284541771	-1.08351965788525
TMN2_YDR107C	-0.784915563663554	-0.145973252534267	-0.191068279744054
IES4_YOR189W	-0.198742117332356	-0.815530654542496	-0.367791352914137
RGS2_YOR107W	-0.954375202830159	-0.263657662248939	-0.58960170075437
SAC3_YDR159W	-0.292097901962663	-0.197022050517573	0.018570197589855
DSS1_YMR287C	-0.000372143534847935	-1.3600736578223	-0.858668386397475
SUI2_YJR007W	-0.174991686091462	-0.179107105606584	-0.222097807097595
DBP5_YOR046C	-0.341557490896015	-0.900033347686667	-0.573560114599814
DUS3_YLR401C	-0.336428834052428	-0.062705036546464	-0.020441559289585
QRI1_YDL103C	-0.209843844599541	-1.12073138878797	-0.362442374083637
CTS2_YDR371W	-0.698875346145473	-0.549876200755686	-0.655995692194937
PHO4_YFR034C	-0.551834942615873	-0.223180328402274	-0.264059408567308
NOP6_YDL213C	-0.764208275799034	-0.0471848579878802	-0.305102568878067
SSO1_YPL232W	-0.04804001044675	-0.500762392149337	-0.456207345465447
RNH70_YGR276C	-0.125777858336836	-1.14166843026768	-0.60476892562763
ECM15_YBL001C	-0.468656210056252	-0.658552196297569	-0.270047392441378
TIF4632_YGL049C	-0.069311815122405	-0.008727056352691	0.047383729088069
YGR283C_YGR283C	-0.051207150267786	-0.962927979156962	-0.715349630970106
SEC2_YNL272C	-0.119767119223441	-0.632289421495976	-0.336178727768036
ESP1_YGR098C	-0.333806952588692	-0.520044851397425	-0.00981900538796801
YFR006W_YFR006W	-0.115078185234997	-0.387232927437103	-0.30552334415099
AIM41_YOR215C	-0.081121267853517	-0.637535626411728	0.188907460651883
YNL010W_YNL010W	-0.427500412458717	-0.145332451632925	-0.267285451105383
YDL176W_YDL176W	-0.316256330170138	-0.056516382205793	-0.182785932279345
STB4_YMR019W	-0.397506175647413	-0.280067530516527	-0.029468883955432
CKA2_YOR061W	-0.026276385480351	-0.462254190394914	-0.276418269301468
NSE3_YDR288W	-0.386881041990826	-0.65964335044082	-0.286827894373532
KAP104_YBR017C	-0.00496387678805299	-0.188528594185663	0.18711814618557
YNL295W_YNL295W	-0.068114809795275	-0.294547502161305	-0.221203583022283
MRI1_YPR118W	-1.0371625252416	-0.418625837238911	-0.23235252201287
SSP120_YLR250W	-0.397099388249977	-0.013343645591387	-0.023820856361051
YKL069W_YKL069W	-0.398328404358136	-0.273638447947617	0.145499255520788
ARG8_YOL140W	-0.535180349247284	-0.079004025105064	-0.296643328484661
ATC1_YDR184C	-0.078826660172962	-0.5519558984104	-0.386563078273568
MDY2_YOL111C	-0.096299950352605	-0.733700876000974	-0.713879644799601
TRS33_YOR115C	-0.239442536392464	-0.889380192562213	-0.219617459408173
ISC1_YER019W	-0.000897853682768013	-0.173194421393018	0.024591270161253
POP7_YBR167C	-0.837937276276565	-0.839661262210199	-0.723288432064529
OAZ1_YPL052W	-1.03236979347044	-0.290225406481585	-0.081874986485472
SPO20_YMR017W	-0.642040952417416	-1.05746165802426	0.087227840306987
TSA2_YDR453C	-0.537152689669443	-0.339567209227225	0.406834561029209
YGR015C_YGR015C	-0.983554465034492	-0.642574767098222	-0.787189674883991
PET127_YOR017W	-0.303360439551039	-0.635467920333724	-0.711956632822857
MTM1_YGR257C	-0.726610671589875	-0.337717160536567	-0.182740553141198
RTC6_YPL183W-A	-0.32040280378064	-0.822167545228193	-0.696297139865923
ERV29_YGR284C	-0.27711128837115	-0.020483713034771	-0.462869396002325
SLI15_YBR156C	-0.00481412757117305	-0.394380850730162	-0.620730674366692
YIL092W_YIL092W	-0.95429424515441	-0.068585043440163	-0.522689018934231
PEA2_YER149C	-0.155342769526404	-0.719810445859631	-0.632778524087788
YJR096W_YJR096W	-0.208314891874035	-0.432222177914029	0.083331963026103
VPS38_YLR360W	-0.264879601791325	-0.341565375232213	-0.302119614504916
ERP5_YHR110W	-0.678158531012796	-0.01854866118151	-0.564683238552955
CAJ1_YER048C	-0.024877868693739	-0.074783540603894	-0.324290065245099
PNO1_YOR145C	-0.595604756751185	-0.207730119767507	-0.93598881963829
MPS2_YGL075C	-0.136348401993358	-0.106409383797808	-0.141437637452178
MAK21_YDR060W	-0.120614697785294	-0.083462354494265	0.063712692375336
COS6_YGR295C	-0.263056552062756	-0.252044610188555	-0.48973993984515
FZF1_YGL254W	-0.064951793399751	-0.739580867232799	-0.329472111708508
ARC19_YKL013C	-0.072113214943154	-0.607437181264668	0.166255171966894
DHR2_YKL078W	-0.408847481453304	-0.048283871660173	-0.506255789790968
OCA6_YDR067C	-0.852877863662856	-1.22331645380646	-0.753975723083869
ADH1_YOL086C	-0.164410814345483	-0.184108572459946	-0.262110239831151
LDB18_YLL049W	-1.16235621386492	-0.266311125800331
TRM44_YPL030W	-0.275859149461327	-0.783129421549897	-0.399349845808744
BSP1_YPR171W	-0.101323747638874	-0.336518240939161	-0.713427924498045
YLR283W_YLR283W	-0.037921276894474	-1.06620274219752	-0.680461842535204
YDR056C_YDR056C	-0.258035075183808	-0.233205765555237	-0.592737430023845
YLR154W-A_YLR154W-A	-0.863818114299747	-2.05004338553584	-1.6529196258124
YBR056W_YBR056W	-0.070678314475838	-0.381130761766907	-0.017502206514056
YAR1_YPL239W	-0.168729822648466	-0.290849333585726	-0.07388707477249
SWP82_YFL049W	-0.0672631861798461	-0.978870689641277	-0.793742836851437
YGR117C_YGR117C	-0.454598442046022	-0.210100892176115	-0.231114874437045
ORC2_YBR060C	-0.405208895692066	-0.07381090314441	-0.436924935109995
RBL2_YOR265W	-0.506765528966601	-1.10305248686981	-0.850301827008763
TAD3_YLR316C	-0.047053041725571	-0.234042768344646	-0.748976447660895
SHH4_YLR164W	-0.631061784951277	-0.207086489287112	-0.285222128176828
RAD59_YDL059C	-0.19340135357931	-0.401537281086498	-0.439566535190696
LUC7_YDL087C	-0.13947589431989	-0.28452544026539	-0.465845987503572
PLP2_YOR281C	-0.484935123311081	-1.10722493880862	-0.509502672691326
YBR242W_YBR242W	-0.0491904073127659	-0.556647213578188	-0.699277030538164
MED1_YPR070W	-0.00593072007000894	-0.355630265790084	-0.052192832184518
RSA3_YLR221C	-0.241390622684211	-0.53508244224408	-0.796198807806792
CLB6_YGR109C	-1.08160607513888	-0.343215809514484
PRO1_YDR300C	-0.181921819444964	-0.629821421027042	-0.109929956973272
ISU2_YOR226C	-0.165945649603559	-0.0294884267611729	0.027027370950488
YAT1_YAR035W	-0.604049267248135	-0.437011241706397	0.142978447116856
GCG1_YER163C	-0.701497536081192	-0.00844548080032198	-0.316986998428904
CUE2_YKL090W	-1.03093091558636	-0.786348217638124	-0.021995571530714
DYN2_YDR424C	-0.478118164618952	-0.036213224156689	-0.236091505040007
FSH3_YOR280C	-0.111310282105042	-0.957962162640398	-1.28349333856335
TIF35_YDR429C	-0.287626633220323	-0.080093894498969	-0.178438351249189
NKP1_YDR383C	-0.062973406646742	-1.81976295414556	-0.583775150398386
ERG5_YMR015C	-0.371008750635201	-0.0982770846947809	-0.533620719948855
GRX8_YLR364W	-1.11537588572037	-0.588642245799987	-0.186131412920202
ALG14_YBR070C	-0.616913546313491	-0.0391095442967529	-0.276808072757155
WHI5_YOR083W	-0.424126395395364	-0.323805322678036	-0.215324701507617
PRE7_YBL041W	-0.047047032988958	-0.617616155368454	-0.288056272920224
CIN1_YOR349W	-0.351533749125382	-0.551795937182865	-0.841478118510428
YIL152W_YIL152W	-0.53180890460685	-0.244667642877721	-0.150355764945327
SBE22_YHR103W	-0.277880669216686	-0.139724421717449	-0.287015703489041
BUL2_YML111W	-0.164904312903661	-0.721670355773569	-0.40742862111523
URM1_YIL008W	-0.254743665161911	-0.127882697896951	0.17255918983587
TAD2_YJL035C	-0.736653877060515	-0.152880862730426	-1.10034475425628
LRS4_YDR439W	-0.574646599115777	-0.126499916744881	-0.602832329655924
RIM11_YMR139W	-0.132116914942273	-0.0277399390656471	-0.24871295061696
PPM2_YOL141W	-0.198099265443265	-0.788251039712293	-0.417468033802256
COQ9_YLR201C	-0.543306633151081	-0.844140050505817	-0.865102185669865
RGA2_YDR379W	-0.263133425179154	-0.131379828763074	0.219482350411778
ISD11_YER048W-A	-0.821332835041023	-0.585625001635083	-0.358436464735088
SLY1_YDR189W	-0.112644833446629	-0.763565262486898	0.069986732267433
UBC7_YMR022W	-0.014602322288829	-0.15608262816281	0.026613793371508
YPR098C_YPR098C	-0.482128655305505	-0.314726637614344	-0.599909935185789
ADE2_YOR128C	-0.00488303968607201	-0.147431385974191	-0.128106614931916
MUM2_YBR057C	-0.101040118245775	-0.848947882160636	-0.710371578038319
GPM1_YKL152C	-0.144781706484598	-0.148610684925467	0.132121440919865
YIL030W-A_YIL030W-A	-1.27570077600306	-0.113911741799625	-0.498388941962502
SEC72_YLR292C	-0.412482175793989	-0.444449788059159	-0.156424466053927
CAB1_YDR531W	-1.09210335060683	-0.569343478044095	-1.24080649221168
RGL1_YPL066W	-0.575298951432132	-0.507876816112342	-0.501748018861949
TOM5_YPR133W-A	-0.141122850482657	-0.511345113435439	-0.256842467831663
ABD1_YBR236C	-0.199860932558238	-0.725884506162125	-0.308001763754249
TAF1_YGR274C	-0.162347508119357	-0.181285777270179	-0.240811876683292
BET5_YML077W	-0.048062906020067	-0.603914974147483	-0.495645355952406
MED6_YHR058C	-0.0977895005634031	-0.560208213821459	-0.0108263547851061
THG1_YGR024C	-1.14559665090235	-0.772536552409738	-0.735896532982352
RPB5_YBR154C	-1.04381627627484	-0.578317803553755	-0.595343481690359
SIW14_YNL032W	-0.227189963545487	-1.52832697090046	-0.525892176151844
YBL010C_YBL010C	-0.139585828207074	-0.995617078980179	-0.64883190762792
CTR3_YLR411W	-0.399378633100102	-0.531549758940727	0.062380854631477
SYM1_YLR251W	-0.011485396816772	-1.02314606509654	-0.541340837919919
AIM39_YOL053W	-0.11612195295518	-0.785999445352849	0.274657367845333
YML116W-A_YML116W-A	-0.103283041043411	-0.334852808059945	-0.391891781223637
HST3_YOR025W	-0.195532090659307	-0.502809266475628	-0.135399318757678
BEM3_YPL115C	-0.30301237001846	-0.120788046939195	-0.144685344183129
IMO32_YGR031W	-0.245412614173636	-0.310560399164677	0.060644119966231
YLR297W_YLR297W	-0.524007277991418	-0.019031828349704	-0.0771629011721949
YBL036C_YBL036C	-0.034501289720841	-0.055058973815551	0.158900171171176
YLR271W_YLR271W	-0.170291527459994	-0.360469615271561	0.166185767239455
MUS81_YDR386W	-0.00483269536554598	-1.24143744814885	-0.63650275874516
YPK3_YBR028C	-0.035126650609345	-0.147591045631788	-0.652629069903663
YDL027C_YDL027C	-0.254861396415851	-0.115809559266067	-0.318035409797158
MRPL37_YBR268W	-0.041984189604397	-0.958509114693597	-0.955370624559599
YNL194C_YNL194C	-0.361124699967265	-0.304508532659528	0.053643390940417
YDR306C_YDR306C	-0.018543592332686	-0.605888115429616	-0.537343167663846
YLR162W_YLR162W	-0.369773214934711	-1.81721846808569	0.183532977052812
UBR2_YLR024C	-0.125704925232107	-0.160903844393781	0.0872327411934846
GRX4_YER174C	-0.731597992256346	-0.352879255938763	-0.426578381691256
HRI1_YLR301W	-0.8076030513405	-0.392168269578224	-0.386582235518533
IMP2_YMR035W	-0.743260371797757	-0.357437712899422	-0.981843691350715
SGN1_YIR001C	-0.339614257250111	-0.371556854973137	-0.691706829700943
END3_YNL084C	-0.087087582010589	-0.713495032782321	-0.339032569778861
YMR173W-A_YMR173W-A	-0.551053350860852	-0.408047290710247	-0.720206527360051
FMP32_YFL046W	-0.490084144285176	-0.646312440337393	-0.315893012835281
CLU1_YMR012W	-0.262775888086562	-0.231652195587937	0.124577229639997
FAP7_YDL166C	-0.634629376472526	-0.511396504911419	-0.228804954093691
SSP2_YOR242C	-0.452192887438369	-0.415036059217169
SIR2_YDL042C	-0.218826372289666	-0.421174201161911	0.037773002201245
NNT1_YLR285W	-0.035254131187536	-0.120366625360667	-0.660081082161788
AIM2_YAL049C	-0.188441943572325	-0.394430054496111	-0.03008662708787
STN1_YDR082W	-0.495185040753306	-0.764430446800267	-0.51532417980622
YFH1_YDL120W	-0.823952098267629	-0.099623567372076	-0.38850467098057
VAM6_YDL077C	-0.00115174858383799	-0.012744922519716	-0.037954001918953
YBL028C_YBL028C	-0.720964421545002	-0.307370481441991	-0.384994956717708
CAB5_YDR196C	-0.602424777678739	-0.381601743952551	-0.29192731924766
SLD5_YDR489W	-0.700541249448595	-0.343602783412018	-0.195100397409355
KGD2_YDR148C	-0.082781556090783	-0.196146252054128	0.070707878769572
YJL171C_YJL171C	-0.048985748075036	-0.074747537497397	-0.533207758226161
TRL1_YJL087C	-0.339736680258564	-0.00634266262440777	0.0678289964770329
GET3_YDL100C	-0.213996971862365	-0.0914157248532096	0.415447917625143
YGR017W_YGR017W	-0.016434134705329	-0.67549778189936	0.172352628739891
SMP3_YOR149C	-0.289624895041837	-0.062594597289431	0.053692487635096
MCM21_YDR318W	-0.195433016108228	-0.772797366599877	-0.391189848385275
WIP1_YDR374W-A	-0.565405653807642	-0.738774756842031	-0.603284796566051
FMP25_YLR077W	-0.078628429035964	-0.241056352703419	-0.064572034640866
FUS3_YBL016W	-0.127280877575564	-0.673529378893789	0.222818424558859
MET8_YBR213W	-0.38096251486244	-0.019075550830596	-0.760113792982637
NEJ1_YLR265C	-0.15898313193689	-0.043292563152476	-0.363643637816247
DER1_YBR201W	-0.00682343927457296	-0.48645849073988	0.519579302645791
ARD1_YHR013C	-0.469740440188336	-0.278971097694231	-0.156943870343099
YPP1_YGR198W	-0.199332865676971	-0.37423134670383	-0.233960843869812
RAD6_YGL058W	-0.136779224053227	-0.423389389479984	-0.378231790259885
SDC1_YDR469W	-0.476456215428315	-0.468130091501439	-0.152073195162879
YDR210W_YDR210W	-0.964009275194817	-0.132098882858702	-0.247264817231619
NCS2_YNL119W	-0.178730766213696	-1.5037796139782	-1.0163382164872
SNT309_YPR101W	-0.300060838492081	-1.12157606917431	-0.463797623107964
UBC4_YBR082C	-0.061281921666314	-0.9578435324059	-0.233421052409908
CAT5_YOR125C	-0.077492233747973	-0.813906227145311	-0.388137205147152
COG4_YPR105C	-0.471819447497521	-0.153201996133249	0.197176267044107
IME1_YJR094C	-0.00140775743564592	-0.179522843468	0.49692207536472
TPC1_YGR096W	-0.46381000500384	-0.219408271782699	-0.081804256907862
YCL012C_YCL012C	-0.059455605850376	-0.137104110327624	-0.755048910137035
RVS161_YCR009C	-0.151177481426068	-0.719629886444418	-0.432066500361779
CYC1_YJR048W	-0.070374484511007	-0.924331511598519	-0.938372273051788
RPC19_YNL113W	-0.695326419536102	-0.273563791756216	-0.633612171647557
RPO41_YFL036W	-0.144142027010473	-0.348156826370082	-0.00910095523105198
CAR1_YPL111W	-0.349527531516221	-0.102091074386535	-0.109612446324551
CDC8_YJR057W	-0.161937883662582	-0.468475314863625	-0.00385798731984699
ASE1_YOR058C	-0.697472445190587	-0.85744891825137	-0.712765797616417
TRS65_YGR166W	-0.174360878746078	-0.098290376262364	0.070767290607088
FMP46_YKR049C	-0.446060750023641	-0.715770085138428	-0.795242184992782
DXO1_YDR370C	-0.560891905772871	-0.914795210299419	-0.515927449894559
AFT2_YPL202C	-0.011250932850229	-0.468117423702485	-0.301080674664182
CDC34_YDR054C	-0.140900448934918	-0.357409950121634	-0.165634643795578
YML079W_YML079W	-0.165967727090563	-0.243584186861476	-0.185200697971328
PET54_YGR222W	-0.094316083553644	-0.456853708320552	-0.297618166755162
MSH5_YDL154W	-0.284511576012596	-0.730672684969168	-0.593430468987536
ZDS2_YML109W	-0.030498039438498	-0.603374219248885	-0.913578254916798
YNL234W_YNL234W	-0.437973246904019	-0.138989129677388	-0.244094771873784
MSB3_YNL293W	-0.43851565562442	-0.23838073724312	0.129164209456637
GCD6_YDR211W	-0.213637277118531	-0.436157912168017	-0.061775048595673
UTP30_YKR060W	-0.107581372269433	-0.937453087091921	-0.53755462017144
BBP1_YPL255W	-0.675710997233299	-0.143731417031544	-0.380436051917751
STE4_YOR212W	-0.729656060411612	-0.378539851183714	-0.663432973343974
DAL3_YIR032C	-0.75782157144078	-0.051286156176553	-0.291485992713279
PPG1_YNR032W	-0.10769662607268	-0.420531522486146	-0.446579669580267
RFC5_YBR087W	-0.26002362026736	-0.766723407950544	-0.462886853708725
PEP5_YMR231W	-0.08075844053374	-0.549562181522435	-0.212294369309459
AIM1_YAL046C	-0.414747229741801	-0.787434905867619	-0.355450493019742
DSD1_YGL196W	-0.423512563571376	-0.326131311919033	-0.027360070293568
OYE2_YHR179W	-0.658728182164129	-0.057364525552398	-0.469860868434189
INP2_YMR163C	-0.641468506078298	-0.340829320814638	-0.00704273814780169
SPP2_YOR148C	-0.19748713161699	-0.046370652277413	0.321956023088008
AIM7_YDR063W	-0.343567661219145	-0.434514487231418	-0.472046465342713
GIS4_YML006C	-0.389944972624469	-0.339487902124988	-0.0175717380590198
YKR041W_YKR041W	-0.045545336938428	-0.12963261427345
RNT1_YMR239C	-0.169449518311821	-0.177269224623485	-0.160906654114191
PTR3_YFR029W	-0.081603515544618	-0.46811704077045	-0.209012848776231
FMP41_YNL168C	-0.009975107142284	-0.280466801943948	-0.530350597882401
HHF2_YNL030W	-0.322182665388786	-0.657201081525972	-0.792764938196683
LSM12_YHR121W	-0.235609216661467	-1.06143916535511	-0.321497603182807
YBR056W-A_YBR056W-A	-0.029307422523858	-0.440882702111491	0.014982175673119
VPS74_YDR372C	-0.080217694698735	-0.189846450149332	-0.013060996582548
APM3_YBR288C	-0.111651419308721	-1.56375518700086	-0.047104264686019
CYB5_YNL111C	-0.922602535376578	-0.591351595299747	-0.249706388001345
UTP22_YGR090W	-0.026217707570883	-0.093439899034336	0.280961469418601
DOG1_YHR044C	-0.397817847213605	-0.490252222095002	-0.327029030585956
CMD1_YBR109C	-0.049451235872495	-0.228125485187632	0.162707981310012
SDS22_YKL193C	-0.019168698191814	-1.27244693877766	-0.308511418138918
BYE1_YKL005C	-0.183510605644697	-0.118767582442534	-0.188075356104666
ERV1_YGR029W	-0.315856865716462	-0.756852741120665	-0.437105650632776
PKH2_YOL100W	-0.15807762437933	-0.271227659866709	-0.016970792159361
MKS1_YNL076W	-0.00228027144005299	-0.0246045392843089	-0.093994393876053
RTG1_YOL067C	-0.581745695490889	-0.090537399675064	-0.0679797538367319
INO1_YJL153C	-0.642049741793813	-0.210052262803518	0.277059897301274
GPX2_YBR244W	-0.735169248682178	-0.52204812590009	0.140654885035232
YKL050C_YKL050C	-0.039139599220649	-0.336986116931385	-0.051627553288063
TDP1_YBR223C	-0.606217576346054	-0.171168317789944	-0.901052442158124
ECI1_YLR284C	-0.772010280402071	-0.2906173565006	-0.258407824894317
HTB1_YDR224C	-0.506687149135859	-0.834346854428918	-0.419701611308254
MCM7_YBR202W	-0.129658426770521	-0.02056540174306	0.054255508931402
RMR1_YGL250W	-0.426367583950912	-0.461853295514264	-0.516940390639089
BRX1_YOL077C	-0.654077741983713	-0.075807834320713	-0.314367692729835
SNL1_YIL016W	-0.595360883173113	-0.138185015934446	-0.608043570113218
YLR108C_YLR108C	-0.370624822357101	-0.106507938708561	-0.380768855726807
MHO1_YJR008W	-0.188271236118546	-0.560102910344874	-0.204261065542243
BDF1_YLR399C	-0.309044745639953	-0.02774170331495	0.116834752531189
KAR9_YPL269W	-0.233360491353898	-0.115188980148964	-0.968872654615443
SFG1_YOR315W	-0.37979007657014	-0.090075553972929	-0.52073148060592
THO1_YER063W	-0.536393075578718	-0.691525447633864	-0.598069332008517
BUD9_YGR041W	-0.241731738671115	-0.164859072111342	-0.0236378314077183
QCR9_YGR183C	-0.802041421900579	-0.31091750541527	-0.666991057596887
PXA1_YPL147W	-0.120902580898048	-0.211710741077006	-0.102658855336685
PSF2_YJL072C	-0.659513443475592	-0.391241682434519	0.008629730557209
BNA7_YDR428C	-0.146603491316698	-0.371894398811872	-0.213729562586518
YDR179W-A_YDR179W-A	-0.640641445711511	-0.767415278293418	-0.357599735142687
ENV11_YGR071C	-0.461334930949226	-0.192993903011806	-0.322368260866093
TFB6_YOR352W	-0.143566158142253	-0.970779985766951	-0.627554411316927
MMS21_YEL019C	-0.902453959406859	-0.635613749560024	0.040291681807456
SLM2_YNL047C	-0.154817670773524	-0.344685209927782	-0.000711861924772017
YOR238W_YOR238W	-0.051309487079244	-1.0734543812999	-0.507729587117521
SSH4_YKL124W	-0.190768753676879	-0.394666421474033	-0.632055939892836
YEF1_YEL041W	-0.22356803774795	-0.178600082419538	-0.270444698164296
MCM16_YPR046W	-0.457859545113616	-0.54698429692526	0.184566638523483
DIM1_YPL266W	-0.26888932035272	-0.473619724304451	-0.388795394752183
OSH6_YKR003W	-0.242210468870078	-0.83164834703071	-0.272527062508621
TOS8_YGL096W	-0.766794902737086	-0.537454412234937	-0.290089238368053
MLS1_YNL117W	-0.555409431897227	-0.21189472797086
UPS1_YLR193C	-0.170898799894334	-0.972605890855509	-0.338152019432683
UIP3_YAR027W	-0.03429790706756	-0.549270166463937	0.122459788322809
HIS2_YFR025C	-0.441131899647656	-0.354880282958537	-0.347574529235671
CPR3_YML078W	-0.110979972863929	-0.195057021492378	-0.250894045452561
MDM30_YLR368W	-0.357759546600137	-0.81282697882385	-0.354763465060076
YIL029C_YIL029C	-0.323870161671215	-0.515681162610139	0.0954547958015797
TFB1_YDR311W	-0.189274880113033	-0.381783551159134	-0.444956246685573
TIM8_YJR135W-A	-0.127101345332067	-0.649029966229042	-0.221538665322668
KEL2_YGR238C	-0.172625716140181	-0.15078995741975	-0.206994410410803
GMC1_YDR506C	-0.051311861204676	-0.146468675552778	0.031335996008748
HEL2_YDR266C	-0.329543838845526	-0.335558500001943	-0.404620401169627
TFC8_YPL007C	-0.063818066709656	-1.09839228309038	-0.411389127758865
LEU5_YHR002W	-0.733207293533377	-0.41128346684536	-0.294216362926237
YML108W_YML108W	-0.099495614761382	-0.00306505743084601	-0.256276298923086
TAF3_YPL011C	-0.349090822607332	-0.566802446998898	-0.819511404472106
RPC82_YPR190C	-0.396461011357172	-0.282868975548078	-0.496498141266307
MPC2_YHR162W	-0.310505865720047	-0.0585957370498944	-0.338746937282621
ARR1_YPR199C	-0.236429855216563	-0.486177616924283	-0.544917100087517
YIL055C_YIL055C	-0.035125267515376	-0.066604521516311	-0.208207637284037
TEP1_YNL128W	-0.418298310047305	-0.225383488231009	-0.294390731500074
MTG1_YMR097C	-0.017698082925162	-0.680082978220921	-0.413085063112887
YIL086C_YIL086C	-0.59811625198912	-0.295148427861617
SPC25_YER018C	-0.236928217133397	-0.668564464378038	-1.21327937695637
TIM13_YGR181W	-0.100505416704918	-0.472953231663545	0.241305115261695
SPE4_YLR146C	-0.262605319107529	-0.966435362315888	-0.718045302889684
YMR099C_YMR099C	-0.250810730775748	-0.49210265971819	-0.426447385803767
GRX7_YBR014C	-0.103746170087633	-0.374672201853898	-0.39439258560109
YPL278C_YPL278C	-0.232078593138047	-0.287833938416209	0.256675488565194
YBR191W-A_YBR191W-A	-1.16310167977806	-1.02321916129042	-0.967695290502025
RSC9_YML127W	-0.160328535234409	-0.219148262541994	-0.14379021224397
BRE1_YDL074C	-0.118312780288482	-0.946013749908241	-0.439571068747534
SRP14_YDL092W	-0.124289475628522	-0.23076982578362	-0.469626578715866
ERT1_YBR239C	-0.363701160033975	-0.306446763839245	-0.284807388541698
BOP3_YNL042W	-0.447683252742561	-0.438230192868061	0.188994974132833
PUS4_YNL292W	-0.359772235783186	-0.126295615010981	-0.127303347628308
LCL3_YGL085W	-0.848768672292337	-0.269996385964723	-0.298861739282233
VPS4_YPR173C	-0.426456850921632	-0.0644655309368131	0.10224166831551
YOL114C_YOL114C	-0.221394161588134	-0.500489737867047	0.077400007422596
CAB2_YIL083C	-0.186512743275224	-0.191080615057464	-0.237805697545531
COQ2_YNR041C	-0.113850877311533	-0.163553289881101	-0.344718449648063
RQC1_YDR333C	-0.03573316258852	-0.301916028343752	-0.395013678900149
CPR2_YHR057C	-0.522277353042551	-0.102441785967055	-0.929396096540077
PEX12_YMR026C	-0.23850474391199	-0.0115965100658911	-0.668658620476388
HSV2_YGR223C	-0.146223272164984	-0.549451948818745	-0.039152567288676
SNF11_YDR073W	-0.376782088711619	-0.693216329934328	-0.36765676502766
YGL088W_YGL088W	-1.90964652276148	-0.43292418631329	-1.71201117560951
AIR1_YIL079C	-0.152113301245906	-0.379865344605168	-0.189922679542328
SIP5_YMR140W	-0.337652529559208	-0.410892932248466	-0.316104216781432
CAF16_YFL028C	-0.685885662669423	-0.630371842817155	0.089087049841972
YOR020W-A_YOR020W-A	-0.535039406980502	-1.07640589559267	-0.114213120569929
TAM41_YGR046W	-0.244346094970295	-0.23516261580767	0.365354666118757
MCX1_YBR227C	-0.457632590123788	-0.703272496179277	-0.261426369089525
YBR241C_YBR241C	-0.069258837946187	-0.695981497412409	-0.265146300428859
NPT1_YOR209C	-0.230085297876245	-0.250521577143556	-0.070699228868183
ADH7_YCR105W	-0.322039488945361	-0.270194610710102	-0.111330948108164
ULA1_YPL003W	-0.261095177447942	-0.340177604627495	-0.296291152999985
PPE1_YHR075C	-0.54239713637225	-0.876544187671309	-0.546398145056325
CIN4_YMR138W	-0.5459714568367	-0.177190726774449	-0.609751936638723
CWC24_YLR323C	-0.319546676675413	-0.940182877231675	-0.789746661267768
DOA1_YKL213C	-0.28252890916822	-0.021801846722372	0.024866946679912
ATG23_YLR431C	-0.205083973936259	-0.196732196708988	0.0492788422299931
MGM101_YJR144W	-0.47497285573783	-0.381655821113449	-0.000204166975520004
GIR2_YDR152W	-0.247170170361128	-0.219995687058812	-0.214573021158631
AEP3_YPL005W	-0.650059294838815	-0.33534186996532	-0.422039582158449
TOM22_YNL131W	-0.839603275010531	-0.582200244112661	-1.07167523890629
MSL1_YIR009W	-0.345764667851171	-0.34058793601367	0.00829156936084596
INP1_YMR204C	-0.053043337810434	-0.22627958629896	-0.309866123305803
YOL029C_YOL029C	-0.282772514289549	-0.519363552902677	-0.317418004797365
MGA2_YIR033W	-0.343056797930745	-0.141577739423836	-0.275995459669051
VHR2_YER064C	-0.602060196759611	-0.016355190090699	-0.08058074163393
IST3_YIR005W	-0.788099070469415	-1.79601703108819	-0.770152295985209
SER2_YGR208W	-0.094886638249708	-0.098727006022818	-0.127768968894692
SMC5_YOL034W	-0.019353271450393	-0.706626534897203	-0.604179302506524
RSC30_YHR056C	-0.012871243331086	-0.023575986994866	-0.564058705155306
SPO12_YHR152W	-0.268188806657187	-0.820547524106926	0.0992334400100787
AIM20_YIL158W	-0.470052375670893	-0.704266584335832	-0.192720060506956
YKR015C_YKR015C	-0.746968918484737	-0.732093104972561	-0.162189294857422
AAR2_YBL074C	-0.434133604604792	-0.0254143913206625	-0.886408976643281
HHF1_YBR009C	-0.03736825033288	-1.5504869292863	-0.678013113394865
RKM4_YDR257C	-0.214655561748196	-0.165812558013734	-0.334393759369364
PTP3_YER075C	-0.023846856732787	-0.863600726914111	-0.787563905036122
YIM1_YMR152W	-0.437459236332433	-0.681489105661118	-0.469104773775704
IMA3_YIL172C	-0.070421815064703	-0.121105346534665	-0.332845876211641
RIM8_YGL045W	-0.142342819157688	-0.00341346080001598	-0.463612907009753
PAI3_YMR174C	-0.011042480880482	-1.21499914053298	-0.430353867934383
CKB2_YOR039W	-0.323382210231745	-0.341666039353556	-0.360067870742287
MSI1_YBR195C	-0.07483045797776	-1.46887213922661	-0.469186154257009
PNP1_YLR209C	-0.048061517508262	-0.354042090369608	0.213439525438133
CBS2_YDR197W	-0.124644611869442	-1.2431667542589	-0.426191662995525
RET3_YPL010W	-0.054478968154966	-0.492628362984558	-0.290659084201652
MIC19_YFR011C	-0.18596789277334	-1.01497388328065	-0.600166874287699
YLR154W-B_YLR154W-B	-0.27438595867991	-0.123534978717524	-0.306529642735119
MPA43_YNL249C	-0.335156313257968	-0.610276591787484	-0.401327620132472
CIC1_YHR052W	-0.44225671743806	-0.525534173766943	-0.6880200125854
MOT1_YPL082C	-0.338031039054288	-0.381415260136843	-0.49933941728194
PUS9_YDL036C	-0.152357309282962	-0.841862555531727	-0.307126862907491
FRS1_YLR060W	-0.170714206735169	-0.011308795332157	-0.0148270595515443
YGR127W_YGR127W	-0.18628395684772	-0.229017561435336	0.0729028418024912
PEX7_YDR142C	-0.383060836550245	-0.296089670112062	-0.299584655312599
GTF1_YGR102C	-0.496954774950971	-0.468736363030586	-0.455596213349406
PPR1_YLR014C	-0.092381318978588	-0.780400668050557	-0.420928713025981
IGO2_YHR132W-A	-0.119438558181641	-0.357786479671392	-0.127295928643952
YLR363W-A_YLR363W-A	-0.734065946772197	-0.061213385917448	0.127617708275864
INP53_YOR109W	-0.037257190037843	-0.066999452373962	0.006030370482422
CIT3_YPR001W	-0.363744803483614	-0.0268832514028697	-0.0425217250162141
CMS1_YLR003C	-0.28662130449902	-0.68986077102213	-0.562245993018212
TAD1_YGL243W	-0.52319843555959	-0.00062427108560198	-0.279482106953807
YGR067C_YGR067C	-0.098147489175611	-0.50398314584988	0.380757035462241
TPT1_YOL102C	-0.015888774076118	-0.248025984637065	-0.0261764080113669
GRR1_YJR090C	-0.131525525803048	-0.0197581182130411	-0.025858285806926
AML1_YGR001C	-0.029550426424622	-0.616656987654317	-0.101480930273128
CUZ1_YNL155W	-0.494153140885532	-0.523984645234729	0.302058654930096
YDL129W_YDL129W	-0.758642598754455	-0.583425691229706	-0.670047206215767
TRS130_YMR218C	-0.045384428012077	-0.074588461652854	0.0675802055101764
STP2_YHR006W	-0.19015973874673	-0.019475463004956	-0.25929103477052
TPK1_YJL164C	-0.068371820409437	-0.276645994617855	-0.375840481133506
SHR5_YOL110W	-0.185668818758247	-0.420280743883518	-0.753676193091573
SAY1_YGR263C	-0.047643898289869	-0.348967301438503	-0.356839566225384
AZF1_YOR113W	-0.146248073386708	-0.0517261706139814	-0.0992805439563361
IPI3_YNL182C	-0.123415607848276	-0.0144179980466409	0.49491093275211
PNS1_YOR161C	-0.0885855380607504	-0.0665020226247524	-0.494649965919482
SLT2_YHR030C	-0.231048241487141	-0.387126322801989	-0.341801071241587
TRM12_YML005W	-0.539334148306916	-0.612932277115406	-0.492028423235965
TOD6_YBL054W	-0.019092992419489	-0.80002665250294	-0.235362333640053
NQM1_YGR043C	-0.28255390304917	-0.205163935979514	-0.189465869829396
MAF1_YDR005C	-0.121359109994449	-0.337035311415394	-0.220566877160968
GEA2_YEL022W	-0.007027898424187	-0.163182725209855	0.17843744372795
MRPL39_YML009C	-0.892577034350731	-1.46222553764228	-0.737474395641481
YSP3_YOR003W	-0.03724429168351	-0.109837238332809	-0.487346168032793
LCB4_YOR171C	-0.050831373263457	-1.0181639005983	-0.37523885616245
YDR018C_YDR018C	-0.229071720565315	-0.515459862380247	0.662653699387332
DEG1_YFL001W	-0.466262854627225	-0.409717360693931	-0.336324554814186
FLD1_YLR404W	-0.15682169357741	-0.282162030467205	-0.025405830765158
URC2_YDR520C	-0.020055748714671	-0.204597918289644	-0.061505729649523
RTG3_YBL103C	-0.269660595586413	-0.732593526460727	0.27976528477028
OAF3_YKR064W	-0.092648579661548	-0.301443356343376	-0.054866849599579
YNR048W_YNR048W	-0.82360284648627	-1.14831097119842	-0.572563115503827
REX3_YLR107W	-0.14223845360676	-1.1139680631744	-1.00487004410703
NUM1_YDR150W	-0.215402171386814	-0.346502410102188	-0.0234730698786296
OPY1_YBR129C	-0.020433446537837	-0.538466693668612	-0.260898293376843
ESC2_YDR363W	-0.003292528790481	-0.103869215165324	-0.250727269083579
YLR053C_YLR053C	-0.478325414330978	-0.0812038810322906	-0.108790112271654
HEL1_YKR017C	-0.134164081302713	-0.166414557536919	-0.15525218345802
ATG12_YBR217W	-0.295381796067887	-0.253401088984298	-0.136886118564064
RPB2_YOR151C	-0.175207056416523	-0.630798768892636	0.078264595479838
CUP1-1_YHR053C	-0.365004587075976	-1.25838943149948	-0.378036570582884
WAR1_YML076C	-0.04605151564677	-0.0857887848804794	-0.355817942038467
YBL059W_YBL059W	-0.026094510848585	-1.44342508691986	-0.298517132264569
OLI1_Q0130	-1.11943468357255	-0.874931512932484	-1.78640612611074
POP1_YNL221C	-0.333035136267949	-0.114305908449521	-0.404499795897276
RAD10_YML095C	-0.353178101703034	-0.140077242168624	-0.128092101860622
ECM31_YBR176W	-0.116277048451567	-1.00961730850158	0.223095499083155
MGS1_YNL218W	-0.585903399260791	-0.701746839540588	-0.516356555073458
ERP3_YDL018C	-0.310286532760252	-0.185411697937212	0.231584168672239
HIS6_YIL020C	-0.144125840628806	-0.251913353478957	-0.171307767995674
SDO1_YLR022C	-0.30489461683156	-0.999456355810413	-0.86780878093989
MVB12_YGR206W	-0.587734994475926	-0.595350186980924	-0.024125547287848
RPN13_YLR421C	-0.180178840042076	-0.272605522148018	-0.12751718839712
AFT1_YGL071W	-0.119114684347276	-0.239186994299878	-0.142363453684532
DIT1_YDR403W	-0.139933527391583	-0.252971019779119	-0.59412921518722
HOC1_YJR075W	-0.352571456861717	-0.191028634328027	-0.686403292820887
PCL2_YDL127W	-0.334341845509872	-0.304220812765668	-0.138649787464317
MSA1_YOR066W	-0.190204377308492	-0.583028033145027	-0.120992238496114
FCF1_YDR339C	-0.019000620190946	-1.08844839630297	-0.260806775590961
DCD1_YHR144C	-0.136671630335562	-0.249268371124903	-0.126486682286598
BRR6_YGL247W	-0.207012517251601	-0.601411776261359	-0.348420063465201
PUP1_YOR157C	-0.120449621866046	-0.413954320015647	-0.02055722389911
UBP8_YMR223W	-0.404113418564184	-0.082076560495212	-0.514744303164188
PES4_YFR023W	-0.31650546565747	-0.977144539418403	-0.582203044736329
RTN2_YDL204W	-0.429318587269684	-0.086615631402753	-0.196947645508737
ADD66_YKL206C	-0.624912544241961	-1.01830844931817	-0.580226543841112
YJL047C-A_YJL047C-A	-0.050371880788409	-0.912051289223308	-0.798539581999317
IMP3_YHR148W	-0.746491080932203	-0.157154078961823	-0.528872667288634
RKM1_YPL208W	-0.071316333509649	-0.739413289475454	-0.459787669415535
YDR161W_YDR161W	-0.668366723325261	-0.662596413543013	-0.484028195496089
DCG1_YIR030C	-0.19600194255349	-0.541692239878716	-0.619025519077371
DBF4_YDR052C	-0.0837104708234553	-0.360619907289273	-0.291341602213757
SNO1_YMR095C	-0.404766930851424	-0.0443329286993878	0.021198118281239
TRM7_YBR061C	-0.063709770245715	-0.066216013088703	-0.361966759113214
SRP101_YDR292C	-0.0626989012627847	-0.400686148185769	-0.00324444788418402
TRM82_YDR165W	-0.175988173240881	-0.649703024674014	-0.240086521159884
ECM2_YBR065C	-0.318090223609537	-0.281495830695031	-0.274171206322105
TAF12_YDR145W	-0.0681441489153951	-0.957953433467455	-0.239739926885265
DAS2_YDR020C	-0.177741060004671	-0.121849723915892	-0.546086915741885
TSC3_YBR058C-A	-0.247935191434718	-0.88080573501145	-0.626455795597807
DAL82_YNL314W	-0.445194233089715	-0.56216433188843	-0.806481869142567
GYP1_YOR070C	-0.148110786861081	-0.664337763482777	-0.470074692848015
RTC4_YNL254C	-0.113831549996334	-0.226305218508827	-0.236533461720508
SMD2_YLR275W	-0.545238524828616	-0.771085903821693	-0.140439580847557
LSM8_YJR022W	-0.02115948092275	-0.195087679420159	0.189073615990546
PUS5_YLR165C	-0.311000804595302	-0.44647825970845	-0.504816728238434
RTT109_YLL002W	-0.087705998918126	-0.267780009101699	-0.109336334028969
TAH18_YPR048W	-0.259459718816315	-0.710011073973636	-0.574619454498724
YOR114W_YOR114W	-0.035168760359607	-0.432129544921264	0.422464249384966
YJL127C-B_YJL127C-B	-0.301692089586835	-0.0405420962946911	0.139175826671398
BIM1_YER016W	-0.758804387675065	-0.233219754264119	-0.70302722752385
YIL028W_YIL028W	-0.547465600780385	-0.053908161396144	-0.295979045667633
YCS4_YLR272C	-0.0548958477564521	-0.21928957520606	0.0489034448852012
TIM22_YDL217C	-0.478357532446341	-0.60843631595776	-0.463204740145324
RIT1_YMR283C	-0.068297739647934	-0.738652531867524	-0.211610232964552
RPS9A_YPL081W	-0.19251872583926	-0.256432251665788	-0.403520168553679
SWT21_YNL187W	-0.84943806140541	-0.363570033390793	-0.311898399169774
SCD6_YPR129W	-0.571955897633076	-0.134776576266939	-0.315746887076486
VMA8_YEL051W	-0.312905225787077	-0.044640486377264	-0.361008277416323
FAA2_YER015W	-0.259501214286129	-0.281242192956096	-0.268789354036064
TGL3_YMR313C	-0.107034289734418	-0.237858475835924	-0.370112980519762
ARP4_YJL081C	-0.489233611722031	-0.155818106869817	-0.68697708927722
ATG36_YJL185C	-0.480471174055345	-0.533925807587476	-0.978981009181872
YNL011C_YNL011C	-0.256075753629207	-1.00361420563071	-0.405164348602979
SEN15_YMR059W	-0.511042261208302	-1.09375704909466	-0.554532511790894
SEC17_YBL050W	-0.151420631421476	-0.990187399083244	-0.252949694474798
DNA2_YHR164C	-0.156944197094703	-0.540671970056983	-0.490208359402813
SEC28_YIL076W	-0.451033981812401	-0.618303041000091	-0.246442883872027
ARL1_YBR164C	-0.138863465063994	-0.784342053087767	-0.410309175291487
CYC7_YEL039C	-0.020182764259321	-0.644543617289687	0.15920161603101
YNL193W_YNL193W	-0.060266691198511	-1.02223197995917	-0.208611600421751
SEC20_YDR498C	-0.22634358090931	-0.789724266902135	-0.917748584075333
SPR6_YER115C	-0.265807084965113	-0.282430080563569	-0.913593100600393
SFM1_YOR021C	-0.0336840552687839	-0.951269560849306	-0.402954511101965
CFD1_YIL003W	-0.506048597649268	-0.385165466333506	-0.522751243432065
YPL088W_YPL088W	-0.0475144347234035	-0.318293881022863	-0.404696739067888
RKR1_YMR247C	-0.0023983678577935	-0.205628001926736	0.248148310289272
BIL1_YOR304C-A	-0.441725905219083	-0.899860081112456	-0.959050734857439
IRC15_YPL017C	-0.045429208901019	-0.869188445110874	-0.252198817423102
SNO2_YNL334C	-0.142507822486251	-0.1124773158953
RET1_YOR207C	-0.0097562422363702	-0.0867155637465283	-0.183402134577211
GCR2_YNL199C	-0.00127377934139601	-0.638753675229476	-0.08740501014774
MFG1_YDL233W	-0.162726391275271	-0.000101795417290995	-0.26057127873793
YHR022C_YHR022C	-0.35051991081099	-0.264008273828225	-0.527039849230406
PTC1_YDL006W	-0.0933645134521279	-1.31296825876708	-0.159929567791283
ERG6_YML008C	-0.184129103169821	-0.599709524921458	-0.342075299241632
YNR063W_YNR063W	-0.812328312749927	-1.00304214250543	-0.957740922321897
EFM2_YBR271W	-0.713032203147115	-0.073853575543906	-0.577280351794311
EGD2_YHR193C	-0.85942811311256	-0.184388643880171	-0.787750901973002
SPC19_YDR201W	-0.0945245241360298	-0.297654786760792	-0.245504570061728
YLR257W_YLR257W	-0.247302186957453	-0.407900477350141	-0.210487985988102
ITT1_YML068W	-0.246575810279231	-0.0851006840021648	-0.426040545593467
RCO1_YMR075W	-0.061573839606281	-0.212229013844123	0.097647662962478
SMD1_YGR074W	-0.221706130894302	-0.00594185632757399	-0.400944179405008
THI3_YDL080C	-0.59017297202628	-0.396328223234226	-0.0855533742724051
HST4_YDR191W	-1.16901224460216	-1.32224317196477	-0.706257334745305
MPS1_YDL028C	-0.021283360267069	-0.208823127758949	-0.354836914854627
SAS10_YDL153C	-0.0390888749884329	-0.0596224428386135	-0.264685561264309
YCR015C_YCR015C	-0.014345750643282	-0.24277406816589	-0.073227327988698
YKL068W-A_YKL068W-A	-0.50366598537441	-0.159055928891807	-0.802658836977345
SRL3_YKR091W	-0.0964284208446276	-0.480241297288475	-0.118386582844204
DOA4_YDR069C	-0.355434187683772	-0.104925667370778	0.148520372941981
RFX1_YLR176C	-0.0385590662502785	-0.219781004196297	-0.114056351247284
YNG1_YOR064C	-0.0616562734781614	-0.777447337529758	-0.3450517984984
YOR389W_YOR389W	-0.119166637773246	-0.335868446952964	-0.443716237701504
ARP1_YHR129C	-0.630383074510614	-0.00832500603553998	-0.722031673139318
PRE3_YJL001W	-0.135888611726221	-0.475475916111779	-0.099805601756575
SHU2_YDR078C	-0.457401383010722	-0.901233994029924	-0.862937363987016
ARO7_YPR060C	-0.0624472875439992	-0.419835605665485	-0.014429248336647
YPL039W_YPL039W	-0.0791289320963295	-1.1387422513952	0.637598551926162
HPA3_YEL066W	-0.704290688713513	-0.818318533521666	-0.545591487469428
HOS1_YPR068C	-0.388476671866294	-1.0382351858411	-0.852212992195026
YKL145W-A_YKL145W-A	-0.677514448904182	-0.787555932597933	-0.276928254048294
BDS1_YOL164W	-0.157796286169315	-0.0727134902885065	-0.543320368568228
PKP1_YIL042C	-0.206950532039422	-0.017032138941508	0.037110726004697
ERO1_YML130C	-0.126310968773705	-0.243159895801479	-0.189747651711069
YKU70_YMR284W	-0.0732200730026599	-0.0633854591021558	-0.172473664339458
ZIP1_YDR285W	-0.345839290978798	-0.452563004094978	-0.405432231813516
MDH3_YDL078C	-0.383756015551618	-0.144867683418673	-0.053218131200126
YPL041C_YPL041C	-0.129695691080148	-0.0971082305619806	-0.563013290679337
SEC15_YGL233W	-0.353405564256798	-0.090727084203812	-0.094985124636291
HMRA1_YCR097W	-0.335942788323736	-0.659725083777448	-0.247516732750926
SCS22_YBL091C-A	-0.0811417238303365	-0.702505047370316	0.270796675868023
FCF2_YLR051C	-0.0935952363707851	-0.334941797964811	-0.16516557972823
DUS4_YLR405W	-0.041874360906226	-0.734681957161732	0.348661286218394
SHE1_YBL031W	-0.314037475922316	-0.220711868836896	-0.519599056913752
YGL102C_YGL102C	-0.275987667986247	-0.560699045959428	-0.94491027278052
RAD24_YER173W	-0.379652967204381	-0.132093789560187	-0.624556286191768
GEP4_YHR100C	-0.0499904182872101	-0.146024453320928	-0.137321626660691
ADH2_YMR303C	-0.347156224363229	-0.865738075190243	-0.083263644865539
CDC40_YDR364C	-0.440731508772698	-0.134218244313975	0.156739373811135
EMP65_YER140W	-0.082911883617667	-0.359768641045949	-0.642614790197758
YNL165W_YNL165W	-0.120838684600855	-0.340710579363843	0.228530511599113
SSL1_YLR005W	-0.392439540865287	-0.578423345134633	-0.266034017002783
ART10_YLR392C	-0.026188982166849	-0.623488242346265	0.0478418018793764
HAL1_YPR005C	-0.426875440018818	-0.211973758622378	-0.271979975439553
AXL1_YPR122W	-0.0917696818713833	-0.0846270779212828	-0.0806625727100246
YOR034C-A_YOR034C-A	-0.0657009570272416	-0.242744722448926
DAD3_YBR233W-A	-0.273417245343808	-0.472810773642275	-0.183492684983071
LSM1_YJL124C	-0.155647020173218	-0.25841535338124	-0.462477752101541
SRD1_YCR018C	-0.505463951444552	-0.845383194499517	-1.14934288407076
DRN1_YGR093W	-0.290904857717938	-0.535959188272479	-0.583725032512487
TIS11_YLR136C	-0.486713630742084	-0.823025068375984	-0.722580894299317
YBL039C-A_YBL039C-A	-0.930823854904788	-0.158832191396507	-0.563329219033986
GIP4_YAL031C	-0.0411577937835794	-0.0433694480940208	-0.0279505963202695
ELG1_YOR144C	-0.156254969177207	-0.696073129577818	-0.453736196426564
ABZ2_YMR289W	-0.478275337416958	-0.166590868189989	-0.42201261937438
SNF1_YDR477W	-0.119032222566003	-0.734636200958963	-0.526822170668636
NTG2_YOL043C	-0.539569961137263	-0.828538357854643	-0.297511614629248
SSY5_YJL156C	-0.0668239570565455	-0.247220307045358	-0.0620584942624601
RNR1_YER070W	-0.181378021605123	-0.414556509446476	-0.433103712808072
YGR111W_YGR111W	-0.2801574418334	-0.643727945880362	-0.36020721785014
RPA49_YNL248C	-0.414436009620418	-0.321334839575105	-0.022547286573559
TGS1_YPL157W	-0.621758236164646	-0.107082726532833	-0.159625418655897
HAL9_YOL089C	-0.327847200906209	-0.816774443135657	-0.576528472373135
POL32_YJR043C	-0.234214560122257	-0.186870583373071	-0.577428497323793
URA10_YMR271C	-0.00625410584438571	-0.130246313267021	-0.0580486775055581
DAL80_YKR034W	-0.334438328186344	-1.09505143677993	-0.081701735680401
CTF19_YPL018W	-0.226632195189191	-0.524867696605124	-0.341856231526077
PSF3_YOL146W	-0.217162797642843	-0.212967759674647	-0.350324944421145
OSW2_YLR054C	-0.400620818949699	-0.575169926719164	-0.706123286736111
HLJ1_YMR161W	-0.418943799441186	-0.463843718255204	0.283282540672395
HPM1_YIL110W	-0.674800441954128	-0.396307000398105	-0.273856151435796
MIP6_YHR015W	-0.403944977472986	-0.51044434031111	-0.100392666050131
HNT3_YOR258W	-0.258917945210429	-0.415061962340072	-0.679062443946059
SPG3_YDR504C	-0.561321499423333	-0.771385840529521	-0.112251677385768
YBL068W-A_YBL068W-A	-0.218795281607561	-1.19074542319463	-0.564423702205521
ZPR1_YGR211W	-0.514691265929491	-0.030654916820447	-0.37455546149476
CTF18_YMR078C	-0.431023490107663	-0.166442554518424	-0.364829592733826
YPT7_YML001W	-0.023920303691602	-0.341305630474209	0.0404154823842744
MTR3_YGR158C	-0.317153547716914	-0.546498755740776	-0.493472071485107
UIP4_YPL186C	-0.111382315429621	-0.300031445859339	-0.321713875583754
YOR105W_YOR105W	-0.154439219918939	-0.525172879199302	-0.538079412473302
ADF1_YCL058W-A	-0.15854215654237	-0.244764599292151	0.155963985007005
YCL054W-A_YCL054W-A	-0.0091382741177049	-0.0930505101192494	-0.268593646798074
SGT2_YOR007C	-0.124597064299728	-0.601878079740338	-0.495938786616519
MDM12_YOL009C	-0.358988479375906	-1.09618587851396	-0.612812952507148
NSI1_YDR026C	-0.428830052596558	-0.199415673176673	-0.380272857623439
YLR446W_YLR446W	-0.082653628066172	-0.124928882160316	-0.225565406368785
PBS2_YJL128C	-0.088131330827643	-0.195467161365207	0.20375563759754
PRE4_YFR050C	-0.2426311776049	-0.482680271383983	-0.377099322658999
YGR045C_YGR045C	-0.220405523909282	-0.094154068136978	-0.206814401291505
URH1_YDR400W	-0.078049164896428	-0.0727736308455589	-0.279755715340547
CIN2_YPL241C	-0.850364142249183	-0.827924664886483	-0.909171582256656
YPL199C_YPL199C	-0.838849070885917	-0.597251014905554	-0.602830951627593
RMD8_YFR048W	-0.20248856249191	-0.440235733638186	-0.415021512327008
YRA2_YKL214C	-0.900665164621044	-0.589419310302562	-0.693480840890899
DAD2_YKR083C	-0.0330952131932795	-0.598854958535458	-0.108717557219457
SWM2_YNR004W	-0.411822392994856	-0.481838241733828	-0.683138705303644
DLD3_YEL071W	-0.268001957503964	-0.00341740080751601	-0.136794329723818
DUN1_YDL101C	-0.0231042719628209	-0.306066678053162	-0.311171841726318
SSP1_YHR184W	-0.0730112902090332	-0.265850413339255	0.0320907221574846
MAG1_YER142C	-0.326544322240024	-0.621244933423951	-0.145177170416322
YLR290C_YLR290C	-0.410964541822403	-0.763431386059561	-0.550418693054517
GTT2_YLL060C	-0.194468028715493	-1.0410701077826	-0.176547401536609
KIP1_YBL063W	-0.0507973345320241	-0.341818099750905	0.109503964292955
YUH1_YJR099W	-0.379952988093137	-0.610072233312792	-0.503454658038037
RRI2_YOL117W	-0.133409351660368	-0.563103301536041	-0.50678314000258
RHO1_YPR165W	-0.354952212058911	-0.539185087938429	-0.253114725048126
HAP4_YKL109W	-0.184721732450687	-0.367491089983075	0.135897660534434
SPC72_YAL047C	-0.132089361781879	-0.64156696805341	0.259743519715048
VAB2_YEL005C	-0.277828154392335	-0.880766361679286	-0.326358700671552
HRT1_YOL133W	-0.465105440352659	-0.30940221412837	-0.206393079133577
FMP48_YGR052W	-0.241593831230242	-0.159762286951333	-0.111342726260904
PDR17_YNL264C	-0.527770378705969	-0.050610273012941	0.133973849483315
COG3_YER157W	-0.0788304219309637	-0.551122700335106	0.0395943205378811
YPL113C_YPL113C	-0.101764022798615	-0.192826032025063	-0.275538075374965
SLD2_YKL108W	-0.486414248837063	-0.162917528361377	-0.838664483811458
LSM2_YBL026W	-0.0846998527203142	-1.09019995840652	-0.226421518843159
MOH1_YBL049W	-0.229116566299067	-0.765976066191317
YKU80_YMR106C	-0.368562913586203	-0.907103621220533	0.11596932176729
STE7_YDL159W	-0.331548379888056	-0.987057172022709	-0.428303344848272
HOR7_YMR251W-A	-0.523731795142797	-0.51524186682396	-0.342916485687837
TSC11_YER093C	-0.0933529355995762	-0.271222505948364	-0.273076471284795
CIT1_YNR001C	-0.0845026363992561	-0.465538966282591	-0.0367872905542983
YLR154W-F_YLR154W-F	-0.243323384880251	-0.963021693674012	-1.26230162647972
AI1_Q0050	-8.13785106878039	7.28737331771216	-0.482520477069674
AI2_Q0055	-6.57470021112702	6.50562015898005	-0.270006216297829
COX1_Q0045	-5.47251255551089	2.5500234203728	-0.67017594949903
COX2_Q0250	-5.54047785154344	6.24895168606237	0.185614641332945
HXT4_YHR092C	-3.59753884152648	3.48927802539311	0.114289880574879
AI5_ALPHA_Q0070	-5.86895569731578	5.72543102811635	-0.555085052864459
AI4_Q0065	-5.77426627852397	5.62297975168712	-0.433718228901876
HXT2_YMR011W	-3.03577857333669	2.58001282632128	0.131913837397483
AI3_Q0060	-4.8106488107279	5.41620805471069	-0.43031371468959
MET6_YER091C	-2.4143578123793	1.95832204296961	-0.193276020493945
IMD4_YML056C	-1.57790706768033	2.09141213255045	0.336059190162171
BAT1_YHR208W	-1.82997355638672	2.33418177103773	0.933127010198025
RPL18A_YOL120C	-0.74412120283585	1.38708145999752	0.218576888393689
MMF1_YIL051C	-1.31063004676278	0.802572802778328	-0.00503881313714594
HOM2_YDR158W	-0.985223276600828	1.54902380636699	0.382750836445245
UTR2_YEL040W	-1.53738595306253	1.81637351114902	0.220190657308101
COX3_Q0275	-5.33162256780748	4.21228891630508	-0.947803345828741
HXT7_YDR342C	-1.86401966462542	2.30167120712053	0.554475896931476
MTH1_YDR277C	-2.64302590745543	2.24165741256073	0.028745716659603
RPS0A_YGR214W	-1.05183540994015	1.50585305673706	0.241823973711259
GCN4_YEL009C	-0.97103864562699	1.03846488770449	0.361404109786805
URA2_YJL130C	-0.770137926902944	1.02706019557373	0.0675385607144491
RPL30_YGL030W	-1.1537226586571	0.779301106640959	-0.0553814090942901
AZR1_YGR224W	-4.40214492251884	4.02776238743488	0.115400802546118
RPL21B_YPL079W	-1.53222247550511	0.519255079048441	-0.42778397240185
CLN3_YAL040C	-0.67449855015887	1.16651435885316	0.580521021174114
YDR133C_YDR133C	-1.53723573484356	1.50472977538861	-0.11423484230132
HOM3_YER052C	-1.3222447620686	1.17988335066804	0.118298381390893
YNL190W_YNL190W	-0.66071932597779	0.654386804046649	0.0659693974819899
RGI1_YER067W	-1.04991758412275	0.923630471626252	0.502375264568305
RPS7A_YOR096W	-1.6714465250003	0.528823640819795	-0.026391394421332
TSA1_YML028W	-0.737285827787812	0.815028992632327	0.446009735781721
CLG1_YGL215W	-1.09521117344154	2.15006755319214	0.984147926761513
SAM3_YPL274W	-2.42187523159703	3.07646270303102	0.237388826882968
RPS15_YOL040C	-1.11399898864592	0.904105052914083	-0.286104172021942
ARO10_YDR380W	-1.89646634532704	2.05661001030259	0.761887167251746
SSB1_YDL229W	-0.973284336012823	0.928167831354839	-0.083672478010582
ERG11_YHR007C	-0.88743157270684	1.74243684694979	0.396094288502539
RPL16B_YNL069C	-1.07712595108943	1.41745033001136	0.034446424791699
RPL1A_YPL220W	-0.9851726587904	0.845578010336879	-0.2636165996102
SVS1_YPL163C	-0.63394900601811	1.3534225099728	0.482713972514567
SLN1_YIL147C	-0.579770188659671	1.36901838701247	0.431215104402795
RPL43A_YPR043W	-0.897089151062521	1.06220055769057	-0.243065077426571
EUG1_YDR518W	-1.07374098065708	1.59577457606636	-0.016495421455422
MET17_YLR303W	-2.23142974417714	0.951726896570565	-0.401710972459899
RPS22A_YJL190C	-0.911304446410047	1.18248912171249	-0.067082723183894
PUF4_YGL014W	-0.859636777362739	1.85071271074433	0.654594256310413
RPL33A_YPL143W	-1.45272350103275	0.822410419766848	-0.855822391405622
RPP1B_YDL130W	-1.15417054737168	1.16123718341452	-0.213362345574828
TIF1_YKR059W	-0.794365254083514	0.719794980495873	-0.0186646687946991
YKR075C_YKR075C	-2.41847004108644	1.7460416684735	0.61293857984562
RPL33B_YOR234C	-1.37594116748272	0.909299547736222	-0.406629323701828
RPL43B_YJR094W-A	-0.65629066544777	0.592476838208503	0.0766148900204999
STE2_YFL026W	-1.15245402397076	1.43121147910459	0.037745846329868
MET13_YGL125W	-2.2097421754748	2.10778704906671	0.104860580091256
RPL14B_YHL001W	-1.19452676810802	0.615810024146672	-0.136323087888704
RPL17B_YJL177W	-1.5018646648656	1.04995924618631	-0.027380712549919
RPS14A_YCR031C	-1.18532944693839	0.793140728455545	-0.362231577458312
MNT3_YIL014W	-0.858679228928381	1.04591319223596	0.862637205434563
ARG4_YHR018C	-1.24309548790432	1.20434203596325	-0.079704060193361
MUP1_YGR055W	-1.38013371711323	1.82969493257171	0.346399499845275
RPS27B_YHR021C	-1.38280918233632	0.630922314919741	-0.574301667951912
RPP0_YLR340W	-1.25962398476086	1.10106084539144	-0.318803743329659
GPH1_YPR160W	-1.35245890091748	2.69745216930739	0.43683911670825
YOR248W_YOR248W	-0.56098529378902	1.22239630919196	0.69866640393943
RPL20A_YMR242C	-1.18552976284844	0.969157172246533	-0.0850168501898749
RPP1A_YDL081C	-1.21469901491203	0.95309584003593	-0.30363065781396
ASC1_YMR116C	-1.77756926344337	0.523156628115477	-0.547623846538072
RPL16A_YIL133C	-1.15617660923199	1.15382671843295	-0.087817668391334
MFA2_YNL145W	-0.88521242948524	1.35424661247107	0.3319976073176
RPL37A_YLR185W	-1.32571494416747	0.528105517457318	-0.24898998198956
SEC61_YLR378C	-0.602846437001417	1.28362465721319	0.241283851753061
RPL23B_YER117W	-0.988792394508705	0.951323326929313	0.011166685746305
FRE1_YLR214W	-1.218962418756	1.73515058710384	0.29736118028062
LCB1_YMR296C	-0.645217911203231	1.58429211399891	0.894891733290883
ARO9_YHR137W	-1.31020720717394	1.4379043828514	0.0993198664165
GLG1_YKR058W	-1.58879227051876	2.08106064539425	0.399017029769631
GAT2_YMR136W	-1.29218419109518	1.86485352072516	0.305179905511183
ILV6_YCL009C	-1.20315388230027	0.790235934772022	-0.409671699207446
SRL1_YOR247W	-0.606376125398912	1.14638150345599	0.147327032783783
ILV5_YLR355C	-1.05376522367472	1.12371644675977	0.083809664942099
RPS16B_YDL083C	-1.08066493172261	1.30861925412549	-0.046733000416905
NOP58_YOR310C	-0.56667260584572	1.19055762768987	0.312570210914444
EOS1_YNL080C	-0.95007928192495	1.35848489339266	0.816454029272084
MNN4_YKL201C	-1.1905895056612	3.38540818607913	2.68821618066894
VMR1_YHL035C	-0.53027591727262	1.04350676072772	0.691894098271465
SUR2_YDR297W	-1.53254334544082	2.65516130512513	0.824298520690254
FCY2_YER056C	-1.34368151668632	2.34426396421961	0.397857353477146
RPL5_YPL131W	-0.835694713430969	1.3590991911242	0.329333834889603
ECM33_YBR078W	-1.07256599010849	1.44381323418048	0.418308726020063
SNU13_YEL026W	-1.53966672557271	1.73130382436531	-0.144983865508353
HMG2_YLR450W	-0.577458755536287	0.607184269514085	0.121061416591182
RPL4A_YBR031W	-0.999907468830946	0.661162726171879	-0.248405620319135
BAP3_YDR046C	-1.15285523030017	2.20352761000375	0.333857877159194
GAA1_YLR088W	-0.649386870265373	0.95249076135221	0.475448610639768
PMT1_YDL095W	-0.874611193445508	1.8187364391765	0.713188683907658
JEM1_YJL073W	-0.74554356746074	1.26241799836774	0.558397459990412
PMP1_YCR024C-A	-1.13496540303962	1.27507487587497	0.315469590493316
GSY1_YFR015C	-1.81891823967936	1.68359837589595	-0.0296503932570054
RPL12A_YEL054C	-1.20903346506986	1.27813938817941	-0.053180980855395
RPS4A_YJR145C	-1.12392987547451	0.60633649493747	-0.505564213626578
RPI1_YIL119C	-1.79899339162162	1.62756885831145	0.09464038087168
GLN1_YPR035W	-0.718454488925047	0.711489335954865	0.868358217505984
SEC53_YFL045C	-0.715839874153651	0.799132378608223	0.098216789385241
TIF2_YJL138C	-0.777456341857891	0.890456388737311	0.448544027229618
YLR046C_YLR046C	-2.00759525252039	0.678316583748454	-0.0616215826934219
RPL9A_YGL147C	-1.15033480207727	1.16181048165064	-0.122341193187507
CHA1_YCL064C	-1.82279910022386	1.39300681520351	0.018130771828549
COX4_YGL187C	-1.30637132843118	1.16253391029359	0.371828176323805
FAS1_YKL182W	-0.76579021376001	1.18397087134089	0.228679356842178
NOP1_YDL014W	-1.25022270160213	1.28612890520988	-0.315140377023929
PDR12_YPL058C	-1.19860868620103	1.95419979149225	0.175567552876532
SSB2_YNL209W	-0.899118958638597	0.63109658028651	-0.430179594301336
RPL26B_YGR034W	-0.755170507990899	1.00369179193318	0.082014427690837
RPL6A_YML073C	-1.15135443265951	0.54093506138859	-0.220209865533808
YIL082W_YIL082W	-1.73952680969038	2.56500868939671	0.592351402281147
BRE5_YNR051C	-0.949220257512525	2.58600253608448	1.28924272626959
ERG25_YGR060W	-1.4089796455914	1.96167275655931	0.428888016593677
INH1_YDL181W	-2.76676335352947	1.73794021051301	-0.101480928671662
RPL36B_YPL249C-A	-1.39093005807662	0.942273956603813	-0.697266577591718
ENB1_YOL158C	-1.46976012063488	1.69133902677616	0.412837321856209
ELO3_YLR372W	-1.50180451829865	1.82419990322063	-0.005151182643373
LEU9_YOR108W	-2.03769040114141	1.94363350455474	-0.0178930583918937
ERG3_YLR056W	-1.06591974986617	1.08965514102622	-0.031047040730158
YBR238C_YBR238C	-1.26482484537697	2.25250981708821	0.42453422782541
MNN1_YER001W	-1.4997173701372	1.97628851545411	0.0192549348591389
MSB2_YGR014W	-0.615887461107153	1.47708286061072	0.286996544570595
ATP2_YJR121W	-1.06330053220859	1.62395358731973	0.224190000222457
GIP3_YPL137C	-0.745914121176886	1.35856658287589	0.475707605230985
VRG4_YGL225W	-1.1608295022813	1.37423375147138	0.17017625710829
WSC2_YNL283C	-0.58259544820541	0.824796798231856	-0.23122530729302
HXT3_YDR345C	-0.836376127010789	0.638067283538164	0.247336948314685
URA5_YML106W	-0.587907079774075	1.41642127261393	0.24091407364921
ARG1_YOL058W	-2.75417186606563	2.36802862357928	0.139524917937922
GLT1_YDL171C	-1.03856943845666	1.60657556231496	0.0128955116882064
RIM21_YNL294C	-0.69010230839109	0.876994421758508	-0.138540894652645
RPL17A_YKL180W	-1.23088995793631	0.978082122633658	-0.244828675350405
RPS5_YJR123W	-1.52440435101115	0.695855408577852	-0.423528609282653
ARG5,6_YER069W	-1.5497001829051	1.92703350490286	0.362331424359766
EGD1_YPL037C	-0.672202788254838	0.508140652804957	-0.448570076582168
RPM2_YML091C	-1.61227367433772	0.965156769103933	0.227583300150059
ESBP6_YNL125C	-1.12120967965267	1.47236258646263	0.546278086760874
GUK1_YDR454C	-1.07813114198874	0.814628815664373	-0.152548924483621
ALD5_YER073W	-2.29910027547875	1.52152684777823	-0.135478554759033
RPL13A_YDL082W	-1.30854828130506	0.623353298148452	-0.575841863048986
ILV1_YER086W	-0.774873965562705	1.19592974836773	0.129226974446566
PYC2_YBR218C	-0.823757245775182	1.69657773936427	0.444979886201938
NCP1_YHR042W	-0.790535138461909	1.70897663293961	0.458124119448449
PLB1_YMR008C	-0.807148882014317	1.18474036537924	0.122368163248048
AI5_BETA_Q0075	-3.1760797032501	1.99039505926464	-0.572510805418773
RPS2_YGL123W	-1.37243190388065	0.917440396872874	-0.39406737031681
ILV2_YMR108W	-0.748348709188008	0.9582509403187	0.635176266255259
CPR1_YDR155C	-0.806086742106671	0.85442794424991	-0.012627955702342
RPP2B_YDR382W	-0.962159728274777	1.30223896892609	-0.198643036417331
ITR1_YDR497C	-0.848305295082084	2.10787307355796	0.679677804816951
RPL23A_YBL087C	-0.789287880901328	0.649992898216089	-0.31292300130097
MET5_YJR137C	-1.02215417163138	1.68313031733862	0.705447268871195
EFT1_YOR133W	-0.923660032495846	0.773309689395495	-0.174379886695448
RGT2_YDL138W	-0.67205819034861	0.598645310479485	-0.13737017597418
RPL22A_YLR061W	-1.11337029863851	0.937817443216243	-0.030184549382817
ATP22_YDR350C	-0.993678420261951	0.951268114423632	0.318883154395489
RAX2_YLR084C	-0.89596557145476	1.03690777350845	0.154361764371538
RPL2B_YIL018W	-1.03475474537313	0.511973388642779	-0.516926900453001
SHM2_YLR058C	-1.24345038795689	0.864834895621104	-0.043635335688718
EFB1_YAL003W	-0.841966344943548	1.09061249332869	0.108080149568486
RGM1_YMR182C	-0.62030271585822	0.845138679592888	0.26473217212631
FLR1_YBR008C	-1.61640769454739	2.38469856022447	0.35206768170576
SAM1_YLR180W	-1.61683441561345	1.3418726928029	-0.298926501794593
HOL1_YNR055C	-0.556457431289852	1.74780755023537	0.489457961288064
VMA16_YHR026W	-0.660082595760118	0.736847996378993	0.522132861717986
SST2_YLR452C	-1.28982244205388	1.00519222633073	0.68127209004845
YHM2_YMR241W	-1.31901185074	2.07525245742683	0.614834224021469
ALE1_YOR175C	-0.577361115453262	1.0018965183431	0.431779973793773
ADH5_YBR145W	-1.55481068484911	1.04455308862648	-0.298552501585036
YHR078W_YHR078W	-0.51269062368429	1.59532149220989	0.267085574640642
SHO1_YER118C	-0.721261232928199	1.22019836744013	0.503037947755286
COS111_YBR203W	-1.29237026751592	1.74952893000562	0.114173753547993
PCL5_YHR071W	-2.19502544148281	0.967942261737229	-0.377758495053893
HYP2_YEL034W	-0.551123599012076	1.03634901824107	0.409813852305782
HEM1_YDR232W	-0.597916673117453	1.55891457157693	0.542056717720128
EMC1_YCL045C	-0.651267220446865	1.51826251657173	0.570397739824576
IDP1_YDL066W	-0.920541964078087	1.82647370987227	0.503694146561517
IRE1_YHR079C	-0.692361348695116	1.05271038821278	0.209099668221063
LEU2_YCL018W	-1.43524139561727	1.31081597585412	0.00208172119666894
ATP5_YDR298C	-0.990636888491842	1.09036364581918	0.439224704061459
TEF4_YKL081W	-0.864757072264811	1.80955145813803	0.333357127619355
TDA9_YML081W	-0.641815548554828	0.943183730282633	0.269896861364867
MFA1_YDR461W	-0.93172022881211	1.75233485243201	0.492833749548813
PMT2_YAL023C	-0.813022140775645	2.18669867624862	1.11004001416119
OPT1_YJL212C	-1.39634350223956	1.48185075449077	0.0237110600984956
PAN2_YGL094C	-1.09870758794645	0.895840867362302	0.020346299895508
KRE5_YOR336W	-0.935386590787565	1.08026485191395	-0.199399473354464
YDR154C_YDR154C	-0.551911961098632	0.908984958406016	0.186571482138704
PLB3_YOL011W	-0.769726731309989	1.29601360618078	0.335697832523918
YNL144C_YNL144C	-0.875526184457115	1.17793636074735	0.033571640683883
VMA3_YEL027W	-0.566017035817162	0.905281421892481	-0.058087762281117
PUT3_YKL015W	-1.33941657636839	0.618743029643508	-0.411708968531566
PMT4_YJR143C	-0.844689652844033	1.42787812521622	0.137374103186767
PPS1_YBR276C	-0.8048266397013	0.759130135481241	0.036800842800933
RPL26A_YLR344W	-0.73662120260225	1.19047956508115	0.566749003561904
OST1_YJL002C	-0.618407577954289	1.16287473457536	0.090979274607915
RSN1_YMR266W	-0.607823798847916	1.93274836505907	0.29079316813527
LYS9_YNR050C	-0.925588890999216	1.41052786947158	0.656896150999639
MAL11_YGR289C	-1.55097417063645	1.2204472942934	0.439073625976737
GSM1_YJL103C	-1.50306739909915	0.670042861729055	0.201083465676222
FLC1_YPL221W	-1.04561564152725	1.31171050023047	0.318934742943987
YEF3_YLR249W	-0.619116696563139	1.18023696147443	0.296988291842404
FLC2_YAL053W	-0.503603608277002	1.45100179426761	0.757202930511757
SOD1_YJR104C	-1.00493103550014	0.618096868108042	-0.037719857172304
OPT2_YPR194C	-1.28891832265533	1.18358985073572	-0.14292865406671
NSR1_YGR159C	-1.32107984501341	2.17077378588109	0.215233505440363
GDA1_YEL042W	-0.91946562457192	1.46625685723868	0.18076508957567
ADE5,7_YGL234W	-0.92290675586797	0.752784538008987	0.013148135402594
SAT4_YCR008W	-0.708297588801956	1.47836582204667	1.04694405319083
CYT1_YOR065W	-0.768038169023612	1.6527387973292	1.09496334229119
YLL056C_YLL056C	-1.89940931034389	1.51903238395114	-0.044450116377106
ATR1_YML116W	-1.0656608454737	2.18440345429635	0.365092456975806
YFR052C-A_YFR052C-A	-1.26857429181173	1.13567754036661	0.923510466502256
HXK1_YFR053C	-1.02327458388526	1.22197525060977	0.511025397092034
ADE17_YMR120C	-0.967262615360475	1.47918785396496	0.523398279662912
KAP123_YER110C	-0.574884573014092	0.755373207328697	-0.036023767310781
MRN1_YPL184C	-1.1454716901381	1.65893674757327	-0.325475454475152
RPL18B_YNL301C	-0.665449887535115	1.18258671766105	0.274862468251385
CBF5_YLR175W	-0.727021704394551	1.69279842988611	0.349252689960086
RPL13B_YMR142C	-1.1440077473696	0.682839976658778	-0.523833185837682
RPL12B_YDR418W	-0.992669729104791	0.944011060709114	-0.328066706050037
HFA1_YMR207C	-0.689981442727949	1.36759338000023	0.574983383109492
GAS1_YMR307W	-1.17524744113414	0.755383977842459	-0.533811602887615
ADE12_YNL220W	-0.869235501890635	0.891591996706276	0.255559401928664
ATP6_Q0085	-3.28882676409742	3.84453403603514	-0.535004859056851
GUA1_YMR217W	-0.639268057487667	1.70442120170985	0.738111312310944
RPL19B_YBL027W	-0.723317684716724	0.666737649877289	-0.41231925542278
EMP70_YLR083C	-0.639121454779792	1.48883187109668	0.425016068553991
YIR035C_YIR035C	-1.3938403069065	1.49758620168744	-0.363066836980687
TRP4_YDR354W	-0.559335097794723	1.63428368033423	0.574120297981351
FET4_YMR319C	-0.737890873628819	0.883161790845833	-0.082684325392872
ULP2_YIL031W	-0.771219212296359	0.739962361045754	-0.219739490846495
RPL2A_YFR031C-A	-0.739627013059587	1.16507416921089	0.0956318751595802
FLC3_YGL139W	-0.584251386091147	1.74100292292112	0.733181522929637
RIB5_YBR256C	-1.16234863063779	0.749420364987766	0.0700293871679416
MNL1_YHR204W	-0.671408935503423	0.896149278746942	0.230367611413125
AUR1_YKL004W	-1.14802196969574	1.42230907632399	-0.3332258234839
RPS6B_YBR181C	-0.897928898060125	0.666153374840712	-0.465595350317448
GDH1_YOR375C	-0.991584258310674	1.02482674672188	0.552051657298568
ICY2_YPL250C	-1.86838313930352	1.28140683614202	-0.504259692269493
SDH2_YLL041C	-0.529053083911762	0.874894192583434	-0.059221503706081
MKC7_YDR144C	-1.17664391727358	1.98948563678869	0.022437638586684
ADO1_YJR105W	-0.955827883445973	0.777455904155382	-0.431245024084765
HPT1_YDR399W	-1.05232231633841	1.56506823409321	0.250340260929078
RPB8_YOR224C	-0.638832942752014	1.10410515463778	0.0742545824716629
SKN7_YHR206W	-0.644510764740846	0.567298818174731	0.404593585174507
BAR1_YIL015W	-1.13849555427162	1.23047259244702	0.0668017953515284
SBH2_YER019C-A	-1.08734924968059	1.04933829921793	-0.32167340658254
MET10_YFR030W	-0.91043522592525	1.63555003074785	0.572601789820166
TKL1_YPR074C	-0.870618007589786	1.01666838283726	0.1071224380579
INA1_YLR413W	-0.576990854569867	1.09144138067571	-0.096033635109727
YGL117W_YGL117W	-1.83353637865893	1.47480286122388	0.208828078824062
PET9_YBL030C	-1.04920128661189	1.71792364661298	0.406748220287174
FRE4_YNR060W	-1.83223662399411	1.43755214535038	0.117598333763232
TPO5_YKL174C	-0.514707016967884	0.794305796598004	0.21275610071389
MEP3_YPR138C	-1.00457112646498	1.03229948018054	0.243801428137971
YEL025C_YEL025C	-0.636982518538386	1.09352793128657	0.382472032476803
ZRT2_YLR130C	-0.948604921958611	1.42428370763291	-0.102017502749972
MCH5_YOR306C	-1.3348669459792	2.09852271847866	-0.288579048962672
OAC1_YKL120W	-1.32559614213523	1.25574749173331	-0.015039968044901
TPO2_YGR138C	-1.33268813580715	2.12566567620918	-0.0590758886562295
KTR1_YOR099W	-1.10477909083467	0.653021893128678	-0.17838524842362
RPS0B_YLR048W	-0.538505064550078	1.85196813820487	0.159338693215448
RPL37B_YDR500C	-0.683853759206994	0.61417850938415	-0.215462704961941
CPA1_YOR303W	-0.763455702777586	1.23980210143	0.791540828918884
ACC1_YNR016C	-0.683392330588782	1.12294079940933	0.18038537699211
MTD1_YKR080W	-1.67970779054632	0.796080934050099	-0.323567068592905
PDB1_YBR221C	-0.6319053025422	0.663098250459966	0.214279146301639
HTZ1_YOL012C	-0.903980516758349	0.680559169873657	0.124900011649667
URA7_YBL039C	-0.83170976595226	0.988043597345812	0.409686301343418
RPS13_YDR064W	-0.816605144147059	0.902978608632518	-0.288064494114015
TOS1_YBR162C	-0.926749554808821	1.58700017643981	0.0483986049200868
SLC1_YDL052C	-0.542494894018855	0.676715654904021	0.327739689242538
TEC1_YBR083W	-1.64155998418649	0.903231999566703	-0.364157848870961
REE1_YJL217W	-0.642206083165808	1.39816051727993	-0.131413463893218
REV1_YOR346W	-0.630907774286604	1.06934350728167	0.87272447687333
YJR107W_YJR107W	-0.60940718479055	0.809124181012893	-0.22566095385766
ADE6_YGR061C	-0.566239543403699	1.32414465820101	0.239758496379034
RED1_YLR263W	-0.653803429537558	0.716376260340353	-0.187241130036458
PEX32_YBR168W	-0.982746834047957	0.811976242901002	0.363630948857126
ERG2_YMR202W	-0.770119386086337	0.925303555532786	0.01309780972952
OST4_YDL232W	-1.02672251063338	0.876706561979235	0.806174211904289
GPI17_YDR434W	-0.525683999419004	0.676672233260493	0.340085877887565
FRE8_YLR047C	-0.588645226216366	0.912698857109489	0.0593902878838509
COB_Q0105	-0.518555072524428	1.05743403623089	-0.625984813124298
NRG2_YBR066C	-1.57036327361203	0.677485428607134	0.0205031820330776
GPP1_YIL053W	-0.834170107358636	0.674287398305884	0.469314451474328
PRY1_YJL079C	-0.631482783434083	0.861912445783602	0.620271093407487
RPL1B_YGL135W	-1.36921000316063	0.840459594629138	-0.664267915874243
UBP11_YKR098C	-0.574468176254647	0.527995688174366	0.339639790248693
MDM1_YML104C	-0.806645498886951	0.849808404398292	-0.236106565355906
LHS1_YKL073W	-0.944954135679398	1.28496812160102	0.0673513121436725
HIS1_YER055C	-0.940634066986815	1.12016149076145	0.33104723061863
MID1_YNL291C	-0.745476878531149	1.34727862030139	0.247659705227996
PHO3_YBR092C	-1.11254157760939	1.93751404912248	-0.155593924636018
PKP2_YGL059W	-0.656768026965328	0.968475508437228	0.40446058544125
FAA3_YIL009W	-1.19094068005482	0.986136661436444	-0.0072510219481802
YAL026C-A_YAL026C-A	-1.02885739039047	1.36547612513466	0.786030007185749
FSF1_YOR271C	-0.665354093170188	1.75077850260396	0.789108246986096
SCP160_YJL080C	-0.761422764848992	1.4989688632219	0.429046962281307
SPF1_YEL031W	-0.669116408377602	0.740909374647237	0.00702800539711101
YPR010C-A_YPR010C-A	-1.59457737579378	0.619277942496844	0.42024343193199
SAH1_YER043C	-0.566163880645676	0.75919787689122	0.099022472039574
SYH1_YPL105C	-0.559417790727254	1.94907013368624	0.737046225171002
ATP1_YBL099W	-1.20972940171484	1.61264811249959	0.414402655179633
MET14_YKL001C	-0.705820002476447	1.27478943905078	0.440725262444298
PDC5_YLR134W	-1.0161721728775	0.908919054375498	0.109518715271844
GYP6_YJL044C	-0.553618141438345	1.22561637486446	-0.01986800626689
YJL016W_YJL016W	-0.779460255251411	0.601472650932753	0.245131182155526
ARN1_YHL040C	-1.23374963548269	2.02216537353074	0.013437925912575
YPR114W_YPR114W	-0.636691623365778	1.19453690892895	-0.1390867356192
LIA1_YJR070C	-1.18335119084661	0.526993719794221	0.343860643618103
HSP31_YDR533C	-0.946835040566639	1.46880094046517	0.0713806615929374
FCY21_YER060W	-0.56391394589768	1.76111360658709	0.559080053611002
GDS1_YOR355W	-0.678287292450158	1.16470466932345	0.460614396035128
ARO4_YBR249C	-1.15796674707106	1.04713029778039	-0.252004852153502
MUP3_YHL036W	-1.05856369977731	2.74986596152224	0.499593217651449
TMA19_YKL056C	-1.43229846547086	0.922592225847138	-0.247116300232738
GGC1_YDL198C	-0.891290971356295	0.675636012689406	0.046758616646695
RPS21B_YJL136C	-0.779140718261245	0.722608683764718	0.307922489131409
FKS3_YMR306W	-1.0302823711283	1.01154369743664	0.255934907476822
PLB2_YMR006C	-1.07056510321439	2.33005426882438	0.699264067227564
AGA2_YGL032C	-1.04079529043107	2.36681808765461	0.491241668653932
PRM7_YDL039C	-0.52077979594814	1.69840086954972	0.1852334896103
MNT4_YNR059W	-0.789318016496656	0.643335566303052	-0.0190253923466209
YOR309C_YOR309C	-0.758702170611785	1.74507282636721	0.160681777337945
TOS6_YNL300W	-1.11451140954146	0.856704903047351	0.076095775894038
ADH4_YGL256W	-0.575117195222293	0.84997472396127	0.196710563221991
DIP5_YPL265W	-1.07819436643612	1.58460928777095	0.154094180321217
YJR124C_YJR124C	-1.10598336829901	1.15664546492955	-0.250078192228218
NOP56_YLR197W	-0.736675909721931	1.65847742701627	0.759050984978219
MSC7_YHR039C	-0.722218214729625	0.529155237870319	-0.353150367310886
ALR2_YFL050C	-0.55997768374491	0.884408582247691	0.365381643422429
RPP2A_YOL039W	-1.39925729915498	1.48427034810761	-0.672628873672038
RPE1_YJL121C	-0.605946926163645	0.624388375949515	-0.330927873038213
PTP2_YOR208W	-0.820128678058516	0.766229494717665	0.142455756088404
CLN1_YMR199W	-1.30893885890223	0.671445924559992	0.0833010289248018
YPS3_YLR121C	-0.658532671031296	1.05290921891173	-0.025489785362962
RPS4B_YHR203C	-1.17858524613486	0.70273028963557	-0.274328456517967
SAM4_YPL273W	-1.50756636044638	0.840704125310805	0.144664177026374
RRN6_YBL014C	-0.604586136708609	0.513109777099522	0.194802843709541
HXT1_YHR094C	-0.811445071759793	1.18851885056359	0.270642927480022
RPL7A_YGL076C	-1.20142617582242	0.791995551911395	-0.583516785093211
SUN4_YNL066W	-0.862395701177196	0.661800683565257	-0.03486269183837
HNM1_YGL077C	-0.78027449738965	1.38544282452354	-0.195763159011528
SDH4_YDR178W	-0.926816722097512	1.41406171259747	0.244360690821992
FPR2_YDR519W	-0.539059365106642	0.551883718549924	-0.02700056141505
MET1_YKR069W	-0.665840258230003	1.11711408653741	0.10403785260541
KRE2_YDR483W	-0.811908474999955	1.06102509132672	0.211376087249614
VMA9_YCL005W-A	-0.550551837809417	0.583964195463621	0.581420780498055
PHO88_YBR106W	-0.69598935188898	0.717918683709761	-0.400354657111112
TDA4_YJR116W	-0.752804252545851	1.64613983922094	0.0935552120951381
MDH1_YKL085W	-0.628881409852982	0.84040569547442	-0.215913599837051
RPS3_YNL178W	-0.851442988350604	0.648681731239354	0.036988479688297
MET16_YPR167C	-1.3148101904112	0.755367927976936	0.10900137718351
SCW10_YMR305C	-1.34070624363968	1.40611825192605	-0.108414093712405
ARG7_YMR062C	-1.28495913026089	1.43328624792389	0.078217184209174
EFT2_YDR385W	-0.820936242898721	0.669628698317285	-0.247552438659617
SFI1_YLL003W	-0.52929998064033	0.69935303710416	-0.64700195338852
GAS2_YLR343W	-0.73279111413137	1.74054285687669	0.177620635753009
CDS1_YBR029C	-0.604037872658866	0.912299485496342	0.239285368231539
GAR1_YHR089C	-0.799185009634479	1.2083059944508	-0.198931614118646
ATP20_YPR020W	-1.49094204046598	0.548876572350082	0.04884835121391
RPL8B_YLL045C	-1.23914912609408	1.03567198841341	-0.517662750712646
QDR2_YIL121W	-1.00080200582476	0.821586568701663	0.066709149774283
SOL3_YHR163W	-0.950417942410066	0.813555782594708	-0.00287748168198998
YOP1_YPR028W	-0.501805031499365	0.538319501218594	-0.494241916938864
FET3_YMR058W	-0.538789947573624	2.11113192714793	0.291103119714404
HTS1_YPR033C	-0.756822594001605	0.606388518162316	0.317714074054621
GDT1_YBR187W	-0.664478379109968	0.667780581525069	-0.6067093549773
MEP1_YGR121C	-0.87700658944408	2.09058266336589	0.353916617693232
YHL008C_YHL008C	-0.673129670469945	1.3624756591042	0.348180984334218
ZRT1_YGL255W	-1.01037031995787	1.23323027610825	0.0954760293954121
YAP6_YDR259C	-1.16896441600156	0.753986169676802	0.591037994548289
SUT2_YPR009W	-1.40263984656793	1.80049195133754	0.055229464962789
LYS2_YBR115C	-0.828624502166975	0.894428927059817	0.229920195007446
NDJ1_YOL104C	-0.999647455699244	1.00107344187731	0.058746010853892
ATG29_YPL166W	-0.799264743417679	0.665956607233151	-0.0362093291078389
VAS1_YGR094W	-0.775129764060333	1.27173810209188	0.571515794500416
ZRC1_YMR243C	-0.87226083566754	1.10506784818555	-0.219674397102035
TPO3_YPR156C	-0.533500443521924	1.71553045787537	0.280644227304383
MRK1_YDL079C	-1.87796089915318	1.83364224875328	-0.108395979723568
MAE1_YKL029C	-1.52983133685451	1.75346449640559	0.231433120703367
YML018C_YML018C	-0.901634761385744	2.30087622050376	0.368724297438015
TED1_YIL039W	-0.677949898094032	0.926566086283546	-0.165759122764504
ITR2_YOL103W	-0.602024694776198	1.82795379958948	0.328019845354876
CSI2_YOL007C	-1.11687605635668	0.872626014028691	-0.105477483255907
SAE2_YGL175C	-1.12970189569171	0.862385839225492	-0.257519965089156
RPL28_YGL103W	-0.753808550348594	0.51850205117788	-0.373244835128511
ALG9_YNL219C	-0.605527128374116	0.845132774665831	0.233917178429612
ELO1_YJL196C	-0.774826970228311	0.74160993767806	0.053274645326029
MXR1_YER042W	-1.13478777040823	0.829365030283228	0.346988321917526
HO_YDL227C	-1.77311720728875	1.45591681345456	-0.250002935019216
HIS4_YCL030C	-1.04725887371029	1.17026261348006	0.118162307385796
YFR020W_YFR020W	-0.7218463889433	0.848634542573412	-0.204289964126585
ILV3_YJR016C	-1.16679848495099	1.28812200483556	0.297515988187543
REV7_YIL139C	-0.54288093540085	0.757074687146939	0.394014207354735
YJR154W_YJR154W	-0.794019170492553	2.31478187845587	0.421725299662196
GPR1_YDL035C	-0.725089592181863	1.33901713115932	0.858298271929301
LDB16_YCL005W	-0.636290334102914	0.805671508925549	0.551212080655058
ECL1_YGR146C	-1.12147043230446	1.62086290747076	0.349884517236006
YNR021W_YNR021W	-0.675410102683718	0.902068758962854	-0.161078208198181
ARG2_YJL071W	-1.49467765396012	1.33300618310363	0.0623170433365525
NEM1_YHR004C	-0.632325309198162	0.94662699155604	0.146316200313869
TUB2_YFL037W	-0.635536910038167	0.97618213061436	0.1935553356352
SSU1_YPL092W	-0.911479655530085	0.612886050084	-0.525539102250237
COR1_YBL045C	-0.920435271859264	0.969943640458244	0.265998420936467
YJR015W_YJR015W	-0.563030835093693	0.528802892777285	-0.181670589549406
NAM7_YMR080C	-0.593062288900197	0.862088701004709	0.587662748247553
KTR7_YIL085C	-0.57201764321043	0.786709396290885	-0.284135152966161
KEX2_YNL238W	-0.659151325936892	0.873123571167581	-0.262864203456375
RRT13_YER066W	-0.55648081069873	1.8840972104934	0.267434044084505
CPA2_YJR109C	-0.838721739205844	0.794000818071842	0.269994972482976
YPR169W-A_YPR169W-A	-0.624023516156768	0.589352128787736	0.456569402862978
FRA2_YGL220W	-0.785319966510201	0.681417700280978	-0.192783325623941
ERP2_YAL007C	-0.652310461867492	0.878144334281825	0.0850416652818686
IMD3_YLR432W	-0.527886777265072	0.91607221503355	0.126183557932075
CBR1_YIL043C	-0.586775909015904	1.06987948257407	0.0795788513156873
OLE1_YGL055W	-0.51200454454953	1.63549206698812	0.426421479528663
YMC2_YBR104W	-1.0602100009272	1.44306242253976	0.286270428418211
PFA5_YDR459C	-0.555957861170923	0.8998076328673	0.0944580627814621
AAH1_YNL141W	-0.948195857092459	0.89898637235238	-0.433174273710997
GTO1_YGR154C	-0.902761075715949	0.851794811014498	-0.255916286990912
RPS24B_YIL069C	-0.859471188197714	1.042061778655	-0.722819200210756
YCL041C_YCL041C	-0.924075392550185	0.783304979899839	-0.152751222664984
TPO4_YOR273C	-0.611055681741457	1.79955770859188	0.223575810337439
WSC4_YHL028W	-0.629396921424804	0.852695000259379	-0.038025252466494
RPS18B_YML026C	-0.964705771772028	0.847314816109267	-0.234552313340232
PIG1_YLR273C	-0.927897034498481	0.557386773865625	-1.06735533549287
ICE2_YIL090W	-0.663369789365279	1.39065878101671	0.12501128528923
FUI1_YBL042C	-0.565185604516012	1.44689414159391	0.244187811457483
Q0255_Q0255	-2.52127997245701	2.49744333961477	-1.14578725924094
ARG3_YJL088W	-1.25639049321794	0.758754144725705	0.480204131023917
MMP1_YLL061W	-1.09559979368624	2.33481693498957	0.30866223927703
HLR1_YDR528W	-0.987976754364452	1.13662927297484	-0.015018108912726
GAB1_YLR459W	-0.920153616218585	0.534247110202942	0.678225642137096
STR3_YGL184C	-2.31679586272138	1.4409322483467	-0.488697085745342
MCP1_YOR228C	-0.52671513240446	1.15155060801921	0.180339562944966
JSN1_YJR091C	-0.512786408336337	0.519189281377702	-0.01727167834876
STT3_YGL022W	-0.853834532806634	1.96760309105015	0.354998795168149
RPA14_YDR156W	-0.677243871060356	1.20306385373668	0.104486666712304
EMC6_YLL014W	-0.817056356090868	0.745600605496006	-0.216655179338085
VMA11_YPL234C	-0.672061326825099	0.669341485800832	-0.557814441926485
YCR043C_YCR043C	-0.894084759973623	0.98589118008137	-0.461544608262627
GPI10_YGL142C	-0.526157553765927	0.981180460233572	0.455701549770737
DPH2_YKL191W	-0.520593707961383	1.56000946595312	0.549795761235073
ATP16_YDL004W	-0.859525695112716	0.904377906190044	-0.144133714347958
RPS8B_YER102W	-0.934496423161439	0.928404887062575	-0.299159893838575
YHR020W_YHR020W	-0.717921948424242	1.27442579400962	0.288539202930475
RIM4_YHL024W	-1.47712148970006	1.2568565479884	-0.278817178147792
TIP1_YBR067C	-0.651932084395051	0.594117341320069	0.028121225985469
SPT15_YER148W	-1.23731668906322	0.515722552933599	-0.259189249343252
RKI1_YOR095C	-1.26310385283767	0.782684508416061	-0.036565933725482
TOS3_YGL179C	-0.926842985368191	0.92111456393565	0.024519075203201
YGL176C_YGL176C	-0.739786895841087	0.658476362425845	-0.193779928809663
SSZ1_YHR064C	-0.645967537669334	0.850511201722515	0.511131349418379
ARO2_YGL148W	-1.11660588499119	1.4935645758697	0.028523287484296
FCY22_YER060W-A	-1.16287061464634	1.01265955215424	-0.444683352781407
HMS1_YOR032C	-1.05526867547651	1.44827564609388	0.068987373827703
SOP4_YJL192C	-0.552816590208676	0.543511224561933	-0.110526067805393
HRD1_YOL013C	-0.738026251511469	0.581171806887854	-0.096331950188281
BSC1_YDL037C	-0.960267897129571	1.30959982406017	-0.019020834055929
NHP6A_YPR052C	-1.01726937513881	1.02703904900144	-0.623547645849119
HEK2_YBL032W	-0.538283241739111	1.22238367122188	0.409901814780798
RPS6A_YPL090C	-0.792774919198366	0.537911414632786	-0.492922594253381
SHM1_YBR263W	-0.617854529351003	1.6326388103926	0.663314683454318
UTR4_YEL038W	-1.04489905581511	0.797581747329242	-0.456163292896899
TMN3_YER113C	-0.569772624498785	1.03669709870889	0.079530131680484
COX26_YDR119W-A	-1.07471493532688	0.967622885108733	-0.255088185479298
YCR024C-B_YCR024C-B	-1.06511365138454	0.797755147560094	-0.556864771012181
RPA12_YJR063W	-0.695710558970897	0.511474066748887	-0.03706622593005
PTR2_YKR093W	-0.723293779832187	1.16059917913724	0.00335099933130201
YDL121C_YDL121C	-0.582917492067854	0.764221885520899	0.031740682389824
DED81_YHR019C	-0.577892733178877	1.00138022014005	-0.0858626281108868
DFG16_YOR030W	-0.574051791051429	0.98630454695126	-0.503794959789412
KCH1_YJR054W	-0.743143289681162	0.686569416231445	-0.474880025261257
ADK1_YDR226W	-0.965077694324629	0.762254210465749	0.07982740426503
TEF2_YBR118W	-0.574372408112093	0.588416197250876	-0.0469771373025499
FTR1_YER145C	-0.7428462837302	2.09930041586304	0.185180758611847
COX8_YLR395C	-1.32935074574894	0.659677053859753	-0.893739112490479
LCB3_YJL134W	-0.597184594825319	1.21587937664156	0.626964351043336
YOR342C_YOR342C	-0.557336884182615	0.610541933434627	0.465475587105023
AAD10_YJR155W	-0.640381933426603	0.986247832073593	0.095141926471939
YMR122W-A_YMR122W-A	-0.692984718704688	1.33934153566349	0.028962710718204
YGL188C_YGL188C	-1.11132970549745	1.05008061580977	-0.020893889188912
SNG1_YGR197C	-0.547858261765568	0.698704212653637	-0.24093160282048
COX5A_YNL052W	-0.998272083611454	0.883509006460768	-0.096848399680058
ATP3_YBR039W	-1.3652719732083	1.01766412875398	-0.139477319981412
YLR179C_YLR179C	-0.967560598668518	1.21200022062185	-0.248766130564963
IZH4_YOL101C	-1.52737938031775	0.902886029592762	0.0460299092498267
YLR112W_YLR112W	-0.642842520644402	1.32294849089507	0.52183906773746
YJR120W_YJR120W	-0.795207361601394	0.93997550253708	0.172784939594825
MET2_YNL277W	-1.83282381611359	1.01817266573614	-0.414563071587298
YJR115W_YJR115W	-1.57052620567076	0.560510163473502	-0.633416149150249
ILS1_YBL076C	-0.538790974247297	0.676308776743286	0.254367231949907
ISF1_YMR081C	-1.51247234857501	0.639046405240665	-0.472286936977865
FAS2_YPL231W	-0.594328586136008	1.46092898763864	0.385576408200109
ATP14_YLR295C	-0.695017894904942	0.57014570143362	0.310296875805539
YMC1_YPR058W	-0.829363845740243	1.15122567945012	-0.224821024920941
YCR100C_YCR100C	-0.503077756067739	0.844857409097719	0.339182026172385
RPS8A_YBL072C	-0.807045413103224	1.24821789884612	-0.066344689488101
NSG1_YHR133C	-0.726588982345346	0.850215227763945	-0.0247914183937001
PMP2_YEL017C-A	-0.660393679873047	1.37978031983895	-0.029352592613307
YJL213W_YJL213W	-0.798896455550875	1.18615575248464	-0.0914086810748613
RTC2_YBR147W	-1.07314818592365	0.966652094550507	0.331659598388341
PHM7_YOL084W	-0.591893400776242	1.52655376051808	0.539105223360049
HSL1_YKL101W	-0.568881738134212	0.528537026724612	-0.0652428699058029
UPC2_YDR213W	-1.14395568958568	0.943648557864191	-0.150857527849482
BIO2_YGR286C	-1.86694894130206	1.42027049535715	0.39578799462553
ATF2_YGR177C	-1.29111581492278	1.70196009033567	0.0644359491143994
PMT3_YOR321W	-0.616447913018489	1.37917265052259	0.403584730286659
YCR099C_YCR099C	-0.533200232335162	0.942068796831792	-0.0754385150726929
SSA4_YER103W	-0.54885091867178	1.79791801925959	0.871053381235849
EFM4_YIL064W	-0.888637556763025	1.07730536853695	-0.177152056082116
MPC3_YGR243W	-1.5113838600821	1.15695089572318	-0.0677777262267687
FEN2_YCR028C	-0.501149349667592	0.807851449629032	-0.017291459771612
TDA6_YPR157W	-0.809623192057585	0.842950619706779	0.118525980781328
YBR190W_YBR190W	-0.687781904863159	0.603369246874639	0.0921872451407837
HEM13_YDR044W	-0.546282007452813	0.988962211584099	-0.375379920579557
ARO3_YDR035W	-0.790555494007608	0.68088957405592	0.217274381124165
RPL3_YOR063W	-0.932759571402064	0.933653853574605	-0.251593414285626
BSC5_YNR069C	-0.595162293681293	1.32129274714443	-0.026698956135739
RPL8A_YHL033C	-0.879907909496809	0.948553498581827	-0.582718696531499
REX2_YLR059C	-0.65511875717061	0.786058646513241	-0.0409387274372146
ALT2_YDR111C	-0.721998451786876	0.966664347890305	0.698808514689145
ACH1_YBL015W	-0.814876985628879	1.6000925149994	0.341387074565547
MOT2_YER068W	-1.040011382434	1.00053604993814	-0.402741865294926
IRC7_YFR055W	-1.11025989371092	0.59589639017674	0.092016419625397
FUS1_YCL027W	-1.08778105480274	0.631753159218328	0.135681679506129
FEX2_YPL279C	-1.10239393687679	0.621437125235192	0.019960239968848
YJL225C_YJL225C	-0.663108357800018	1.17472421327501	0.103671338831007
IPP1_YBR011C	-0.969682952341364	0.550722096966359	-0.193429849999518
DBP2_YNL112W	-0.699781135035846	1.1552690784573	0.17777821793849
PAB1_YER165W	-0.861696843740076	1.90399557995891	0.617976887145864
GIT1_YCR098C	-0.551997939344147	0.552217956037772	0.420870910072908
TIR3_YIL011W	-0.609869055980845	0.987850993318373	0.399488541597523
BNA4_YBL098W	-0.698275057637374	0.939273599981165	-0.20549480904939
ALG3_YBL082C	-0.576496215914302	0.910750095353089	0.185741458418633
MPS3_YJL019W	-0.564698360300333	1.17076239847278	0.344896856830511
MIS1_YBR084W	-0.961649307474726	1.42231950949634	0.044885961617855
FUR1_YHR128W	-0.6450410386151	1.54476557547127	-0.106883699858879
FIT2_YOR382W	-0.631420319957123	0.818166256931671	-0.142173106577851
FEX1_YOR390W	-1.10922390739542	0.773404682799192	-0.488192733715206
CCT7_YJL111W	-0.66068362845809	0.922824685965807	-0.093551119082356
DIC1_YLR348C	-0.672551518335592	1.53827694192473	0.734328768174535
RPL36A_YMR194W	-1.21376201192235	0.714697827214732	-0.58362624950416
YMR304C-A_YMR304C-A	-1.3451929057237	1.20177323728195	-0.460515281253071
DAL5_YJR152W	-0.558386370964284	0.539994358194168	0.168163011139333
EMI2_YDR516C	-0.819795015343989	0.684906076496071	0.043188414286928
APD1_YBR151W	-0.850789546396612	1.33229188105017	-0.022121833688563
LEU1_YGL009C	-0.632963241569255	0.825714728236893	0.062440901038477
YPS1_YLR120C	-0.574576293455742	0.728022048718888	-0.139952743302545
SRB2_YHR041C	-0.676201343700361	0.870477564480845	-0.386847373099178
MIR1_YJR077C	-1.38596300555888	0.884929627808466	-0.503877291155054
CRR1_YLR213C	-0.778840132141906	0.840494970508884	0.505399419216405
ALR1_YOL130W	-0.593948728699478	0.841727792314435	0.0117720665291473
YHR045W_YHR045W	-0.7194692238527	0.781865203071321	-0.586979950790904
SMC6_YLR383W	-0.644874371280373	0.742640652471219	-0.070533016166821
YMR084W_YMR084W	-0.544252755847051	1.46377948899929	0.49374455558042
BIO4_YNR057C	-1.11574219366517	1.15705996986	-0.24701824784765
ATP15_YPL271W	-0.654263110994666	0.675719502169925	-0.020494206936971
SHC1_YER096W	-0.926744450021221	1.07842096473629	0.249853372593142
YOL013W-A_YOL013W-A	-1.02276704715431	0.756756708821424	-0.231969061108817
CGR1_YGL029W	-0.567497288440427	0.913895843253972	0.538519591896565
COS9_YKL219W	-0.631884885631781	0.689383320862002	-0.08112411390877
GUT1_YHL032C	-0.519738003579726	1.62978642803614	0.20795104520534
NOG1_YPL093W	-0.526478347288352	0.793258254967089	0.130648750847034
RIP1_YEL024W	-0.799666864554685	0.637777080795086	0.148437057881017
ATP17_YDR377W	-0.916880340851739	1.35160533574532	0.358712412853586
AQY2_YLL052C	-0.716614956712902	1.08826651192896	0.440877752253164
YBL029W_YBL029W	-0.964901583380826	1.27714287110497	0.510168111293821
SEO1_YAL067C	-1.02499128925928	0.528972293886834	-0.979815850630126
KTR5_YNL029C	-0.526673733279762	0.613416938866725	0.0761480540108853
BDF2_YDL070W	-0.755732658300354	0.951114997354014	0.546829601152204
MMM1_YLL006W	-0.837533907895276	1.05488685845674	-0.359606366796369
YDR248C_YDR248C	-0.569281703260858	0.571003011721376	-0.1229298082403
STE12_YHR084W	-0.825856571588764	1.07017665051069	0.583950212265009
ECM10_YEL030W	-0.583847926212207	0.529563212762612	-0.34814809008659
PHD1_YKL043W	-0.995791800484311	1.25352677049765	0.64428425922854
YJL218W_YJL218W	-1.26088958752028	0.652479487009622	-0.598806309356415
YDL211C_YDL211C	-0.630592221689907	0.570501862961106	0.0999702742555038
YDL241W_YDL241W	-1.02426359481574	0.609053389912543	0.010893052155079
SSN3_YPL042C	-1.0331139109532	0.657901018467562	-0.352167138783537
DUT1_YBR252W	-1.27277897038953	1.00073858287162	-0.811944890553912
ORT1_YOR130C	-1.25190307797036	0.526986271331173	-0.509888435193073
MSN4_YKL062W	-0.709818005847825	0.736574108219028	0.3338794798261
RRS1_YOR294W	-0.638321766706557	0.767414590441272	-0.408520110543318
YPR071W_YPR071W	-0.87113105627367	0.552590304528842	-0.210521031420274
MPD1_YOR288C	-0.799181490192236	0.510299946554362	-0.317679410994207
YDL177C_YDL177C	-1.00947403948548	0.669344112884393	-0.31981057989005
PHO86_YJL117W	-0.689560243862142	0.599538961499976	0.460436850182032
SWE1_YJL187C	-0.862639018933458	0.696813632734655	-0.24895636386864
SRP40_YKR092C	-0.7336828733238	0.795499669810749	0.499766128757687
SEN34_YAR008W	-0.637185802446396	0.617409428748776	0.0632180625948018
HIS3_YOR202W	-0.565748784083352	1.69776099657696	0.314651508502776
MEF2_YJL102W	-1.18192541366689	0.964918637494162	-0.190173650532651
ODC2_YOR222W	-0.520124854178555	0.842709223291632	-0.181090711804718
YKL023C-A_YKL023C-A	-1.05259553537431	0.778727595292479	-0.097205617348475
YLR294C_YLR294C	-0.716498577905444	1.2857813840259	-0.179369910832308
AMD2_YDR242W	-0.954187696893221	0.577952147534144	-0.106422456419732
YRR1_YOR162C	-0.674249491262125	0.520417593094086	-0.078322395480736
SRY1_YKL218C	-0.57682389360865	0.714586904340171	0.246583952276366
YMR085W_YMR085W	-0.848660014580748	1.13784375548338	-0.240423711890077
MDE1_YJR024C	-0.605829489105335	1.15843962366265	0.03476334428788
YPQ1_YOL092W	-0.906006707692504	0.638823834625443	0.147852372987556
SOH1_YGL127C	-0.587492324983197	0.934968133875475	0.00469865165073702
YCR051W_YCR051W	-1.05776639451276	2.06607325641844	-0.12859359263506
MSH1_YHR120W	-0.613547525899216	0.504271114690229	-0.54192497421751
FMT1_YBL013W	-0.700051253573649	0.68797915371599	-0.135717601863204
ACO2_YJL200C	-0.95693699099258	0.919571426097754	0.102779002821653
YEL068C_YEL068C	-0.760478759402617	0.505656727696634	-0.2113751468888
COX19_YLL018C-A	-0.860936414785612	0.714756905684578	0.084833158415528
PMA2_YPL036W	-0.645137603808925	0.98243822719832	0.103493289965033
QCR2_YPR191W	-1.18003149395041	0.752978675745547	-0.16947729016354
LHP1_YDL051W	-1.07888991583804	0.726476140595878	-0.368298338750715
QCR6_YFR033C	-0.980362278125481	0.928749299303799	0.172168823708628
BUD17_YNR027W	-0.913296537845956	0.97685148125394	-0.317256544488917
TRR1_YDR353W	-0.523730874093151	0.953402644263085	0.097720624909189
LYS20_YDL182W	-1.16100248712587	0.987835541454685	-0.319983006592826
YLR177W_YLR177W	-0.58150525660159	0.692583024232483	-0.176678779827041
RTK1_YDL025C	-0.564117850937997	0.759524765693641	0.085775552715313
RPL6B_YLR448W	-1.30483903174277	0.90710403947315	-0.682754805086588
APE1_YKL103C	-0.649581017419533	0.609174342392116	0.602234206769576
YDL085C-A_YDL085C-A	-0.797625542529324	0.505239607748123	0.138873206795203
YPR108W-A_YPR108W-A	-1.14850390544058	0.7067716884001	-0.941283045497123
MRH1_YDR033W	-0.838621699094207	0.688370035418059	-0.202627395039719
ALB1_YJL122W	-0.524313571347556	0.54970217420618	-0.414515200161872
STM1_YLR150W	-1.08231298070071	0.710463556702907	-0.362540372245067
SGO1_YOR073W	-0.548921112075849	0.743749789465373	0.02936422973411
NAF1_YNL124W	-0.917919074610708	0.71928408877651	0.39944616381457
MET28_YIR017C	-0.914854850945334	1.33607345158677	-0.147244815828636
DBP3_YGL078C	-1.21645990630933	0.68809187314658	0.17731723855526
PDR5_YOR153W	4.37957087597536	-3.38910177499234	0.421769031852755
BDH2_YAL061W	3.38468779440139	-3.03650752840966	-0.068741280998032
PDR15_YDR406W	3.88405466769819	-2.49958166190896	0.196942482517246
PDR16_YNL231C	1.31429926351256	-2.72423292579479	-0.215143428476001
DLD1_YDL174C	1.77675776900916	-1.1598188526551	0.077623292218197
RSM25_YIL093C	1.11184984001621	-1.05780208735777	0.33178202770951
MRPS28_YDR337W	1.38599946950954	-1.25297425057761	0.0796469059202201
RPF1_YHR088W	1.26563559759659	-1.42697151656067	-0.306955485703913
YMR102C_YMR102C	1.50142557421726	-1.74965527633437	-0.377601553353781
YGL108C_YGL108C	0.94671017986661	-0.676662828873011	0.0506732201560001
ARP8_YOR141C	1.08848723129209	-0.754383464915215	-0.271741345728436
RSB1_YOR049C	2.75410112365984	-3.56349664604417	-0.781056232642311
VPS27_YNR006W	0.831444021157806	-0.510658984722643	-0.122494810182268
MEF1_YLR069C	1.41265899029729	-0.612202430916472	0.789770445951657
MIA40_YKL195W	0.974804356466295	-0.851413857904601	0.185313915208595
ENT5_YDR153C	1.38929348994448	-0.687948465201079	0.025070009440339
RSM28_YDR494W	1.00676002925082	-2.14404229763287	-0.400122509507078
GRE2_YOL151W	1.44805260277553	-2.36516696915944	-0.588836216375924
BUD4_YJR092W	1.30927537676091	-1.14069082893964	0.056158891304076
EAP1_YKL204W	0.776298342599952	-0.819646459640801	0.16354651853061
MSY1_YPL097W	1.44813604723905	-1.10391582623284	0.036647028749403
STI1_YOR027W	0.924565411203582	-0.8008812702682	0.0670570816220339
FRA1_YLL029W	0.715130129855141	-0.707995927929837	0.147350867818721
KIP2_YPL155C	0.78151911363638	-0.921971698591445	-0.298320345199273
ROX1_YPR065W	1.32174051376586	-0.772381709770531	0.882037725458946
CBF1_YJR060W	0.967850973926996	-0.739475781437632	-0.259813913860014
ARI1_YGL157W	1.64563092678133	-1.3324414314996	-0.261401872543396
HSP12_YFL014W	2.46444372964943	-3.72521070423316	-0.896227122080523
MND2_YIR025W	1.13806754982767	-0.534553877087575	-0.143922638588642
RMD1_YDL001W	0.931551274608883	-1.5049403784672	-0.186908810571057
YDR061W_YDR061W	1.05729287527724	-1.0459936510201	0.150302377489662
PDH1_YPR002W	2.12916344425198	-0.911337474854715	0.398967121398463
SHQ1_YIL104C	1.1403597714714	-1.12456348338354	-0.542613892666738
EDC2_YER035W	1.38928837814416	-0.745467464949685	-0.620017871714042
FKH1_YIL131C	0.610469328580061	-0.848060376392987	-0.223586362795408
TCD1_YHR003C	0.51510564922589	-1.06241459122652	-0.660828601701119
MRP7_YNL005C	0.726896144873962	-0.721180784984743	-0.434534683379076
TAF7_YMR227C	0.761495094433319	-1.24975582897017	-0.539035694725151
NOB1_YOR056C	0.956421638337445	-0.619612250600263	-0.2293975691791
RRP3_YHR065C	0.564656939519408	-0.824641073206243	0.0369990496203529
SWC5_YBR231C	1.16836069283623	-0.983744948900876	-0.268370970858205
GDE1_YPL110C	1.21963279958752	-0.974007019717506	-0.068794600296794
REH1_YLR387C	0.89242435782138	-1.23862350982863	-0.115377420681476
ORC6_YHR118C	1.14042208689618	-1.4022670363628	-0.108360678628551
ATG21_YPL100W	1.0438722742537	-1.05543416245269	-0.367574932510597
CWC15_YDR163W	0.716999284058701	-0.779412465035955	-0.111343817629154
MRPL13_YKR006C	0.845247295358868	-1.05287437325768	-0.689044499351393
MRPL10_YNL284C	1.46678385492562	-0.610889993467804	0.593748399430592
PUT2_YHR037W	0.881092771456361	-1.12083718149188	-0.187010289906046
BFR2_YDR299W	1.47200496374959	-1.07337686914782	-0.031478341905455
ACO1_YLR304C	1.12613584730962	-1.21164031250008	0.027849682654283
MRF1_YGL143C	1.05348680571986	-0.532484222654296	-0.0753721395365901
TRF5_YNL299W	1.36591464764811	-1.43959268540653	-0.230948996417856
SPT3_YDR392W	1.03494552661232	-1.03611007540785	-0.383696251335513
TMA46_YOR091W	0.634961102552347	-0.663628808999771	-0.112343771963213
YKL071W_YKL071W	3.51703637375227	-2.15462959149305	0.261218540472296
CBP3_YPL215W	1.59476645992003	-0.868467511185093	0.256746354392739
PDR3_YBL005W	2.50144317048914	-1.17998256732221	0.403984415682457
PEX5_YDR244W	1.12380021203065	-0.732044533844115	-0.417808066250835
STU2_YLR045C	1.02505872728111	-0.750030262935211	0.192206844884901
RPN4_YDL020C	1.21735150856778	-1.27692829621264	0.195960616514648
RAP1_YNL216W	1.06540501915508	-0.6914762997453	-0.059248886915445
NOP8_YOL144W	1.06685346171843	-1.17760819741406	-0.55159011960738
IDH1_YNL037C	1.36491655062431	-0.674480400123176	0.471809320489367
MRP20_YDR405W	0.842781903380507	-0.598570178131792	-0.250256840045442
MUD2_YKL074C	0.949249079451438	-1.17293113911803	-0.395741035177051
LSB5_YCL034W	0.701085364510556	-0.804252233172322	-0.331679212409524
CEG1_YGL130W	0.839561364422338	-0.700475134419064	-0.049518804330889
MAM33_YIL070C	0.865581833381187	-2.38970574437341	-0.729473262456466
CDC5_YMR001C	1.12044978234481	-1.47026910639904	-0.476454181844872
CUE5_YOR042W	0.555675653527759	-0.817546414631524	-0.186085953687106
PRP22_YER013W	0.99798463964981	-0.738798229355668	-0.078993698904805
MSC6_YOR354C	1.0374618165041	-1.2333300778522	-0.63138414720087
MRPL17_YNL252C	1.02421611808138	-1.20467302954662	-0.211759858751541
CBP4_YGR174C	0.55144550171204	-0.704091253557133	-0.629673784057874
NPL4_YBR170C	0.616482157620715	-1.46180850751197	-0.546339451120949
IDH2_YOR136W	1.73201660972025	-0.988348063409773	0.710045831717682
HMX1_YLR205C	1.26929352952953	-1.33357676081907	-0.00550330502851198
BUD13_YGL174W	1.1479405901658	-0.908457748241777	-0.245188862190949
PSH1_YOL054W	1.11869447196888	-0.588820644288557	-0.0599184867522736
CSE4_YKL049C	1.33368562409772	-1.7985920267709	-0.392545713563816
DSC3_YOR223W	0.82318754269335	-1.20529172750705	-0.421078229470633
MEC3_YLR288C	0.721071137129529	-0.607003939629105	-0.597574992504474
SWI5_YDR146C	0.838703771978135	-1.3813329587721	-0.332711291494641
POB3_YML069W	0.500696435811938	-0.869129089794193	-0.392343153526227
REF2_YDR195W	0.88829488714308	-1.21452794133237	-0.174705446227108
SQS1_YNL224C	0.583806891220236	-1.13420397958483	-0.239843284299047
YKL075C_YKL075C	0.713236485300068	-0.950798870549279	-0.515623361809971
ATP11_YNL315C	1.08492607744228	-0.896812759378786	-0.036606939771509
MAS1_YLR163C	0.660874774342173	-1.21933553750209	0.073599462991798
YGR266W_YGR266W	1.01409029494643	-1.0613632711652	0.124233002735128
URN1_YPR152C	0.761935397444279	-0.944813300139397	-0.531667599852507
LCP5_YER127W	1.07213740360236	-1.07545535413746	-0.134783283411578
YOR338W_YOR338W	1.7859247384345	-2.4321133752003	-0.110861026104657
MRPL3_YMR024W	1.34949230858933	-0.554827730090471	0.112404744048327
MRPL4_YLR439W	1.54388569810204	-0.840352423797448	0.183846214699483
MPE1_YKL059C	0.922437275454752	-0.698163338810779	-0.162068051568843
ECM16_YMR128W	0.774305726464621	-0.538966453417347	-0.081281635579491
NMA111_YNL123W	0.593726637550453	-0.868831968782238	-0.329581029388507
CET1_YPL228W	0.66142617669714	-1.1843482671811	0.12633375138903
NTH2_YBR001C	0.915785329397273	-0.812952778285065	-0.283585656625627
PET191_YJR034W	1.05721076862981	-1.23527821288194	-0.417720488534231
NUP60_YAR002W	0.659105949253449	-0.605453391573146	-0.521549564928556
DDI1_YER143W	0.995623513264067	-1.07065200458497	-0.43625828543613
BRF1_YGR246C	0.727576052696681	-0.725326556168623	0.176788228094961
MDV1_YJL112W	1.00856296079	-0.718524919503085	-0.016101515097803
ECM13_YBL043W	2.30215543348781	-2.34549576321981	-0.0796766608905052
PEX21_YGR239C	1.73841283164548	-1.16670207383931	0.113830696698541
DIA4_YHR011W	0.827178450171724	-1.54576766393713	-0.577118556657244
DET1_YDR051C	0.85401307350971	-0.797149474499201	-0.411258534204633
ESC8_YOL017W	0.870590603623931	-1.6235616840002	-0.286365793654765
GUF1_YLR289W	0.754764676544559	-1.18880747204473	-0.630233122491439
MED7_YOL135C	1.06618454846405	-0.815031922323032	-0.148973694968812
PHO23_YNL097C	0.931545719489838	-0.783953992624649	0.052924040772278
NAM9_YNL137C	0.967670971596407	-0.96321874564299	-0.086508803307446
RPT3_YDR394W	0.734212459361721	-0.952714090995657	-0.150554583153343
FZO1_YBR179C	0.934907040502228	-1.65755842110153	-0.472020861686556
PDS1_YDR113C	1.1972043047243	-1.92378554514459	-0.586024593100016
NOC3_YLR002C	0.582264853583034	-0.922211204364544	-0.0842499565006081
OPI10_YOL032W	0.990270958240643	-1.3257141949602	0.4495767352273
DCS2_YOR173W	1.26899138095534	-0.624259433453109	0.039697907127531
MRPL24_YMR193W	1.07935216704495	-2.03120388429163	-0.283294058710867
YNR040W_YNR040W	1.22110680331365	-0.647296769688705	-0.25339219746492
SGD1_YLR336C	0.631627077468564	-0.529676698081503	-0.380535446642915
MRP51_YPL118W	0.68722196973239	-1.10960169394094	-0.018214110926813
MRPL22_YNL177C	0.787564287494834	-0.968778030410248	-0.518889030134666
RRN3_YKL125W	1.25680589648376	-1.30079700419173	0.0060217366643435
VTI1_YMR197C	0.774384716699125	-0.913714457222429	-0.301459473333123
MDM34_YGL219C	0.936736071384024	-0.529232687035172	0.04879032478653
RXT2_YBR095C	0.719833265124692	-1.46624487447492	-0.336285285677419
MCM5_YLR274W	0.609318027684585	-0.653915374969769	0.22138368921935
STP1_YDR463W	0.945039748759151	-0.619657862635238	-0.03813623805409
IVY1_YDR229W	0.776672052300365	-1.24588024196796	0.022627374613644
PET123_YOR158W	0.793591649143657	-1.1546433692521	-0.119123344778711
ORC1_YML065W	0.960495157945263	-0.961236475011747	-0.396794481939433
DBF2_YGR092W	0.880526707396876	-0.704772177654353	-0.163890811790242
MRPS35_YGR165W	0.894289327785488	-1.73898309951284	-0.254932913595318
PNG1_YPL096W	0.804457062884699	-0.957490703148162	-0.21777607679303
RRP4_YHR069C	0.802689560464572	-1.51832277135298	-0.215732636968502
RMD9_YGL107C	0.879955036590366	-0.817622635996363	-0.297853905071694
NAM2_YLR382C	0.926787006898738	-0.534884897364057	0.154266067866389
ICT1_YLR099C	1.03484436978416	-0.936892721208509	0.0383329569776839
YPL260W_YPL260W	0.587098007895112	-0.875070016169462	0.033452990627566
FMC1_YIL098C	0.891224468791431	-2.23987696185405	-0.93284629174863
GPA1_YHR005C	0.536504866421456	-0.864262884708432	-0.309419299166633
HDA2_YDR295C	0.736486022637176	-0.944177126380287	-0.157534638880902
SYF1_YDR416W	0.767259445027717	-0.776162160829374	-0.368363283047181
DSE1_YER124C	0.529778325172833	-2.28199909319262	-0.241370139007409
MRD1_YPR112C	0.580098961091242	-0.69474271866147	-0.482345358817435
ATG3_YNR007C	1.00512960491969	-0.94999709087286	-0.290271697031538
CDC11_YJR076C	0.733259204588404	-0.531593409032484	-0.099823373443237
RBG2_YGR173W	0.537563686251511	-0.614430525570215	-0.170762353902642
DPB3_YBR278W	0.784572617882481	-1.56618562658155	-0.474353416066885
MRPL27_YBR282W	0.509421651527149	-1.82535334282929	-0.473285495689581
LTV1_YKL143W	0.688710821731528	-0.945644701691944	-0.406501755045907
YMR144W_YMR144W	0.789647478760966	-1.57123350761385	-0.674438474866774
AIR2_YDL175C	0.794500187417085	-0.972272124804224	0.0367972634761859
CUS1_YMR240C	0.836171461364951	-1.30075095995361	0.045371893690418
CEX1_YOR112W	0.668186515275296	-1.28514802022807	-0.319089922788674
DBP8_YHR169W	0.975110224722609	-0.765876115068091	0.110702543573488
SEC12_YNR026C	0.620675501971417	-0.636340861653674	-0.149855060797495
MIC26_YGR235C	0.787702115507564	-1.10727656522337	-0.023636442732387
SUE1_YPR151C	2.02257000365131	-0.730471624224035	0.813511261220806
SIS1_YNL007C	0.552362674311444	-0.633568366503989	0.394981806608234
DUO1_YGL061C	0.93665177442598	-1.20296542381283	-0.519445677716341
MRP21_YBL090W	0.661939479815803	-1.91382789572731	-0.794746222974128
FIP1_YJR093C	1.11409189572401	-0.68895837049712	-0.306913398847032
RUP1_YOR138C	0.595596989269433	-0.502271961159122	-0.000665000320361098
MSO1_YNR049C	0.672239974823954	-1.46929434684797	-0.666471146281193
NUP84_YDL116W	0.602053490626832	-1.42955755207239	-0.589589076762432
YLR346C_YLR346C	1.50378990588321	-2.9785697285365	-0.366797971295638
ESF2_YNR054C	0.518028019491173	-0.691072492643077	-0.26438218435439
TFC4_YGR047C	0.578130337756429	-0.79559992865302	-0.082099477954463
ENT3_YJR125C	0.646831157991851	-0.805190671582812	-0.062406641480037
MRP8_YKL142W	0.757002168065929	-1.48025382976216	-0.380256956279947
PPA2_YMR267W	1.20323423593209	-1.27485139557787	-0.022010895334445
MRPL28_YDR462W	1.00117029917496	-1.40291064154872	-0.090779060408629
YGR021W_YGR021W	0.963614262939029	-0.692781707341429	0.025564366924003
COX15_YER141W	1.04998104082438	-0.859399208792267	-0.163586299586241
SAP185_YJL098W	0.695037707822217	-0.543869075361122	0.035548085414751
HSE1_YHL002W	0.610250226996232	-1.49349701777609	-0.362777401366987
MRPL11_YDL202W	0.670436637982025	-1.71780122397134	-0.190432298209913
PRP4_YPR178W	0.9233094820987	-0.99351679173657	-0.115513749453514
PGD1_YGL025C	1.02491364891286	-1.12825087478241	-0.07942017618438
PTI1_YGR156W	1.10619867119919	-1.19970491538526	-0.533954717599524
YNL050C_YNL050C	0.671741783392002	-1.27195024804591	-0.536761521863644
MSF1_YPR047W	0.706231936715663	-0.635721203126486	0.128382134782635
RRP1_YDR087C	0.676622007591475	-0.571090578883002	-0.275977561273136
NIC96_YFR002W	0.500404162073062	-1.0945082583001	-0.273850983890931
MIX17_YMR002W	0.99334353423536	-0.994107561908786	0.376265508271237
PRP21_YJL203W	1.16880061602126	-0.780191426607188	0.029686860601766
ELP3_YPL086C	0.525650674982806	-0.771132821812258	-0.521867679159881
ABF1_YKL112W	0.523821524775752	-0.854316819220435	-0.342480121575827
HSP82_YPL240C	0.904657984684992	-0.65831758170522	0.153419626238137
OSH7_YHR001W	0.632901069480169	-0.633548784511179	0.045745093987158
YLR419W_YLR419W	0.512704520207872	-0.690952028144233	-0.165769518260669
DPH1_YIL103W	0.587540529084003	-0.89462422451459	-0.255600155727895
FES1_YBR101C	1.26941456411395	-1.12739602681986	0.349083900967724
DPB4_YDR121W	0.682557491565308	-0.849262518594299	-0.20765627131079
CYB2_YML054C	1.68172637563042	-1.48458092482225	0.053954837117248
SAP30_YMR263W	0.718496658794444	-1.08404331425235	-0.394620258728877
SNX4_YJL036W	0.586096065319127	-1.30252509459928	-0.043185853107589
PET112_YBL080C	0.873318270922041	-0.747782158769079	0.150495787011402
SKI3_YPR189W	0.68495999027643	-0.94024094264251	0.01257658537797
MRPL50_YNR022C	0.986902735039706	-1.22533891686591	-0.133756716056775
RAD7_YJR052W	1.04798597874578	-1.08784226070581	0.015552671396669
COQ3_YOL096C	0.841560450977343	-0.644899611889778	-0.478040856463832
IWR1_YDL115C	0.668065847346767	-1.25871776537178	-0.100464493770618
ADA2_YDR448W	0.940437296891073	-1.37358264596353	0.062467725777535
NCE103_YNL036W	1.60293757589822	-1.9060885970849	-0.268485345949228
SEC39_YLR440C	0.570279426863613	-0.827713481402466	-0.280043522668705
CWC2_YDL209C	0.694222074999706	-0.994748913644301	-0.446369015945992
MRPL25_YGR076C	1.28957313550896	-1.10987128869904	0.108700903775122
SRO7_YPR032W	0.51561006536506	-1.15409986592198	-0.41131519255467
MRPL35_YDR322W	0.716509140360707	-1.7397403264188	-0.525029733487615
RGD1_YBR260C	0.886465343074083	-0.549920382272007	0.13846238994283
MUD1_YBR119W	0.50002824334115	-1.66758887353191	-0.562611424861839
MRPL16_YBL038W	0.748864326292783	-1.56875367290025	0.00376696505204399
STE50_YCL032W	0.562328530064213	-1.07055858706902	-0.489955256152714
IMG1_YCR046C	0.693097679435455	-0.906261005625195	-0.37794563337991
NPL6_YMR091C	0.520075506472309	-1.05885202445984	-0.102641526780826
VTC4_YJL012C	0.532700271378628	-0.546266509038441	0.00771768580367599
XBP1_YIL101C	1.58919418881301	-1.87676759285869	-0.124704991046327
THP3_YPR045C	0.591397167218311	-1.00097892810768	0.064171539417128
YGL185C_YGL185C	0.795382037867053	-1.03286279098156	-0.08238430186097
PEP12_YOR036W	0.836231435473165	-0.987151374622918	-0.0711947586668835
CCC2_YDR270W	0.940765183538492	-0.791489736416239	0.195998933562348
MRPL6_YHR147C	0.720358425964837	-1.39085840453951	-0.179164103576469
APL1_YJR005W	0.616842743814724	-0.848362791785436	-0.020559316361172
MRPL36_YBR122C	0.642703960552374	-1.3619730637449	-0.405036826658598
RFM1_YOR279C	0.506570886197834	-1.08507410109062	-0.047464156166938
RSM24_YDR175C	0.745965512851083	-1.74327033093786	-0.627945117984361
NBP2_YDR162C	0.951739922621494	-1.26582177181489	0.0349239500608965
SNF12_YNR023W	0.698896707269747	-1.70171652409513	-0.109281529787766
UFD1_YGR048W	0.745498967524585	-0.525465556604625	-0.239706353972229
HOF1_YMR032W	0.911481882240914	-1.28289384599978	-0.200760142313053
CTK1_YKL139W	0.683919500678563	-1.43757653046114	-0.227432403936285
PIR3_YKL163W	1.22822342808132	-0.70127001514538	0.256348897079575
TSR3_YOR006C	0.834209172283021	-0.833460922233934	-0.0774485590377965
AHA1_YDR214W	0.755777955621116	-1.11119517623986	-0.052443563873494
SPN1_YPR133C	0.891430205274754	-0.736650384456716	-0.14518967601488
SIF2_YBR103W	0.604173089162538	-1.50326536811017	-0.428544283400685
GYL1_YMR192W	0.503336380966915	-0.682632854779504	-0.188151765992342
YNG2_YHR090C	0.795062988903396	-1.63234583663119	-0.316891659577236
TAP42_YMR028W	0.710750740708213	-1.77617536036	-0.64819922666915
CDC16_YKL022C	0.667571101500865	-0.659369721695816	-0.17027443593512
ISU1_YPL135W	0.923469180846269	-1.12372645983657	-0.338725573047913
SRB4_YER022W	0.782256538182334	-1.24236989174452	-0.357664040655574
CUR1_YPR158W	1.04271393566075	-1.09459508878759	-0.553436392475921
GGA1_YDR358W	0.788522083061575	-0.792042521162091	0.0035295113077194
MRPS5_YBR251W	0.772423490765561	-1.70458615627523	-0.681678701919284
KDX1_YKL161C	0.921090572288153	-0.942874935601519	-0.118094280448592
MRPS9_YBR146W	0.802876520195892	-1.2987067098709	-0.351616496547632
CHS6_YJL099W	0.522969091328902	-1.08344211409523	-0.274825385014514
MTF1_YMR228W	0.978987518835344	-0.891709011753322	-0.145944755445714
MLH1_YMR167W	0.810399813909341	-1.25653047286747	-0.243983107188396
MRPS17_YMR188C	1.01342101362422	-2.23088731512282	-0.29161698139757
JJJ3_YJR097W	0.974447011857555	-1.08619203477265	-0.055278436177329
FMP10_YER182W	0.786221158122069	-0.942763353709517	-0.193069175936051
TGL2_YDR058C	1.52491353303888	-1.4377126875089	-0.659227961750127
CYC2_YOR037W	0.567219331726931	-1.06549238916178	-0.162865740086974
ROD1_YOR018W	0.584272891510681	-1.07044393981775	-0.615101140910465
MSE1_YOL033W	0.609100019606713	-0.925744071211591	-0.517415391256662
AIM36_YMR157C	1.41742189914419	-1.6808540630665	-0.085635431151317
DBF20_YPR111W	0.714447328499789	-1.25576138172095	-0.00390934295480699
MRP49_YKL167C	0.928280119417119	-1.89525125050015	-0.50472147716915
NNF1_YJR112W	0.505172343576232	-0.973132876173036	-0.423698112409236
MRPL32_YCR003W	1.18645218911239	-1.21289820787458	-0.816777397137908
MTW1_YAL034W-A	0.871616823718207	-0.95528510234283	-0.091071945584099
MOD5_YOR274W	0.940373276374997	-0.664684306703094	0.210695733852709
PEX14_YGL153W	0.745823773689289	-0.623537058039917	-0.205184834356719
TRI1_YMR233W	0.521242757745329	-0.50748694518693	-0.376915937083521
IES2_YNL215W	0.7323512968431	-1.13592440843519	-0.379208524502002
CSI1_YMR025W	1.63937773230487	-0.689423556520488	-0.235673277474483
RSC58_YLR033W	0.731419499952791	-1.27959116047236	0.186595341102896
YKR023W_YKR023W	1.08969623357995	-0.609328705287631	-0.00687459744656099
MRPL1_YDR116C	0.698075341479966	-1.3854890164221	-0.087310694954396
PEF1_YGR058W	1.09500213746504	-0.735118792604282	-0.101307638856068
CPR6_YLR216C	0.511772087178965	-0.778348549791648	-0.144156418516497
SLM1_YIL105C	0.740462338613215	-0.69827743772198	0.212440877595188
HPF1_YOL155C	1.72880736939282	-1.59229270118059	-0.445477980985813
IPI1_YHR085W	0.676660144847612	-1.67137478569336	-0.259481901371372
PAM16_YJL104W	0.643649276094065	-0.894620402816079	-0.608903628580949
PEX15_YOL044W	0.978830873505192	-0.729714840084613	-0.047168148251922
IBD2_YNL164C	0.934852083925794	-1.15852038934358	-0.161546098874673
MSD1_YPL104W	0.641276977096609	-0.575893674367832	-0.016673129732217
LDB7_YBL006C	0.800185984112846	-0.853492633883648	0.243100805330242
YSH1_YLR277C	0.779183579601589	-0.56633633126317	-0.255475893965504
NBA1_YOL070C	0.559963688450367	-0.702925183900581	-0.070773605872259
ARP6_YLR085C	0.899014087549023	-0.597631270875147	0.178644564916554
MFB1_YDR219C	0.726176262858828	-0.952974473794733	-0.084394836842994
HSH155_YMR288W	0.681376187445024	-1.06092012532	-0.011361728192424
APL3_YBL037W	0.828489244250154	-0.783550374817996	-0.165154464878148
MRP13_YGR084C	0.880235654185754	-1.63097675656151	-0.297715337436408
DNM1_YLL001W	0.655630485263467	-0.771611211560571	0.11731463296021
DCC1_YCL016C	1.1390727989424	-0.639846362965516	0.174329842416284
UAF30_YOR295W	1.33396924524337	-1.4484343422209	-0.320167690601311
YDR514C_YDR514C	0.548752603249422	-0.541629640942597	-0.350912851948548
CKI1_YLR133W	0.562456855125021	-0.569393275589945	0.00169262436403
PHO84_YML123C	1.92045281574992	-0.676137486579139	0.317296172257741
YTH1_YPR107C	0.761353012269182	-1.23080631118489	-0.00272719461771598
MFT1_YML062C	0.889813989121593	-0.814625745970688	0.505917628116093
DCS1_YLR270W	0.528520922655739	-1.1899337278381	-0.276926472642243
GLC8_YMR311C	0.64975226525102	-0.930097140538531	0.173592803427437
FIN1_YDR130C	0.927930727216885	-1.31636951048225	-0.140139115318774
PRP31_YGR091W	0.509291137868929	-1.46599222154693	-0.600062258859872
HOS2_YGL194C	0.803460513837534	-1.10559476926999	0.115980738992534
CYT2_YKL087C	0.557898499488639	-0.510101401446873	-0.735792215661531
INA22_YIR024C	0.999370038394173	-0.765774196359182	0.18927483987614
ANR2_YKL047W	0.865365510631183	-1.12288038558474	-0.508496835895204
OAF1_YAL051W	0.625555291070649	-0.783245609941585	-0.310659319930031
KAR3_YPR141C	0.844178145181156	-1.03378106321896	0.125702371618788
MRPL31_YKL138C	0.567154314013626	-1.28970081188353	-0.715739178454235
ACF4_YJR083C	0.82884412023465	-1.57212795274172	-0.084205019667061
FYV8_YGR196C	0.864996846584877	-1.00411743629662	-0.409978286706973
GCD10_YNL062C	0.554039102108491	-0.632495339819592	-0.132592703846674
VPS52_YDR484W	0.531864643571938	-1.59195000686662	-0.594873974194849
KIN4_YOR233W	0.651192572192627	-0.605610751326573	-0.229885543588211
BEM4_YPL161C	0.646175271760914	-1.44446852982894	-0.728655646293646
CDC28_YBR160W	0.620891790384878	-1.27611586794428	-0.593178580041151
STB1_YNL309W	0.599569851625061	-0.927991120554631	-0.024861203556951
PCL6_YER059W	0.728106551477625	-1.2381642122662	-0.730884344451545
TRS23_YDR246W	0.838864948265523	-1.01710178611423	-0.0997820651247491
UFE1_YOR075W	0.863735636872902	-0.829734603784887	-0.0787993294553293
GTS1_YGL181W	0.550694419039849	-0.616789286296826	0.2272331367848
YGR079W_YGR079W	0.782889891572626	-0.858085405174181	-0.759253703357019
UTP25_YIL091C	0.568860800948139	-0.991046473050876	-0.353282417019029
ACM1_YPL267W	1.16396759265096	-1.76832184511427	0.397044474789045
ELP4_YPL101W	0.524064953387109	-0.620635147140131	0.161938910442644
PBY1_YBR094W	0.539904403026874	-0.642164866436898	0.062499012191406
YLR049C_YLR049C	0.819876347037257	-1.33566594143079	0.322041085317953
LEA1_YPL213W	0.859840439444851	-1.76212056768955	-0.149868348412458
OKP1_YGR179C	0.5824349354473	-0.837255118672069	-0.598593523807613
YDR381C-A_YDR381C-A	1.12386214491691	-0.725583968764031	0.137690416925648
VPS33_YLR396C	0.645813622841275	-1.15867224054776	-0.244598338854924
TWF1_YGR080W	0.686017068502065	-0.955846352061121	-0.163317064155684
GPM2_YDL021W	1.01176094927218	-1.95962794828227	-0.47519413934982
STE11_YLR362W	0.667785988460602	-0.77617207828688	-0.233914732958399
RAD17_YOR368W	0.984543567524498	-1.04037585649745	0.40239056123172
YBR138C_YBR138C	0.969222874050856	-1.5492738970034	-0.181280426661284
MRPL20_YKR085C	0.827561656013728	-1.10623698480515	0.078681292057527
YOR022C_YOR022C	0.719860070961625	-0.612077786012016	0.136842319041217
YGL041W-A_YGL041W-A	0.880343578582217	-1.00284030299254	-0.318208712536884
PET10_YKR046C	0.806653597189892	-0.526493599597925	-0.089874838088661
RGP1_YDR137W	0.812510775365393	-1.07987299443305	-0.608309999346348
VPS20_YMR077C	0.929237772122841	-1.25852351877562	-0.177976421622915
RIO2_YNL207W	0.733254364934459	-0.51779212880891	0.173370189584644
TFC6_YDR362C	0.775327255938726	-0.904634870994232	0.119955577267658
FIG4_YNL325C	0.988092741870923	-0.581547838750195	0.166041383135217
MSP1_YGR028W	0.806864996548812	-0.813953888892902	-0.231981915285043
CDC7_YDL017W	0.635862934761251	-0.528389876820853	-0.46286725494694
MNP1_YGL068W	0.83670660353142	-1.19023896434887	-0.270417543665554
SED1_YDR077W	0.857619330827095	-0.69572190682699	0.1215658377123
CBF2_YGR140W	0.540841019232963	-0.515470504104321	-0.251919892667187
COX23_YHR116W	1.65522205909305	-0.887025248247728	0.309941416295645
YER077C_YER077C	0.538560302255044	-0.805826201021695	-0.344182871698654
CTK3_YML112W	0.990196633116426	-1.23556581339642	-0.114077351237794
NRG1_YDR043C	0.85148291873906	-0.958464593947521	-0.152945382709446
RFC4_YOL094C	0.660251618152701	-0.794710395262926	0.206693881735361
THP2_YHR167W	1.20813298651735	-1.00756266400356	-0.120387152717876
IGO1_YNL157W	0.695858475220492	-0.70113668791461	-0.493908578512086
TFC3_YAL001C	0.642996421470566	-0.86708933119232	-0.262170224991311
YTP1_YNL237W	1.66757319056957	-0.730361433075997	0.218332050578761
CTR86_YCR054C	1.02302299681669	-1.2765678461037	0.237627532646497
DYN3_YMR299C	0.863060850666068	-0.818855429821796	-0.0503724291212795
CUL3_YGR003W	0.784392201700327	-0.633801013989564	-0.158403850255763
APC9_YLR102C	1.05167416271065	-1.33029530972606	-0.133989469459814
TEX1_YNL253W	1.06220948371654	-0.838457655222179	0.205243122121329
UTP15_YMR093W	0.590783649421024	-0.508429468301947	0.15580589697048
PHR1_YOR386W	0.535427458468494	-0.62946015411662	0.45183676067533
RCN2_YOR220W	0.555254830813069	-1.28928603348741	-0.443090157288489
MZM1_YDR493W	0.761659965932245	-1.13348675461789	-0.708593446553136
RSM26_YJR101W	1.07523403275435	-0.887592172441828	0.24068375395098
PSF1_YDR013W	0.660875025242289	-1.13235092466376	-0.333773544606961
PHO2_YDL106C	0.5511603470751	-0.947632105582192	0.074399627879076
TEM1_YML064C	0.607823612692487	-1.1033474385775	-0.083694123533324
AVO2_YMR068W	0.612696418296836	-0.626006229475494	-0.030704672403801
IDP2_YLR174W	0.825543281108829	-1.62026506318982	-0.894219770967499
CLP1_YOR250C	0.675906738580925	-0.783731462710675	0.0928897744372315
RPN14_YGL004C	0.704468876499706	-0.846591382166604	-0.346236275499868
SPT20_YOL148C	0.756556021106612	-0.633565159347519	0.22033418288394
IKI1_YHR187W	0.668532890930512	-0.977842665952259	-0.294224458011884
ICL2_YPR006C	0.543053392199223	-0.888052206626474	-0.094271050342828
PRM8_YGL053W	0.949393617332348	-0.524153276945972	-0.240125874219031
RTT103_YDR289C	0.982865526172052	-1.40944370553796	-0.00510526090108504
SSU72_YNL222W	0.627367518196808	-1.15102373676122	-0.292649652667726
ADR1_YDR216W	1.79597344441714	-0.67837396848695	0.779168242518694
IRC6_YFR043C	0.763783586059472	-1.7180119801485	-0.30843342898594
RNA15_YGL044C	0.645775662440945	-0.971542788145993	0.06108819851022
AMS1_YGL156W	0.966779612642724	-1.090125506367	0.778699072855971
NSE4_YDL105W	0.703510303827392	-0.717923727294565	-0.397888137301747
CDC23_YHR166C	0.691658496456284	-0.890418132965194	-0.226233016239961
RRD2_YPL152W	0.565856337152526	-1.06174753715738	0.532861517966347
FAD1_YDL045C	1.09060115962395	-0.535583049075339	0.171183564961377
EXO70_YJL085W	0.51379185770172	-1.11927192496109	-0.0238504968173538
YGR035C_YGR035C	1.69542258641192	-2.35201193948886
AIM10_YER087W	0.678884142639948	-0.73116636721186	0.762739091411336
STB5_YHR178W	0.733552889236937	-0.676086742099763	-0.188474571700752
CTM1_YHR109W	0.951613478617972	-1.55860261356461	-0.221797580856396
SAM37_YMR060C	0.757416107942955	-0.641059078263281	-0.202622793392301
HYM1_YKL189W	0.532699583590108	-0.627460285807158	-0.04329588674466
CLB4_YLR210W	0.512444998816833	-1.48395827396323	-0.457883705698112
MIF2_YKL089W	0.907536749101781	-1.05731433196486	-0.010761562172163
YBR184W_YBR184W	0.935346112244328	-0.689833684620595	-0.819966409706934
CDC10_YCR002C	0.82023526074059	-0.884932907886028	0.066733180545014
APN2_YBL019W	0.581842151840987	-0.810511753619672	-0.111091169930891
DIG2_YDR480W	0.580702521450587	-0.928180266855418	-0.033223913008688
CSM3_YMR048W	0.799328826559205	-0.857211028473641	0.037046178143482
SEC8_YPR055W	0.600197548178345	-0.639619569913375	-0.640898837067864
SCEI_Q0160	0.720586628066964	-1.64074245901602	-0.690479823189223
MSS18_YPR134W	0.993645630582171	-0.562998137857705	0.133424307778662
APC4_YDR118W	0.942599839500899	-0.990784479982058	-0.1537396778893
YHR140W_YHR140W	1.1562469267374	-1.90685973224032	-0.31229322438972
COG6_YNL041C	0.545287672350627	-0.517455564957363	0.310330859587534
SKI7_YOR076C	0.647816057970905	-0.717114665346326	0.083510129078448
UGX2_YDL169C	1.07806708104676	-1.16395496219321	0.223341026185709
SGT1_YOR057W	0.522722208678502	-0.648574684051784	-0.0110214139634926
NDT80_YHR124W	1.29893070135874	-0.885482460010469	-0.209525707265596
YCR061W_YCR061W	1.28484871597913	-0.686317068179202	0.26265585942491
PUT4_YOR348C	0.741842760423502	-0.600429853980999	0.0823073484900045
BRN1_YBL097W	0.880616504891295	-0.704821674561393	0.042858619797236
CTH1_YDR151C	0.755145398181253	-0.685825441057591	-0.317701064027224
INA17_YPL099C	0.571063701119627	-1.11040678362363	0.637678093249394
PAC2_YER007W	0.699912687435647	-0.709079967885193	-0.11368657041269
SGF73_YGL066W	0.526819780256698	-0.787940203666431	0.137140693169033
SNU23_YDL098C	0.543677643624181	-0.963347351305789	-0.0774904401545086
MMS2_YGL087C	0.864693145556238	-0.757657539712764	-0.321771216081969
YPL168W_YPL168W	0.813212614019356	-0.53701633400043	-0.617940665995722
YPR011C_YPR011C	0.943416940681148	-0.560972659115461	0.358707389032344
YER053C-A_YER053C-A	0.503269694233956	-0.767154548653027	-0.954705922318236
SDS23_YGL056C	0.917925371311005	-0.911263269045329	0.026930954846732
DMA2_YNL116W	0.597901390047324	-0.916060934250784	-0.0524100138864994
CBP6_YBR120C	1.05753365627194	-1.56355650343413	-0.16545454929801
UBC8_YEL012W	1.10989557605867	-0.752286715902628	0.478960037864986
AME1_YBR211C	1.0414485591167	-0.70678277698985	0.554994460709219
MRPL51_YPR100W	0.555587415024122	-0.836387396339107	-0.0335425371774915
BAG7_YOR134W	0.936788803030786	-1.38350681021107	-0.467883119625276
PHO11_YAR071W	0.70563572262933	-0.533388364870557	-0.2761338524924
PRK1_YIL095W	0.508795145401697	-0.502207962120246	-0.119702395320672
MRPS8_YMR158W	0.861820888236749	-0.94025729363862	-0.141412311734153
JID1_YPR061C	0.631969967953445	-0.81043120884591	-0.413166282110257
RRF1_YHR038W	0.623424102195058	-1.44728198380478	0.12718460548499
SPP382_YLR424W	0.63440957472227	-0.524968301619475	0.253719392812716
YBR062C_YBR062C	0.614926788635442	-0.916007530296847	-0.194169510621858
RCY1_YJL204C	0.554988578109011	-0.838581411783255	-0.277702218697309
IST1_YNL265C	1.04885412943551	-0.832758301672652	0.0244559997596651
YLR030W_YLR030W	0.809472771872727	-0.718356679844947
VFA1_YER128W	1.05442533629504	-0.693405468906818	-0.402689011552465
SLF1_YDR515W	0.900917721347683	-0.574326308523464	0.518394804946047
CBT1_YKL208W	0.784337688705712	-1.06336735816453	-0.244062213516081
UBC12_YLR306W	0.79402205325339	-0.638720613179346	-0.229978359238126
LIN1_YHR156C	0.656497580854643	-0.782171617383703	0.0376260808918928
YJR011C_YJR011C	0.7893313422088	-1.15345327439446	0.04348873596081
MIC27_YNL100W	0.565787590540756	-1.22459358843748	-0.26898757904616
POP4_YBR257W	0.684196433475293	-1.16957617600848	-0.420819631570612
URE2_YNL229C	0.560312694937651	-0.648667789521646	-0.085683138897221
RAD28_YDR030C	0.550266680013341	-1.19440717949933	-0.289440131802234
SUB1_YMR039C	0.550739027426039	-0.53616890104464	0.271639284070669
FYV4_YHR059W	0.561219560317907	-1.95310570360021	-0.247859262146263
DCN1_YLR128W	0.778004093071683	-0.560732923049833	0.266775608309173
STE5_YDR103W	0.670404875344329	-0.516300152046408	0.141811566038694
COA2_YPL189C-A	0.691779300815277	-1.32579183943259	-0.063204588672731
PRY3_YJL078C	0.728937037196369	-0.68413131090793	-0.04705852523854
BTS1_YPL069C	0.650011850632172	-0.69543090385713	-0.239923436934431
IRC21_YMR073C	0.755863710851372	-0.707485180752773	-0.686246562061976
COX17_YLL009C	1.37533426123261	-1.4116393532289	0.254049078289209
MBA1_YBR185C	0.655795453795995	-0.537695350100304	-0.248862580245388
YPL229W_YPL229W	1.33453475185956	-0.532573405646844	0.030075064016885
TTI2_YJR136C	0.625706790692763	-1.42596698490072	0.0610156024434149
EDC1_YGL222C	1.43528575459779	-1.21897105873438	0.850594928967044
YER079W_YER079W	0.644835893999028	-1.07006498058646	0.207689362903345
SPC98_YNL126W	0.565680271444453	-1.39316761407886	-0.214444232047775
RTT105_YER104W	0.531912546450483	-0.586813091016253	0.318116931963026
KAP114_YGL241W	0.527679618711213	-0.617497427058929	0.140378129060051
COA4_YLR218C	0.512982225921446	-0.812641842240071	-0.597820955570328
AIM4_YBR194W	0.61137571295518	-0.894562075845834	-0.223975128640819
BUD5_YCR038C	0.745232635048356	-0.796648834968511	0.282799657377624
JHD2_YJR119C	0.719101359213206	-0.820101235880983	-0.207516965887023
ERG29_YMR134W	0.987586926273954	-1.02876965639263	-0.00755223057075982
TFB3_YDR460W	0.592268111360166	-0.780092208852199	-0.267972673812752
SHE2_YKL130C	0.827586385684069	-0.820497728662139	-0.051404932144928
YML053C_YML053C	0.635931373212389	-0.740198333078313	0.664777925431474
MRPL9_YGR220C	0.504525963353373	-0.553135466627429	-0.511161571594976
RTS3_YGR161C	0.612440220848938	-0.702874277640024	0.220277775322242
MSS1_YMR023C	0.761419772505221	-1.01609402876392	-0.528431974376948
SFH1_YLR321C	0.835176988703268	-1.38611570115138	0.595315366965844
YOR152C_YOR152C	1.51734395345502	-0.77333320334355	1.31796653370521
TRS31_YDR472W	0.736010541623249	-0.610889520144334	0.119832613607246
MRPL44_YMR225C	0.976160981550735	-1.19113584632044	0.0560515873103
YKL123W_YKL123W	0.601261876005116	-0.850695352100309	-0.211240405870219
MRPS16_YPL013C	0.812310547722239	-0.740944960481347	0.445367904682096
RTP1_YMR185W	0.533256426153621	-0.644993247509341	-0.00707576119384501
SHS1_YDL225W	0.598492984568956	-1.03118512645726	-0.084335993507254
SEC5_YDR166C	0.631216382809646	-0.514316153776942	0.166178303036475
MRPL49_YJL096W	0.953588194854859	-0.660294046890674	0.412760602622575
TDH1_YJL052W	1.23514798166516	-0.89362586001333	0.573299351118371
BET2_YPR176C	0.57234993148762	-0.85834797053065	0.132481886608186
MCM22_YJR135C	0.548110117127345	-1.40487966504401	-0.268620061293223
MRP10_YDL045W-A	0.537259243661495	-0.635248458375782	-0.264099694783679
RDL2_YOR286W	0.526823675754715	-0.739859635098666	-0.243684984679098
POP6_YGR030C	0.546052843250311	-1.44237099167939	-0.259100799708335
GPG1_YGL121C	0.805646461931359	-0.912470408628926	-0.076469104195646
MGR1_YCL044C	0.693893195593711	-0.781696404772357	0.213076766165003
MRPL38_YKL170W	0.819542308783866	-1.35194328316991	0.200787485114594
TEN1_YLR010C	0.678003413057077	-0.92554823061944	-0.149664077199921
YET2_YMR040W	0.79548038217013	-0.578834077911459	0.781043735060252
LSM4_YER112W	0.765668883532663	-0.86949620963328	0.299255890338985
YJR149W_YJR149W	0.579677673748227	-1.05883996668003	0.220612083125522
ENT1_YDL161W	0.881131073911135	-0.65356955869382	-0.00548928482926003
BUB2_YMR055C	0.65464143913084	-0.866159406806619	-0.284693697279897
JLP2_YMR132C	0.531429685662702	-1.26787151322927	-0.117515505901588
SDH7_YDR511W	0.82754616824748	-0.972296551805913	0.122267053010429
YPR196W_YPR196W	0.87563118068338	-0.503564297826118	0.370797954545182
YDR286C_YDR286C	0.599905143556444	-1.04439825685554	-0.0130590174286219
YDR131C_YDR131C	0.731562984920399	-0.833556128998038	0.802242188122793
FMP33_YJL161W	0.812220139249574	-0.643588306411001	0.275035721739987
BRR1_YPR057W	0.558010876199377	-0.755008752232625	-0.335653976755947
MRPL33_YMR286W	0.596973563820456	-1.37608291726591	-0.453949290478442
YDR115W_YDR115W	0.744469194456948	-0.75792847433736	-0.170616830027215
MDM35_YKL053C-A	0.704551911096358	-1.37623373403333	0.284315558433178
TAF11_YML015C	0.989516892368238	-0.552917233898647	0.129864786345805
HSP10_YOR020C	0.769586197325137	-0.575792573257224	0.190962629664228
IMP2'_YIL154C	1.16447018464735	1.16464493437502	0.46262483943024
SPT8_YLR055C	0.4140407190742	0.25411699776383	0.15357572471639
HSP42_YDR171W	1.02706844900745	0.09900379611685	0.435401865471311
TIM44_YIL022W	0.753108829214242	0.691358405791542	0.779292408400822
NAP1_YKR048C	0.42593812899015	0.20981104374119	-0.183222582025083
YBL081W_YBL081W	0.37162820989886	1.30718983964605	0.88191330822253
YLH47_YPR125W	0.45512794726092	0.12015721565695	-0.0501083030390099
DEP1_YAL013W	0.399003583411935	0.587275866676355	0.332476674139975
RSC6_YCR052W	0.25988018673275	0.8674518440643	0.15542296349602
SMY2_YBR172C	0.21224739197427	1.32089596074453	1.07341736139057
PRB1_YEL060C	0.625541239294675	0.588800021752595	0.876163747485875
EDE1_YBL047C	0.10557978786951	0.667146119847281	0.13102714841078
GLK1_YCL040W	0.895200991256581	0.222208839749592	0.385790023383334
MYO5_YMR109W	0.623511095551494	0.191658256034295	0.091189678404607
NOC2_YOR206W	0.247821279863894	0.0169023531700111	-0.064881149721488
NEO1_YIL048W	0.1109053975343	0.31546826648526	0.462400935498433
SWH1_YAR042W	0.770008466092721	0.276703512018977	0.294552901544251
[truncated: 3,448 more rows]
