# Supplementary material for: Not1 and Not4 inversely determine mRNA solubility that sets the dynamics of co-translational events
Source: Genome Biol. 2023 Feb 20;24:30. doi: 10.1186/s13059-023-02871-7 (PMC9940351; doi:10.1186/s13059-023-02871-7)
Supplement: Supplementary file 4 — Additional file 4: Table S3. Not4 and RNAPII PAR-CLIP. [file 13059_2023_2871_MOESM4_ESM.xlsx]

## Sheet: parclip
Transcript	PolII_PARCLIP_NormToTRate	NOT4D_PARCLIP_NormToTRate	logFC_NOT4D_Over_PolII_PARCLIP_CDS
CUP1-2_YHR055C	42.7632	128.421	1.56428
SGV1_YPR161C	3.10656	5.86168	0.740632
RTC1_YOL138C	1.44841	1.19395	-0.158317
SXM1_YDR395W	5.18433	6.79763	0.334419
SYF2_YGR129W	8.13492	22.6548	1.37267
RHO1_YPR165W	21.5789	41.3304	0.906716
YPR098C_YPR098C	6.04103	14.9846	1.18283
HST2_YPL015C	2.5903	1.16054	-0.732716
APA1_YCL050C	3.93045	8.22932	0.904505
MRPL24_YMR193W	4.66316	16.8868	1.65922
YLR031W_YLR031W	0.267296	1.1761	0.779992
YIL014C-A_YIL014C-A	2.24737	11.5211	1.94701
YGR053C_YGR053C	0.874459	9.02597	2.4192
YCR101C_YCR101C	4.08333	2.60714	-0.494918
SBH1_YER087C-B	3.34416	12	1.58136
FSH3_YOR280C	1.84061	7.32096	1.55055
ASK10_YGR097W	2.05444	1.32389	-0.394369
PHO12_YHR215W	1.99367	0.982278	-0.594756
PAN3_YKL025C	2.19275	3.00412	0.326685
YKR011C_YKR011C	1.89604	8.86304	1.76795
YEA4_YEL004W	2.71328	4.37006	0.532244
ACO2_YJL200C	6.07254	3.32839	-0.708397
ISA1_YLL027W	6.93902	8.30183	0.228553
STU2_YLR045C	3.74531	3.14453	-0.195294
PAL1_YDR348C	1.79348	2.23234	0.210515
RTT10_YPL183C	7.49097	6.42827	-0.192903
CUL3_YGR003W	4.42836	5.30373	0.21569
YEL008C-A_YEL008C-A	3.1	0.4	-1.5502
YBL095W_YBL095W	9.5279	7.97425	-0.230354
YBP2_YGL060W	2.01237	2.81714	0.341593
YLL007C_YLL007C	1.54153	2.64831	0.521532
GCN4_YEL009C	28	16.017	-0.769074
EDC3_YEL015W	5.65349	6.15581	0.105005
WHI5_YOR083W	3.51034	1.34483	-0.943756
DUT1_YBR252W	12.7237	47.3553	1.81701
PEX3_YDR329C	3.29179	7.43465	0.974748
MRPL11_YDL202W	4.09783	15.5408	1.69807
CRG1_YHR209W	2.25092	1.67033	-0.283828
HAA1_YPR008W	3.93064	5.30154	0.353931
PTP3_YER075C	1.57316	2.77163	0.551649
ACK1_YDL203C	1.92573	2.18724	0.123509
REG2_YBR050C	0.320755	0.158491	-0.189116
VTI1_YMR197C	4.03481	33.8418	2.79081
YDR261W-A_YDR261W-A	0.864742	0.62766	-0.196177
MOH1_YBL049W	0.397541	1.0082	0.52301
GIP2_YER054C	0.402469	1.16914	0.629151
PSY2_YNL201C	2.93902	6.3252	0.89503
YCR061W_YCR061W	1.9011	1.29029	-0.341067
OYE3_YPL171C	0.413738	1.06709	0.548088
COX6_YHR051W	9.59055	26.2323	1.36254
NUP84_YDL116W	5.0787	8.58873	0.657577
CTR1_YPR124W	15.0985	26.1868	0.755976
PET130_YJL023C	3.89184	3.36702	-0.163729
PMR1_YGL167C	3.88608	5.33659	0.375031
CDC36_YDL165W	9.83648	24.6792	1.24471
YLR154C-H_YLR154C-H	0	0	0
YPL119C-A_YPL119C-A	0.917391	2.33913	0.800328
SSL2_YIL143C	3.67815	3.95015	0.0815324
PFK1_YGR240C	7.69261	7.62614	-0.0110755
ARF3_YOR094W	9.08741	23.6643	1.28987
TAF10_YDR167W	9.2973	36.3041	1.85707
YBR063C_YBR063C	1.98892	1.57618	-0.214392
HOM3_YER052C	6.39447	5.625	-0.158526
PBP1_YGR178C	4.36909	6.35273	0.453602
MRP51_YPL118W	5.90556	15.2759	1.23691
DLS1_YJL065C	13.1842	10.7851	-0.267323
PPM2_YOL141W	3.06639	1.89508	-0.490146
SUA7_YPR086W	4.87868	6.56985	0.364774
MRPL36_YBR122C	16.9853	49.886	1.50045
EFM2_YBR271W	7.18491	9.67456	0.383137
PAF1_YBR279W	3.88345	10.2111	1.19896
YMR221C_YMR221C	4.0144	3.74568	-0.0794605
IMA4_YJL221C	0.160944	0.271459	0.131187
COM2_YER130C	8.35753	16.1342	0.872682
CNS1_YBR155W	4.80263	5.66729	0.200394
ESC2_YDR363W	3.05473	2.21154	-0.336343
YGR266W_YGR266W	2.68857	3.53584	0.298308
ECM7_YLR443W	5.80052	11.1295	0.834808
PXA1_YPL147W	0.322682	0.515664	0.196484
FUN19_YAL034C	1.65683	4.75155	1.11424
TIP1_YBR067C	2.52451	6.31863	1.05415
OCA4_YCR095C	7.71815	19.3885	1.22566
DCS1_YLR270W	1.43023	8.24917	1.92823
YPR084W_YPR084W	1.98933	5.01467	1.00866
YBR184W_YBR184W	1.41014	0.528802	-0.656714
FOL3_YMR113W	2.01648	3.66758	0.629808
YGR035C_YGR035C	1.66875	1.7375	0.0366948
FMP45_YDL222C	0.595703	3.68945	1.55523
STP22_YCL008C	3.88889	3.33908	-0.172117
SIT1_YEL065W	4.20397	24.3278	2.28304
DDI3_YNL335W	0.332447	0.0558511	-0.335672
LCB1_YMR296C	3.71494	2.64828	-0.370025
HEM1_YDR232W	4.28947	3.98923	-0.0843057
COX23_YHR116W	2.9939	8.07927	1.18478
PIB1_YDR313C	4.90271	8.9457	0.752694
YFR018C_YFR018C	2.95951	2.46559	-0.192224
CAP1_YKL007W	6.35484	14.9539	1.11715
NEO1_YIL048W	1.40379	1.49277	0.0524384
NOP6_YDL213C	6.66	12.692	0.837917
SSN2_YDR443C	1.10366	0.805314	-0.220651
PUS4_YNL292W	3.06208	4.27181	0.37608
YKL183C-A_YKL183C-A	3.76829	0.420732	-1.74684
FRT1_YOR324C	3.70356	4.60573	0.25315
YNL134C_YNL134C	9.26936	30.3653	1.61082
YKL100C_YKL100C	2.7474	6.29585	0.961184
ECM23_YPL021W	0.239583	0	-0.309855
ATG32_YIL146C	0.748337	0.827051	0.0635336
MGS1_YNL218W	2.7221	2.76651	0.0171151
QDR2_YIL121W	0.511952	5.36753	2.07432
NRP1_YDL167C	8.89047	7.55017	-0.210086
THI6_YPL214C	2.69831	4.68249	0.619656
MCP1_YOR228C	0.828413	3.80627	1.39433
BIT2_YBR270C	1.45612	1.1224	-0.210683
PET54_YGR222W	11.3169	17.6255	0.596644
CAN1_YEL063C	4.2819	1.76034	-0.936208
YML020W_YML020W	0.839921	1.37549	0.368584
MEP1_YGR121C	10.6501	2.05556	-1.93084
PCS60_YBR222C	2.57449	2.39842	-0.0728742
PMT1_YDL095W	4.54675	3.70195	-0.238385
MCD1_YDL003W	5.51777	11.2595	0.911447
PRO2_YOR323C	4.33246	8.40969	0.819345
SSO2_YMR183C	8.20101	10.7613	0.354185
MOD5_YOR274W	6.75469	7.65937	0.159194
LSM5_YER146W	19.5588	65.7868	1.6998
HMG1_YML075C	5.57398	2.41531	-0.944752
TIM50_YPL063W	3.30959	4.86301	0.444092
TOM1_YDR457W	1.80081	2.0896	0.141575
PIG1_YLR273C	0.455106	0.676056	0.203947
SAS4_YDR181C	3.52874	4.59483	0.304985
SRM1_YGL097W	6.33289	9.82228	0.561551
PEX34_YCL056C	5.08955	15.209	1.41238
TAX4_YJL083W	3.02033	1.35048	-0.774361
YMR242W-A_YMR242W-A	0	0	0
BUB3_YOR026W	7.60664	6.62238	-0.17521
MKK2_YPL140C	1.06684	1.16067	0.0640523
ACC1_YNR016C	3.62577	3.73954	0.0350552
YCK3_YER123W	3.87585	4.98405	0.295468
MUP1_YGR055W	5.1286	15.3401	1.41479
DYN1_YKR054C	0.693482	0.933461	0.191192
YMR315W_YMR315W	3.02824	10.8322	1.5545
LTE1_YAL024C	1.04027	1.92743	0.52088
FAT3_YKL187C	0.546252	0.14673	-0.431249
NKP1_YDR383C	6.78443	11.8922	0.727837
OAR1_YKL055C	2.25806	2.71198	0.188174
ARO3_YDR035W	7.68289	11.3876	0.512648
PEX18_YHR160C	0.242424	1.87446	1.21013
TFC4_YGR047C	3.02589	3.60472	0.193804
VBA4_YDR119W	5.55859	7.54927	0.382415
DUR1,2_YBR208C	1.03403	0.214418	-0.744079
UBP3_YER151C	3.28326	3.70105	0.134273
XYL2_YLR070C	0.428302	0.230189	-0.215421
MCM4_YPR019W	1.78931	2.28428	0.235668
CET1_YPL228W	3.28998	7.77924	1.03313
RPC82_YPR190C	5.79278	5.13783	-0.146272
BUD9_YGR041W	0.924485	2.82037	0.989238
TRR1_YDR353W	7.22934	22.564	1.51774
SGF11_YPL047W	12.1519	21.7089	0.787984
YPL014W_YPL014W	1.33388	2.52138	0.59341
ECT1_YGR007W	7.81618	11.9522	0.554973
ATR1_YML116W	4.03578	3.6449	-0.116567
BSC6_YOL137W	5.21098	8.05202	0.543419
CDC43_YGL155W	1.93373	4.38855	0.87716
CEM1_YER061C	3.51153	4.75216	0.350488
YRA2_YKL214C	2.55319	6.35106	1.04884
DBP1_YPL119C	0.947154	1.24593	0.205949
HNT1_YDL125C	16.6753	33.1721	0.951081
KOG1_YHR186C	1.4315	1.25641	-0.107818
CCE1_YKL011C	1.82939	5.34459	1.16504
KNS1_YLL019C	2.20251	4.4552	0.768429
SIP3_YNL257C	1.62641	2.36184	0.35616
BUD4_YJR092W	2.22406	2.53113	0.131254
YBL059W_YBL059W	4.58333	7.37963	0.58576
CTP1_YBR291C	5.87643	5.96388	0.0182321
COA2_YPL189C-A	15.3158	19.6667	0.341037
YDR262W_YDR262W	12.4893	25.9034	0.995978
YFL012W_YFL012W	0.0338983	0.173729	0.183005
IPT1_YDR072C	5	10.44	0.931058
CSN9_YDR179C	5.01172	18.6484	1.70857
YOR108C-A_YOR108C-A	0.508621	0	-0.59323
MRPL9_YGR220C	7.40179	24.6451	1.60991
GPP1_YIL053W	35.53	63.64	0.823345
HLJ1_YMR161W	5.46067	11.6152	0.965403
TIR1_YER011W	0.166	0.22	0.0653134
HSP78_YDR258C	2.49398	13.8923	2.09163
SUT1_YGL162W	4.18367	13.1714	1.45094
SLA2_YNL243W	3.52874	4.99784	0.405336
ARC40_YBR234C	2.98542	5.80904	0.772718
SLM2_YNL047C	1.55871	2.93845	0.622209
RGT1_YKL038W	2.1904	1.90066	-0.137354
DAK2_YFL053W	0.14741	0.0747012	-0.0944459
UTP30_YKR060W	7.47847	12.4354	0.664164
ARR2_YPR200C	0.857759	2.33621	0.844646
CTR3_YLR411W	1.10491	1.20312	0.0657923
EST2_YLR318W	1.8201	1.62274	-0.104668
PEX28_YHR150W	2.57143	4.55797	0.638057
MDM34_YGL219C	7.03022	9.83929	0.432758
CDC4_YFL009W	2.28107	3.18714	0.351799
GIP1_YBR045C	0.320463	0.278958	-0.0460759
SUB1_YMR039C	6.91925	11.0404	0.604443
MIA40_YKL195W	6.218	28.272	2.01985
YPR127W_YPR127W	1.04878	2.27526	0.676845
POS5_YPL188W	5.09341	7.41484	0.465686
RPL9A_YGL147C	42.3344	42.3929	0.00194433
RAD9_YDR217C	2.00792	1.90644	-0.0495156
TAF11_YML015C	4.61211	10.9238	1.08723
VPS70_YJR126C	3.15729	5.81611	0.713303
ATH1_YPR026W	0.826941	2.77362	1.04652
OSH3_YHR073W	2.95786	3.79686	0.277368
RCE1_YMR274C	1.35304	2.34505	0.507504
PLB1_YMR008C	4.74165	2.16932	-0.857295
HO_YDL227C	2.23904	6.69518	1.24839
MCA1_YOR197W	4.88506	10.9037	1.01629
YDR034C-C_YDR034C-C	0.918675	0.292169	-0.570316
SWS2_YNL081C	18.7696	33.3529	0.797149
CWP2_YKL096W-A	80.5938	106.338	0.395624
KRE28_YDR532C	3.57143	6.42347	0.699449
VMS1_YDR049W	2.61848	4.26739	0.541706
MRPL38_YKL170W	7.59709	28.6019	1.78377
YJL043W_YJL043W	0.238636	0.0170455	-0.284369
ALG13_YGL047W	4.3343	14.3314	1.52312
SSK1_YLR006C	2.25458	2.27564	0.00930644
IRE1_YHR079C	1.85389	2.03286	0.0877485
BSP1_YPR171W	3.5892	3.68342	0.0293201
RPS1B_YML063W	35.2453	68.0519	0.929888
TFS1_YLR178C	1.53061	34.5714	3.81316
OCA5_YHL029C	4.24784	6.67789	0.548986
DPB11_YJL090C	2.62036	2.70654	0.0339404
FLR1_YBR008C	2.46555	1.58304	-0.424014
VPS74_YDR372C	6.33555	14.9419	1.11984
SER1_YOR184W	6.61652	13.9233	0.970363
YHR218W_YHR218W	1.15191	0.356137	-0.666116
TOM40_YMR203W	6.09691	7.58427	0.274504
PRI1_YIR008C	3.83811	7.56877	0.824645
NCL1_YBL024W	5.14727	5.403	0.0588026
HIM1_YDR317W	0.598958	2.37891	1.07942
TRL1_YJL087C	1.83728	2.87648	0.450239
LOH1_YJL038C	0.125714	0.145714	0.0254066
NRG1_YDR043C	10.0324	64.5147	2.57008
DAP2_YHR028C	3.24725	4.46085	0.362596
RPA43_YOR340C	9.79216	9.50588	-0.0387859
MGR1_YCL044C	1.93239	3.40094	0.585736
RMD6_YEL072W	3.60488	3.11463	-0.162399
ROG3_YFR022W	1.60063	0.995283	-0.382267
DSN1_YIR010W	3.08203	4.26562	0.367318
HIR1_YBL008W	1.76228	2.10549	0.16896
YMR178W_YMR178W	8.92918	20.4335	1.11012
COQ10_YOL008W	3.29521	7.38298	0.964733
YSC83_YHR017W	3.64062	8.15341	0.97999
SIR1_YKR101W	2.1337	5.34341	1.01739
SNO1_YMR095C	1.2896	0.631188	-0.489175
AIM18_YHR198C	2.73921	6.58993	1.02135
SKI7_YOR076C	1.94104	3.80975	0.709636
YGL015C_YGL015C	0.142157	0.0147059	-0.170699
ALG9_YNL219C	1.93403	4.1901	0.822881
CLB4_YLR210W	3.20658	4.80658	0.465041
CAP2_YIL034C	3.46444	7.96653	1.00607
PEP3_YLR148W	3.0688	5.42322	0.658694
YOR342C_YOR342C	6.841	13.8697	0.92327
NBA1_YOL070C	3.88988	6.32738	0.583498
DHH1_YDL160C	4.1344	6.52164	0.550853
CBR1_YIL043C	9.38248	16.4188	0.746495
PHB2_YGR231C	4.83333	16.3514	1.57266
RPL26B_YGR034W	62.6646	58.3984	-0.100069
RSN1_YMR266W	3.75607	2.03477	-0.648184
HDA1_YNL021W	2.80496	4.71736	0.587467
YPL107W_YPL107W	4.69162	8.91617	0.800944
CTT1_YGR088W	0.659292	6.64712	2.20435
YHR173C_YHR173C	1.30435	0.309783	-0.815031
BUD31_YCR063W	7.54444	5.05	-0.498052
STP4_YDL048C	2.03933	2.31882	0.126919
PRE8_YML092C	6.68841	15.3744	1.09069
YPR097W_YPR097W	2.55656	4.52348	0.635093
YBR201C-A_YBR201C-A	1.26724	2.21552	0.504113
OCA2_YNL056W	7.81677	12.413	0.605314
ATS1_YAL020C	3.99275	7.81643	0.820358
RTK1_YDL025C	1.71818	3.80404	0.821606
AAD4_YDL243C	1.24742	0.477663	-0.604954
GNA1_YFL017C	8.11966	22.5342	1.36771
MDS3_YGL197W	1.03817	1.02905	-0.0064761
YLR256W-A_YLR256W-A	0.220365	0.0212766	-0.256939
HXT4_YHR092C	1.40224	1.34936	-0.0321153
SOF1_YLL011W	10.6278	16.5927	0.597399
SDH6_YDR379C-A	4.75833	19.8333	1.85517
PDS1_YDR113C	1.52033	2.4065	0.434682
ATG26_YLR189C	1.75573	2.66351	0.41079
AIF1_YNR074C	0.0155367	5.45621	2.66845
YOL159C_YOL159C	5.81034	10.4224	0.746068
MPH2_YDL247W	0.647166	0.0877514	-0.598637
CAF16_YFL028C	5.07968	11.0777	0.990277
RAD52_YML032C	3.46779	4.3773	0.26732
RIB5_YBR256C	18.4098	41.7341	1.13861
TGL5_YOR081C	1.5888	1.4536	-0.0773834
SIR3_YLR442C	2.40641	2.67932	0.111185
RMI1_YPL024W	10.0291	26.9021	1.33906
PET111_YMR257C	1.51847	2.01163	0.257997
SRP21_YKL122C	8.02232	37.4911	2.09295
THI3_YDL080C	3.68673	7.23163	0.812595
DOC1_YGL240W	3.31373	4.2549	0.284729
IRC22_YEL001C	4.80788	17.468	1.66894
NUT2_YPR168W	6.92308	3.89316	-0.695294
CTM1_YHR109W	1.5903	2.40114	0.392897
BNA3_YJL060W	0.763889	1.80429	0.668877
ALD6_YPL061W	7.77017	44.4291	2.37294
CRF1_YDR223W	0.632682	0.329609	-0.296241
GRX4_YER174C	5.30402	17.2889	1.53663
SRB5_YGR104C	2.83133	5.75301	0.817688
VPS34_YLR240W	1.62019	1.77623	0.0834571
FCY1_YPR062W	18.6667	33.3049	0.802661
DIT2_YDR402C	0.0894495	0.0516055	-0.0510058
PAU23_YLR037C	0.445946	0.0675676	-0.437686
TIF34_YMR146C	16.9357	12.2574	-0.436038
YAP1802_YGR241C	2.75	3.10558	0.130696
PYC1_YGL062W	3.17865	5.55625	0.649835
BRR1_YPR057W	4.38095	12.1429	1.28835
RPA14_YDR156W	15.9881	12.7321	-0.306967
RSM7_YJR113C	10.9685	18.5105	0.705004
NAT3_YPR131C	7.52187	17.3562	1.10703
RPL15A_YLR029C	24.9457	84.6087	1.72226
YMR155W_YMR155W	1.62295	2.72404	0.505679
RHO5_YNL180C	7.16524	8.94635	0.284673
AXL2_YIL140W	3.00281	1.99578	-0.418082
GLO2_YDR272W	7.37963	46.5162	2.50346
YDR114C_YDR114C	0.0401786	0	-0.0568312
YOR238W_YOR238W	3.78063	3.31621	-0.147438
MRP8_YKL142W	10.6335	37.7045	1.73421
SLS1_YLR139C	1.78585	1.05233	-0.440859
AGA1_YNR044W	0.692943	0.90015	0.16658
SUT2_YPR009W	7.70588	5.25113	-0.477873
ERC1_YHR032W	7.04644	4.14255	-0.645866
TIF35_YDR429C	19.799	57.8652	1.5009
KXD1_YGL079W	4.74863	5.21311	0.112098
SSK2_YNR031C	1.80356	2.38436	0.271624
STE12_YHR084W	1.7491	3.15591	0.596204
UTP23_YOR004W	10.3757	16.0757	0.58599
TRI1_YMR233W	4.89198	13.6296	1.31207
YMR244W_YMR244W	0.0509804	0.0705882	0.026668
PSR1_YLL010C	4.01741	3.81804	-0.0584956
KAR1_YNL188W	3.36688	8.44318	1.11267
LEU4_YNL104C	4.58046	3.82471	-0.209941
EPS1_YIL005W	1.16287	1.52364	0.222559
YOR365C_YOR365C	0.343448	0.26	-0.092517
ALG12_YNR030W	1.45405	3.48198	0.86897
TSC10_YBR265W	5.43898	4.1752	-0.315218
SNT2_YGL131C	1.51383	2.30942	0.396692
YDR246W-A_YDR246W-A	2.83036	0	-1.93748
YHR033W_YHR033W	5.56757	2.69932	-0.828097
YNR040W_YNR040W	6.20207	19.0622	1.47799
SOL1_YNR034W	3.91434	5.73307	0.454266
YEL076C_YEL076C	0.567251	0.154971	-0.44038
DCS2_YOR173W	0.431271	8.52062	2.73376
TEA1_YOR337W	4.92529	2.66995	-0.691124
VPS73_YGL104C	1.14842	1.67053	0.313847
YNL181W_YNL181W	4.15152	9.19545	0.984857
SEC1_YDR164C	2.10194	3.48706	0.532597
MPC3_YGR243W	13.3719	52.5992	1.89896
RGS2_YOR107W	7.20306	1.369	-1.79189
SPP41_YDR464W	1.73102	1.75963	0.0150312
YGR210C_YGR210C	7.59899	8.88087	0.200471
YLR012C_YLR012C	0.0123457	0.123457	0.150243
GLN4_YOR168W	9.15462	15.2363	0.677084
OSW2_YLR054C	0.224191	0.104777	-0.148074
RLP7_YNL002C	15.9195	35.1966	1.09717
EGD2_YHR193C	15.9591	37.5	1.1828
RIM21_YNL294C	4.44816	4.59287	0.0378193
DNL4_YOR005C	1.44638	1.68329	0.133353
YPR147C_YPR147C	3.31834	12.0813	1.59896
PHO3_YBR092C	7.93199	10.0202	0.30309
YJL028W_YJL028W	0.14	0.02	-0.160465
SSP2_YOR242C	0.54127	0.439683	-0.0983687
FMP25_YLR077W	2.98362	3.73908	0.250526
SRB8_YCR081W	1.32645	1.42164	0.0578503
YOR396C-A_YOR396C-A	0	0	0
RSF2_YJR127C	1.14899	1.41372	0.1676
SWI3_YJL176C	2.82295	5.89858	0.851611
RIF2_YLR453C	4.98138	4.42693	-0.14034
YCR007C_YCR007C	1.47345	2.00885	0.282686
FUR1_YHR128W	51.6576	25.788	-0.975053
TIM18_YOR297C	5.51795	10.2487	0.787271
HTA1_YDR225W	38.8045	61.8273	0.658458
ATP20_YPR020W	10.2333	46.9048	2.09238
YJR003C_YJR003C	6.66304	7.0913	0.0784548
XBP1_YIL101C	0.256148	3.85758	1.95123
SPL2_YHR136C	14.0842	15.7277	0.149207
YPR114W_YPR114W	3.1039	5.46753	0.656221
GUP2_YPL189W	0.403437	0.482815	0.0793744
ZAP1_YJL056C	3.7435	4.45665	0.202064
YLR264C-A_YLR264C-A	0.597222	0	-0.675565
YPL247C_YPL247C	0.841969	2.48316	0.919148
CWC21_YDR482C	5.08871	8.69355	0.670888
ALB1_YJL122W	17.9872	19.406	0.103967
SHP1_YBL058W	6.25	11.476	0.783106
UBI4_YLL039C	20.3519	90.3805	2.09752
YKL107W_YKL107W	0.247917	0.03125	-0.275127
NFS1_YCL017C	3.85345	4.60345	0.207305
YER085C_YER085C	0.018797	0	-0.0268666
HSC82_YMR186W	30.2762	55.5883	0.855441
HCM1_YCR065W	4.51617	5.7679	0.295042
FDH1_YOR388C	0.0137931	0	-0.0197633
NOC3_YLR002C	8.19831	5.24718	-0.558163
SEC53_YFL045C	25.2456	34.8202	0.448696
NVJ2_YPR091C	1.39631	2.09293	0.368159
ATG34_YOL083W	0.527143	2.65429	1.25875
YLR307C-A_YLR307C-A	0.134328	0.492537	0.395929
YDR366C_YDR366C	0.1	0.23871	0.171335
ARK1_YNL020C	1.70468	1.68031	-0.0130562
MET13_YGL125W	1.9704	2.26004	0.134233
KAE1_YKR038C	7.61433	7.74573	0.0218401
GDH2_YDL215C	3.34254	3.38421	0.0137767
TAL1_YLR354C	14.4799	10.3741	-0.444648
FAR7_YFR008W	1.07764	3.86957	1.22885
DPP1_YDR284C	2.99826	6.79965	0.964038
IES1_YFL013C	1.9938	3.63017	0.629085
SFK1_YKL051W	8.01912	2.35294	-1.42756
YPR174C_YPR174C	6.25342	4.4589	-0.410051
NPL6_YMR091C	5.65455	14.0258	1.17503
TIM17_YJL143W	7.83221	12.9362	0.657994
LST7_YGR057C	5.51064	16.2319	1.40421
MST1_YKL194C	1.798	2.8616	0.464799
CDA2_YLR308W	0.150183	0.021978	-0.170499
ECM2_YBR065C	3.29966	6.35616	0.774732
FAR8_YMR029C	3.72471	9.23529	1.11526
YHL042W_YHL042W	1.01299	0.522727	-0.40268
THI22_YPR121W	1.40946	1.37223	-0.0224619
FKH2_YNL068C	1.91667	2.4901	0.258947
YLR156C-A_YLR156C-A	0	0	0
ARI1_YGL157W	5.56655	7.75256	0.414569
OSW5_YMR148W	1.81884	1.33696	-0.270471
SML1_YML058W	38.1875	92.3438	1.25216
YEF3_YLR249W	55.829	25.5869	-1.09591
UGA1_YGR019W	2.21667	5.9359	1.10852
YJL049W_YJL049W	3.17867	6.50865	0.845507
SHM1_YBR263W	3.87565	2.8678	-0.334082
APC5_YOR249C	1.78595	3.10743	0.56007
BRN1_YBL097W	2.16458	2.46333	0.130145
HTL1_YCR020W-B	28.9722	111.685	1.9106
YDR286C_YDR286C	3.88021	11.3698	1.34181
YDR170W-A_YDR170W-A	2.93255	3.12463	0.0688003
YLR342W-A_YLR342W-A	25.4429	4.65714	-2.22473
YGR027W-A_YGR027W-A	0.135542	0.23494	0.121059
ECM13_YBL043W	5.71053	7.19211	0.287808
POM34_YLR018C	11.0287	22.4139	0.960882
PDS5_YMR076C	1.12905	1.97482	0.482595
TUM1_YOR251C	3.28235	6.37647	0.784527
YBR124W_YBR124W	0.0691057	0	-0.0964045
TIM8_YJR135W-A	14.9146	55.5427	1.82899
YOR186W_YOR186W	0.286885	0	-0.363883
RRP8_YDR083W	7.06469	11.6696	0.651679
YOR011W-A_YOR011W-A	0.143836	0	-0.19388
HRK1_YOR267C	2.35424	2.34831	-0.00255377
AHP1_YLR109W	13.5171	137.377	3.25277
HMS1_YOR032C	1.18601	0.708333	-0.355712
TMA46_YOR091W	19.9801	10.5256	-0.864185
TIF1_YKR059W	18.5544	19.0673	0.0373527
KTR3_YBR205W	3.20376	6.24711	0.785726
SEC72_YLR292C	7.25321	29.2115	1.87207
PER1_YCR044C	4.32344	6.74184	0.540317
CPR6_YLR216C	5.58632	20.5114	1.70756
BAP3_YDR046C	9.06337	19.737	1.04309
SRS2_YJL092W	1.17306	0.743344	-0.317868
GIS1_YDR096W	1.19974	2.29572	0.58326
YML018C_YML018C	3.71505	5.76344	0.520483
RUP1_YOR138C	5.14271	4.68623	-0.111402
RPS12_YOR369C	200.333	285.925	0.511086
BRF1_YGR246C	2.29605	3.43202	0.427224
IML1_YJR138W	1.78545	1.76403	-0.0111361
FYV4_YHR059W	5.90909	34.8182	2.37412
NHA1_YLR138W	2.50312	3.3789	0.321928
NSG2_YNL156C	8.67526	31.2182	1.7355
INP52_YNL106C	1.22819	1.43864	0.130202
CUS2_YNL286W	4.20792	9.03218	0.945855
YPT53_YNL093W	0.151163	0.232558	0.0985638
APQ12_YIL040W	7.26871	34.1599	2.0882
GFA1_YKL104C	5.39969	5.66386	0.058355
EMG1_YLR186W	10.5495	25.1156	1.17708
SNX41_YDR425W	1.44307	2.08349	0.335867
PCL10_YGL134W	4.59831	3.89466	-0.193783
SSD1_YDR293C	3.03427	3.0373	0.00108108
SMM1_YNR015W	3.3716	3.57198	0.0646606
YLR456W_YLR456W	6.5914	18.7984	1.38295
ADA2_YDR448W	4.93168	5.98758	0.236352
YIL166C_YIL166C	1.02216	1.18497	0.111718
MSH6_YDR097C	1.99317	3.17805	0.481155
TOG1_YER184C	1.48966	0.902069	-0.388376
YJL047C-A_YJL047C-A	71.5676	7.2973	-3.12861
MPM1_YJL066C	2.43094	5.24033	0.863019
YJU2_YKL095W	2.6506	2.69277	0.0165693
MDM30_YLR368W	2.26753	2.86347	0.241697
TOA1_YOR194C	6.84783	22.7636	1.59839
ERG25_YGR060W	10.0462	10.536	0.0625835
LYS2_YBR115C	3.82878	3.5	-0.101733
RTC2_YBR147W	0.678571	6.56463	2.17203
MSH4_YFL003C	0.456344	0.429059	-0.0272858
NAM8_YHR086W	3.08184	4.61996	0.461339
RPL18A_YOL120C	58.3912	27.4396	-1.06235
YML079W_YML079W	2.66768	7.46037	1.20585
CAT5_YOR125C	3.68649	9.8973	1.21739
ENV10_YLR065C	7.12805	16.1402	1.07641
CLA4_YNL298W	2.66153	3.81412	0.394828
ODC1_YPL134C	1.59055	8.31102	1.84568
ICP55_YER078C	1.48996	1.68638	0.109546
VRG4_YGL225W	7.73351	9.43008	0.256117
DIP2_YLR129W	10.2651	11.8187	0.186394
SQS1_YNL224C	1.63148	3.5653	0.794831
YNL122C_YNL122C	10.8118	35.6059	1.63185
SGF73_YGL066W	3.73715	4.13435	0.116161
HMLALPHA2_YCL067C	10.4633	16.4733	0.608128
YNL217W_YNL217W	6.81992	6.58429	-0.0441401
PUS2_YGL063W	2.77481	0.337786	-1.49656
RCF1_YML030W	7.00971	21.9175	1.51663
YPL152W-A_YPL152W-A	0.216667	1.13333	0.810175
CYC3_YAL039C	10.5231	8.56647	-0.268472
RPN8_YOR261C	14.036	87.8813	2.56346
PEX13_YLR191W	4.44281	7.66013	0.670037
DIA1_YMR316W	7.95283	7.63774	-0.0516906
RHB1_YCR027C	4.34857	17.7029	1.80603
NPC2_YDL046W	5.41429	9.78571	0.749761
RSP5_YER125W	2.83185	4.21259	0.443959
SAP30_YMR263W	6.83482	29.6607	1.96842
SKM1_YOL113W	4.15972	2.40079	-0.601422
TFC3_YAL001C	1.74087	2.73783	0.447566
GRH1_YDR517W	3.01845	4.12546	0.351043
YBR197C_YBR197C	3.875	3.17917	-0.222187
NUP42_YDR192C	2.01484	2.25519	0.110663
NMD5_YJR132W	3.59465	3.70782	0.0351038
RPN3_YER021W	8.125	21.2023	1.28281
URB1_YKL014C	2.84323	1.92733	-0.392731
PHO2_YDL106C	2.13563	6.52989	1.26387
SNG1_YGR197C	1.98988	1.30263	-0.376803
ESF1_YDR365C	6.0941	8.61111	0.438083
ERG24_YNL280C	8.10233	9.62209	0.222761
SYP1_YCR030C	1.66014	3.40435	0.727424
MSH5_YDL154W	0.799096	0.655685	-0.119844
PSP1_YDR505C	1.95607	6.31032	1.30626
DML1_YMR211W	5.21852	4.33704	-0.220532
YBR221W-A_YBR221W-A	0	0	0
YBL036C_YBL036C	8.66589	13.215	0.556435
ARO8_YGL202W	3.60894	3.93119	0.0975001
PAU14_YIL176C	0	0	0
PEX11_YOL147C	5.57711	8.11443	0.470697
PRP4_YPR178W	2.56469	4.47035	0.617857
YFH7_YFR007W	2.55201	2.08893	-0.201532
YEL008W_YEL008W	3.6982	0.887387	-1.31572
UPF3_YGR072W	4.22932	6.98684	0.611001
SRB4_YER022W	2.75982	4.85625	0.639313
RHO3_YIL118W	9.1849	19.4271	1.00405
MHO1_YJR008W	2.37148	7.5088	1.33557
JEN1_YKL217W	0.40208	0.461872	0.0602484
SGF29_YCL010C	8.79942	3.81105	-1.02635
PMA2_YPL036W	1.41629	0.546067	-0.644192
MDE1_YJR024C	5.47165	15.4716	1.34778
CST26_YBR042C	3.40379	8.95393	1.17652
SPC72_YAL047C	1.93455	2.79506	0.370985
MIC19_YFR011C	4.65414	22.8383	2.07591
CTA1_YDR256C	1.1211	0.158273	-0.872839
YFL065C_YFL065C	0.304598	0.114943	-0.226636
SEC21_YNL287W	4.4899	5.91807	0.33359
YAL065C_YAL065C	0.321782	0.0544554	-0.325986
NOP7_YGR103W	10.9693	13.0699	0.233277
YGR161W-A_YGR161W-A	1.38102	0.786145	-0.414733
PLP2_YOR281C	5.14078	11.7039	1.04878
TOS1_YBR162C	7.25632	6.8069	-0.0807501
PRY3_YJL078C	1.07907	0.630271	-0.350824
YMR114C_YMR114C	1.16116	2.65496	0.758051
NOP19_YGR251W	6.86364	9.91736	0.473355
PBY1_YBR094W	2.7607	3.17355	0.150272
VHT1_YGR065C	5.63198	9.86971	0.712802
NAG1_YGR031C-A	1.82639	0.0451389	-1.43527
PMP2_YEL017C-A	74.75	60.2391	-0.306792
GCD1_YOR260W	6.34141	10.1111	0.597873
MAK11_YKL021C	7.17544	11.891	0.656994
SAP190_YKR028W	2.59592	3.10252	0.190147
ALD4_YOR374W	1.06307	21.4358	3.44293
YHL026C_YHL026C	1.38679	0.871698	-0.350725
YNR062C_YNR062C	0.0214724	0.0337423	0.0172264
SPO13_YHR014W	0.196507	0.0327511	-0.212336
FEN2_YCR028C	3.54921	8.48917	1.06067
TSC13_YDL015C	3.75821	7.83284	0.892458
MEF2_YJL102W	1.32344	1.68694	0.209702
YCR016W_YCR016W	8.84439	20.4694	1.12491
PET117_YER058W	2.30645	16.1371	2.37377
PEA2_YER149C	2.08033	2.79016	0.299176
YJL147C_YJL147C	2.24551	4.25449	0.695106
GPR1_YDL035C	2.48585	4.55289	0.671726
HSP31_YDR533C	4.53589	52.6938	3.27787
EDC1_YGL222C	8.7735	14.2692	0.64368
RAM1_YDL090C	2.15738	4.07242	0.683947
EHT1_YBR177C	5.58505	6.12242	0.113173
KAR2_YJL034W	8.82228	15.3248	0.732938
MNT4_YNR059W	1.57722	1.30019	-0.164061
YOR034C-A_YOR034C-A	5.60526	2.69079	-0.839687
PTI1_YGR156W	5.18006	2.16238	-0.966611
SPC3_YLR066W	6.26852	31.3796	2.15535
PTC4_YBR125C	4.26959	8.43103	0.839725
UMP1_YBR173C	10.1935	31.5054	1.53801
CPR2_YHR057C	4.74848	10.3697	0.98394
OAF1_YAL051W	1.72077	2.90383	0.520876
YOL162W_YOL162W	0.248858	0.0639269	-0.231211
RTS2_YOR077W	4.65031	5.72086	0.250316
TOP3_YLR234W	2.31955	0.656642	-1.00273
RKM2_YDR198C	3.78788	4.18881	0.116017
YJR124C_YJR124C	4.24208	4.04864	-0.0542442
CDC12_YHR107C	3.48822	4.93939	0.404174
LSM4_YER112W	8.63077	19.7154	1.10498
YLL066C_YLL066C	0.118304	0.0212054	-0.131039
FRM2_YCL026C-A	0.275641	0.275641	6.40685e-16
IDP2_YLR174W	1.51824	0.527356	-0.721378
YCR018C-A_YCR018C-A	0.702128	7.06915	2.24508
CLB1_YGR108W	4.92031	18.982	1.75496
SVF1_YDR346C	9.09137	7.00761	-0.333678
OST4_YDL232W	25.3243	12.7162	-0.940514
RLI1_YDR091C	5.80903	4.85243	-0.218413
SRP40_YKR092C	5.52258	4.55645	-0.231279
HXT13_YEL069C	0.0268336	0.0134168	-0.0189748
CLF1_YLR117C	3.06124	3.75594	0.22781
SWC7_YLR385C	4.54	2.565	-0.635984
SPO23_YBR250W	0.630388	0.446121	-0.173027
SAN1_YDR143C	3.82407	2.4294	-0.492297
PUG1_YER185W	1.45963	1.03727	-0.271805
GIP4_YAL031C	1.25122	2.78793	0.7507
YNR075C-A_YNR075C-A	0.0208333	0	-0.0297473
HRD1_YOL013C	2.11202	4.18126	0.735454
ALT1_YLR089C	1.95678	2.34185	0.17662
YKL222C_YKL222C	1.6442	0.854232	-0.51201
RSM22_YKL155C	2.6373	5.3248	0.798153
GTO1_YGR154C	2.57143	3.54921	0.349114
MET2_YNL277W	1.05526	3.29737	1.06413
PRS5_YOL061W	7.359	8.75474	0.222772
NOP1_YDL014W	15.574	13.3357	-0.209306
IOC3_YFR013W	1.74639	2.06742	0.159488
CHA1_YCL064C	0.169935	6.0817	2.59767
MZM1_YDR493W	8.10625	41.2375	2.2136
YLR345W_YLR345W	1.79765	7.69647	1.63622
STT3_YGL022W	3.48426	5.24063	0.476822
HCR1_YLR192C	8.52186	15.2104	0.767603
RBL2_YOR265W	3.91549	29.4648	2.63173
MIX14_YDR031W	24.0714	151.107	2.60097
UFD2_YDL190C	2.19635	2.65753	0.194447
DAD2_YKR083C	13.4462	53.1559	1.90643
BMT2_YBR141C	3.67115	6.48077	0.679408
FUN14_YAL008W	1.2132	10.2284	2.34295
TSA2_YDR453C	2.06287	2.67365	0.262329
HST4_YDR191W	2.58871	15.7339	2.22123
PKH1_YDR490C	1.74527	2.87866	0.498611
GAB1_YLR459W	4.04751	7.04751	0.67297
YNL193W_YNL193W	1.87917	2.93021	0.448954
TRA1_YHR099W	1.90228	1.96358	0.0301548
VPS38_YLR360W	3.12242	10.0348	1.4205
YKL070W_YKL070W	0.290441	0	-0.367864
LSC1_YOR142W	2.76173	6.1769	0.931962
CPR5_YDR304C	4.85753	17.3763	1.64949
SEN1_YLR430W	1.26767	0.669568	-0.441735
ULP1_YPL020C	3.08435	9.29776	1.33415
NPR3_YHL023C	1.75081	1.49403	-0.141381
PUS5_YLR165C	2.87745	5.52941	0.751844
YOR283W_YOR283W	11.09	29.71	1.34489
KCH1_YJR054W	5.80326	6.12174	0.0660032
GFD1_YMR255W	5.30973	19.5885	1.70619
MRH1_YDR033W	15.7554	30.7879	0.923851
PEP4_YPL154C	2.68231	12.1059	1.83153
MET32_YDR253C	0.21875	0.191406	-0.0327368
PRP45_YAL032C	3.14935	4.49784	0.405978
ZWF1_YNL241C	1.84349	5.81717	1.26151
HEF3_YNL014W	0.62844	0.369839	-0.249484
GLC3_YEL011W	0.428349	4.44548	1.93071
MID1_YNL291C	3.28008	4.12623	0.260262
RPO21_YDL140C	4.63165	6.08372	0.330949
SIC1_YLR079W	1.93514	13.9811	2.35164
YPK2_YMR104C	1.79947	1.38958	-0.228399
PUT4_YOR348C	8.22846	0.335671	-2.78852
YOR097C_YOR097C	4.34615	13.7098	1.4602
SBE22_YHR103W	2.62336	5.27664	0.792666
MDH2_YOL126C	6.66765	17.9515	1.30545
YOL107W_YOL107W	4.19306	5.53889	0.332462
VMA16_YHR026W	5.9895	13.7101	1.07355
DUO1_YGL061C	3.88202	12.2107	1.43615
MSP1_YGR028W	7.24842	18.7247	1.25781
SIP4_YJL089W	0.42394	0.438279	0.0144554
PRR1_YKL116C	2.1961	3.49197	0.491036
WSS1_YHR134W	5.11538	8.04615	0.564861
YOR022C_YOR022C	0.953231	2.03401	0.635365
SLX1_YBR228W	2.998	5.316	0.659733
YNL320W_YNL320W	2.58942	15.1113	2.16625
PPT1_YGR123C	4.21613	6.12796	0.450509
SDH8_YBR269C	5.45556	26.3778	2.08439
ERG8_YMR220W	9.58869	6.62596	-0.473532
YLR290C_YLR290C	2.4375	7.41667	1.29189
MRPS17_YMR188C	6.73098	33.8207	2.17122
DSL1_YNL258C	3.51643	9.81299	1.25951
IMP4_YNL075W	7.42889	23.1978	1.52146
KRE6_YPR159W	5.44529	6.22568	0.164889
CIK1_YMR198W	2.17857	4.45595	0.779453
GAR1_YHR089C	12.9783	20.736	0.636903
AIM4_YBR194W	8	16.7237	0.977682
RCF2_YNR018W	5.43878	9.26871	0.673396
GCV3_YAL044C	10.9202	29.5924	1.35977
PEX1_YKL197C	1.29147	1.03111	-0.174011
CTK1_YKL139W	3.81961	9.80145	1.16424
TPO2_YGR138C	6.4466	6.36893	-0.0151267
ARP1_YHR129C	2.59231	3.19846	0.22495
ECM30_YLR436C	2.03972	4.09413	0.744895
NAT5_YOR253W	9.76821	20.0464	0.966792
LYP1_YNL268W	8.97942	5.37822	-0.645803
SLM1_YIL105C	4.09686	10.5461	1.17973
ARP2_YDL029W	6.49502	11.2823	0.71258
DIT1_YDR403W	0.401804	0.265531	-0.147541
VPS17_YOR132W	2.31818	4.21465	0.652177
YPR160C-A_YPR160C-A	0.698795	0	-0.764512
HBN1_YCL026C-B	0.809028	4.30556	1.55229
SNA2_YDR525W-A	11.2616	11.6977	0.0504138
BBP1_YPL255W	2.74113	6.68794	1.03912
UBC8_YEL012W	4.47087	7.3932	0.61745
THI72_YOR192C	0.284566	0.180064	-0.122415
SAP4_YGL229C	0.337286	1.16008	0.691776
ICL1_YER065C	3.33059	1.35647	-0.877935
OPT2_YPR194C	1.02472	0.0792135	-0.907741
RPB11_YOL005C	10.7568	16.5135	0.574978
SUR7_YML052W	8.78388	13.2711	0.544614
TEM1_YML064C	4.76503	10.3087	0.972039
APM2_YHL019C	1.57763	2.22831	0.324737
POP7_YBR167C	3.8301	19.0146	2.05093
PAU13_YHL046C	0.0730337	0	-0.101695
BET2_YPR176C	4.01278	9.21565	1.0271
MDJ1_YFL016C	3.48	10.72	1.3874
SMC6_YLR383W	1.7954	1.58161	-0.114785
LAS21_YJL062W	1.4602	1.32463	-0.0817759
MTQ2_YDR140W	4.31746	9.03968	0.916904
MRPL17_YNL252C	4.68552	21.724	1.99885
BGL2_YGR282C	20.8205	17.4262	-0.243926
MTC7_YEL033W	61.8237	69.3273	0.162776
YMR196W_YMR196W	0.955703	6.71484	1.97995
GEP3_YOR205C	5.31031	3.30921	-0.550287
ECM38_YLR299W	3.43178	2.92523	-0.175106
FCY2_YER056C	29.0403	19.7399	-0.534488
NTC20_YBR188C	3.02809	10.9157	1.5647
STB5_YHR178W	2.12944	1.74619	-0.188472
SLK19_YOR195W	3.93162	9.30342	1.06299
BOI2_YER114C	1.7236	1.12386	-0.358826
YOR192C-C_YOR192C-C	0.6125	0.25	-0.367371
RPS14B_YJL191W	108.589	48.556	-1.14497
VEL1_YGL258W	0.111386	0.0321782	-0.106668
INP51_YIL002C	1.04162	1.53427	0.31186
EUG1_YDR518W	1.66774	3.72688	0.82527
ALY1_YKR021W	1.50933	1.20133	-0.188927
NMA1_YLR328W	6.22388	6.38657	0.03213
SNU114_YKL173W	2.14901	3.19441	0.41357
HTA2_YBL003C	24.7162	61.5901	1.28326
PHO91_YNR013C	4.67349	2.53855	-0.681077
MIR1_YJR077C	7.83793	7.72241	-0.0189812
ARH1_YDR376W	2.14767	3.32326	0.457832
YPR078C_YPR078C	1.89597	0.135906	-1.3502
RAD6_YGL058W	9.96269	49.1269	2.19298
SEC4_YFL005W	8.64946	28.7745	1.62556
YKU70_YMR284W	1.37192	3.27989	0.851519
PIF1_YML061C	1.26094	1.46908	0.127054
YUR1_YJL139C	1.56085	1.94841	0.203318
YDL129W_YDL129W	3.39037	2.06684	-0.517589
FPR4_YLR449W	7.39328	9.27075	0.291235
IRC25_YLR021W	7.69549	12.4211	0.626159
RPT2_YDL007W	8.05263	29.0088	1.72898
PNO1_YOR145C	18.8985	28.6955	0.577586
YMR317W_YMR317W	0.101832	0.000538793	-0.139127
MET1_YKR069W	1.58866	2.50928	0.438969
RRP36_YOR287C	14.8102	34.2005	1.15475
POG1_YIL122W	2.89865	6.05631	0.855939
ERV2_YPR037C	9.36154	11.5731	0.2791
EMP46_YLR080W	0.241329	2.46098	1.4793
YJR149W_YJR149W	0.361272	1.22543	0.709131
SFH5_YJL145W	4.20264	11.1454	1.22309
SGE1_YPR198W	2.9476	5.32948	0.681112
POP2_YNR052C	7.19909	8.51368	0.21454
SFB3_YHR098C	2.87735	3.15552	0.0999578
ESA1_YOR244W	4.26955	8.60615	0.866277
PRE5_YMR314W	14.1667	40.1967	1.44163
YLR173W_YLR173W	2.50398	2.19124	-0.134881
ERG9_YHR190W	6.3408	5.34577	-0.210141
MSY1_YPL097W	3.96404	8.2123	0.892047
YNL115C_YNL115C	1.3973	5.75225	1.49396
CDC45_YLR103C	2.08241	2.34815	0.119306
CYC8_YBR112C	4.055	3.1075	-0.299451
YNL247W_YNL247W	4.12264	2.92453	-0.384369
YNR065C_YNR065C	1.25	0.344512	-0.742842
RMA1_YKL132C	1.18989	0.983607	-0.142733
FMP40_YPL222W	0.948375	1.19885	0.17448
PRP40_YKL012W	2.82353	4.4902	0.521953
COX8_YLR395C	11.3099	20.1831	0.783099
RPL42B_YHR141C	71.5022	78.8275	0.138862
CDC24_YAL041W	2.68099	5.47254	0.814239
SAS3_YBL052C	2.19692	3.97231	0.637232
EMC1_YCL045C	2.84779	4.44926	0.50203
YNL011C_YNL011C	2.67284	9.0963	1.45886
RDI1_YDL135C	6.16452	19.071	1.48617
BCH1_YMR237W	2.43858	4.39764	0.650514
YOR020W-A_YOR020W-A	4.46154	43.0231	3.01088
VHS3_YOR054C	2.99147	11.6077	1.65931
YMR158C-A_YMR158C-A	2.74359	6.51282	1.00493
YIR021W-A_YIR021W-A	3.05085	1.4322	-0.73596
TAM41_YGR046W	3.38245	8.63323	1.13628
AZR1_YGR224W	0.174167	0.0366667	-0.179685
YMR130W_YMR130W	2.81132	5.24528	0.712476
PDP3_YLR455W	5.35973	13.7081	1.20958
SRB7_YDR308C	13.5229	36.2661	1.35953
INO1_YJL153C	0.569794	0.720824	0.132524
YPS5_YGL259W	0.205696	0.177215	-0.0344884
CAF4_YKR036C	4.75202	2.48684	-0.722149
SWA2_YDR320C	1.68655	1.73674	0.0267033
PDX3_YBR035C	7.65152	24.8424	1.57872
CDC10_YCR002C	4.75168	16.1779	1.57849
YOR192C-A_YOR192C-A	0.817365	0.497006	-0.279768
PEX5_YDR244W	3.2323	7.42257	0.992818
TPD3_YAL016W	4.00084	12.8611	1.4708
COX3_Q0275	2.64396	2.44892	-0.0793651
ASR1_YPR093C	3.25	2.875	-0.133267
RNT1_YMR239C	5.77577	13.7618	1.12342
MAS1_YLR163C	6.28552	11.8284	0.816239
YET3_YDL072C	8.40761	53.3424	2.53018
NAB3_YPL190C	4.39655	5.4637	0.260323
PCL6_YER059W	2.3059	9.4736	1.66364
FTH1_YBR207W	4.30903	10.8461	1.15789
DFG10_YIL049W	6.80153	7.10115	0.0543694
TAT1_YBR069C	16.437	9.60017	-0.718061
RAX2_YLR084C	3.67428	2.982	-0.231249
CLG1_YGL215W	5.86098	4.18224	-0.404838
UBA3_YPR066W	5.704	3.714	-0.50807
SPS19_YNL202W	0.101626	3.15244	1.91432
YOR161C-C_YOR161C-C	0.276316	0.315789	0.0439433
RPL33A_YPL143W	45.6468	47.5615	0.0580343
ICT1_YLR099C	2.58094	1.53058	-0.500871
DIA2_YOR080W	2.7144	4.2318	0.49418
YNL277W-A_YNL277W-A	1.92157	0.294118	-1.17477
GEX1_YCL073C	0.0548986	0.0641892	0.0126503
FYV6_YNL133C	3.95283	17.7311	1.91911
PEP8_YJL053W	3.86449	5.87539	0.499154
ERG20_YJL167W	15.0676	19.9306	0.381458
FYV10_YIL097W	1.1414	2.54977	0.729171
BFR1_YOR198C	6.37736	11.7893	0.793762
PPR1_YLR014C	2.96899	2.43987	-0.206415
AVT4_YNL101W	3.18111	2.61577	-0.209584
KAP114_YGL241W	2.19197	4.22993	0.712344
SPC2_YML055W	6.1372	22.2561	1.70418
RPC10_YHR143W-A	57.3254	140.857	1.28224
YFL052W_YFL052W	0.315348	0.320144	0.00525094
AMD1_YML035C	3.48336	3.75832	0.0858732
PEX4_YGR133W	2.90559	4.01748	0.361422
CNL1_YDR357C	13.7582	46.5714	1.68857
SES1_YDR023W	16.7122	22.6628	0.417872
SOK1_YDR006C	4.90395	6.66485	0.376577
HSP32_YPL280W	0.513228	1.09788	0.471306
FOL1_YNL256W	3.33806	3.55601	0.0707206
TSL1_YML100W	0.330899	16.5067	3.71744
RIX1_YHR197W	5.73314	4.55237	-0.278177
UBP9_YER098W	0.993127	1.65464	0.413482
FIG4_YNL325C	0.934426	2.66141	0.920495
THI13_YDL244W	0.28022	0.0421245	-0.296864
YGL204C_YGL204C	2.54245	8.74057	1.45926
ATG14_YBR128C	1.77957	6.84767	1.4974
HUR1_YGL168W	5.67925	0.537736	-2.11888
THI21_YPL258C	0.607064	0.273731	-0.335367
IRC4_YDR540C	2.05814	5.39535	1.06437
RAP1_YNL216W	3.47809	3.28638	-0.0631223
CST6_YIL036W	3.24711	6.78176	0.873613
ERI1_YPL096C-A	6.01471	6.55882	0.107779
CDA1_YLR307W	0.0651341	0.272031	0.256098
YML119W_YML119W	2.47893	9.69923	1.62079
SAM4_YPL273W	8.39785	17.8853	1.00686
HMLALPHA1_YCL066W	7.66129	1.10323	-2.04198
YIG1_YPL201C	0.0899015	0.0307882	-0.0804498
YLR046C_YLR046C	1.41021	1.47711	0.0394999
YDR316W-A_YDR316W-A	0	0	0
TCD1_YHR003C	7.49582	12.3802	0.655277
MRPL20_YKR085C	12.0704	39.5111	1.63202
TIF5_YPR041W	18.9551	27.4731	0.51284
MTR4_YJL050W	6.69291	5.61924	-0.216866
ATG7_YHR171W	1.10593	3.59746	1.12638
FCF2_YLR051C	19.8133	44.8267	1.13868
SLX8_YER116C	3.4774	4.60169	0.323202
IDH2_YOR136W	9.19055	13.8049	0.538841
MHF1_YOL086W-A	26.7049	25.041	-0.0893582
YBL113C_YBL113C	0.136015	0.0603448	-0.0994488
HIS3_YOR202W	10.2643	4.57006	-1.016
GRX8_YLR364W	3.43299	5.7732	0.611557
VAC7_YNL054W	1.36264	1.27989	-0.051441
RIB7_YBR153W	10.555	14.5445	0.42789
BTN2_YGR142W	2.75243	6.6068	1.01946
IFM1_YOL023W	2.45281	2.89927	0.175433
MTR2_YKL186C	16.0382	39.916	1.2639
AAD15_YOL165C	0.5	0.416667	-0.0824622
GTB1_YDR221W	3.19257	3.47323	0.0934808
MES1_YGR264C	9.28084	8.49057	-0.115392
RPL41A_YDL184C	657.562	2086.69	1.66451
EBS1_YDR206W	3.56291	5.607	0.534043
PTK1_YKL198C	3.33482	0.274554	-1.76598
APL3_YBL037W	2.20728	3.15932	0.374998
SPG3_YDR504C	1.98641	4.92391	0.988137
DAL5_YJR152W	1.61868	1.15661	-0.28007
PUF2_YPR042C	2.94914	3.5712	0.211033
AAC3_YBR085W	0.466312	0.276596	-0.19989
AAT1_YKL106W	7.03291	11.6468	0.654782
DUG2_YBR281C	1.49747	2.62374	0.537008
SAS10_YDL153C	7.23202	9.67401	0.374785
ATG8_YBL078C	4.04455	16.7426	1.81442
RPC53_YDL150W	5.30038	11.4125	0.978288
DNM1_YLL001W	3.07489	5.54766	0.684218
PFK27_YOL136C	6.27979	4.89249	-0.305021
ARB1_YER036C	12.5429	10.7996	-0.198801
UTP5_YDR398W	8.74254	6.07555	-0.461457
FMP41_YNL168C	5.07933	7.05048	0.405163
ORM1_YGR038W	7.96759	14.2454	0.765579
YIL077C_YIL077C	4.5336	7.93281	0.690896
YDR053W_YDR053W	0.101307	0	-0.139217
SPO14_YKR031C	1.66089	2.90981	0.555188
NUP53_YMR153W	3.82834	6.05722	0.547573
DIM1_YPL266W	11.2913	14.2402	0.310236
FEX2_YPL279C	2.82242	1.84635	-0.425374
YPL264C_YPL264C	4.47183	3.4	-0.31452
ECM14_YHR132C	4.01648	5.91071	0.462158
SPR6_YER115C	2.99686	3.30189	0.106104
SGD1_YLR336C	5.13528	5.65849	0.118066
ARX1_YDR101C	7.73535	8.49433	0.120201
APT2_YDR441C	7.43333	2.15455	-1.41867
RPL15B_YMR121C	8.84884	22.6512	1.26389
YLF2_YHL014C	3.59509	7.19785	0.835152
YIL054W_YIL054W	0.548387	0.0483871	-0.562595
ELP6_YMR312W	1.88912	4.87448	1.02383
MSS11_YMR164C	1.56205	2.55935	0.474316
FIT2_YOR382W	1.2197	10.1212	2.32488
RRN5_YLR141W	2.27751	0.997608	-0.714328
SPR2_YOR214C	0.140271	0.00678733	-0.179618
MAD2_YJL030W	4.48039	17.1078	1.72426
STE14_YDR410C	6.40514	22.5375	1.66837
SEC20_YDR498C	4.40847	5.24746	0.208047
YJR096W_YJR096W	2.19783	8.28261	1.53744
ALA1_YOR335C	5.24675	5.62515	0.084846
PKP2_YGL059W	4.28256	6.52791	0.511012
YMR051C_YMR051C	0	0	0
TCB2_YNL087W	3.8992	2.45737	-0.50287
MIP6_YHR015W	0.240942	0.214674	-0.0308667
SAM2_YDR502C	2.18056	3.1142	0.371332
PNC1_YGL037C	4.51479	85.858	3.97728
EAF1_YDR359C	0.890382	0.898868	0.00646225
RFU1_YLR073C	8.49679	9.28205	0.114616
KIN3_YAR018C	3.01045	10.3567	1.50171
CDC11_YJR076C	5.30222	8.06329	0.524176
ADH7_YCR105W	0.216129	0.716129	0.496862
CDC8_YJR057W	10.1429	22.4286	1.07215
CEX1_YOR112W	1.68289	2.5989	0.423769
PRI2_YKL045W	5.13756	5.36244	0.051915
SHG1_YBR258C	7.585	30.26	1.86443
MPC2_YHR162W	72.6579	144.741	0.984497
TKL1_YPR074C	12.719	13.4276	0.072651
YFR020W_YFR020W	1.63274	1.73894	0.0570497
TMA7_YLR262C-A	28.5238	87.6786	1.58671
UBX2_YML013W	3.19064	2.73402	-0.166441
MSB2_YGR014W	3.40589	3.56244	0.0503742
CCH1_YGR217W	1.57321	1.47352	-0.0570028
ULA1_YPL003W	1.95146	5.50728	1.14063
MEU1_YLR017W	12.3558	7.65693	-0.625543
YLR297W_YLR297W	6.22368	12.5175	0.904026
YNL165W_YNL165W	2.00466	3.94255	0.718054
UGX2_YDL169C	0.69	4.54	1.71286
FET4_YMR319C	6.36436	3.77129	-0.626181
PCL2_YDL127W	3.13878	8.8551	1.25167
RPL35B_YDL136W	33.5197	37.1453	0.144086
YOR152C_YOR152C	1.33774	3.61132	0.980068
RRI1_YDL216C	2.40145	6.56812	1.15378
BAP2_YBR068C	29.4511	40.2355	0.437393
CDC14_YFR028C	2.93581	4.25901	0.41813
ANS1_YHR126C	0.655039	0.263566	-0.389364
SOD2_YHR008C	2.92053	11.4305	1.66476
YDR261C-C_YDR261C-C	0.063253	0.158133	0.123315
PHO80_YOL001W	2.49605	2.16798	-0.14216
BUL2_YML111W	3.16953	3.03496	-0.0473285
SOK2_YMR016C	2.06473	0.498124	-1.0326
YKL023W_YKL023W	4.50662	6.24503	0.395825
PEP1_YBL017C	1.99008	1.52461	-0.244122
HSL7_YBR133C	2.42396	0.783357	-0.94107
SMI1_YGR229C	4.73764	9.84341	0.918289
ECM3_YOR092W	2.6953	3.18626	0.17997
SPT10_YJL127C	3.31156	2.58994	-0.264253
YER138W-A_YER138W-A	1.94872	9.67949	1.85668
CSE2_YNR010W	6.84783	20.5522	1.45747
HEM12_YDR047W	4.10131	7.4951	0.735764
JHD2_YJR119C	1.83058	3.62669	0.708879
HAT1_YPL001W	4.22206	9.10588	0.952505
YER078W-A_YER078W-A	1.01613	0	-1.01159
YMR247W-A_YMR247W-A	0	0	0
FRE3_YOR381W	0.89823	0.758112	-0.110628
IFA38_YBR159W	6.88889	18.216	1.28442
YDR249C_YDR249C	4.44086	9.61828	0.964643
MTR3_YGR158C	8.29167	15.3897	0.818781
MNE1_YOR350C	2.81804	4.86634	0.619631
RPB10_YOR210W	41.0565	64.8387	0.646609
TPO5_YKL174C	4.10563	6.5	0.554801
SHM2_YLR058C	7.15995	6.89547	-0.0475358
SFP1_YLR403W	3.06373	3.61311	0.182932
ADE16_YLR028C	5.21058	8.11826	0.55403
CTS1_YLR286C	2.28447	6.56505	1.20369
MTF2_YDL044C	4.0991	9.33934	1.01983
CHK1_YBR274W	2.10612	4.50408	0.825387
YEL032C-A_YEL032C-A	0.12931	0	-0.175442
SER3_YER081W	10.904	5.20498	-0.939952
SPT21_YMR179W	2.69608	3.87166	0.398417
BXI1_YNL305C	3.85338	11.1898	1.32862
KGD2_YDR148C	2.71138	6.33469	0.982779
YHC3_YJL059W	1.54801	2.39344	0.413379
IES6_YEL044W	15.519	24.419	0.621779
ASG1_YIL130W	4.65851	4.93023	0.0676673
YGL108C_YGL108C	6.28676	32.3015	2.19224
SEF1_YBL066C	2.35962	2.08517	-0.122947
PIN4_YBL051C	2.88571	5.16857	0.666757
PIB2_YGL023C	2.59191	3.22304	0.23353
MEK1_YOR351C	0.155606	0.0114416	-0.192237
YFR035C_YFR035C	3.31624	0.123932	-1.94122
YDR042C_YDR042C	2.44293	0.980978	-0.797426
RFC2_YJR068W	4.81379	9.4	0.839032
SFA1_YDL168W	7.90059	7.5816	-0.0526545
GAL1_YBR020W	0.139752	0.10352	-0.046607
KNH1_YDL049C	5.58981	2.79854	-0.79479
FUN30_YAL019W	2.86867	2.17892	-0.283305
VPS52_YDR484W	2.87299	4.5975	0.531335
RAD23_YEL037C	4.10769	7.64615	0.759387
YDL114W_YDL114W	0.139442	0	-0.188328
FUS1_YCL027W	0.390464	2.75644	1.4338
UBX7_YBR273C	2.55882	7.1634	1.19777
ARC15_YIL062C	8.93421	85.4298	3.12105
RPM2_YML091C	2.29552	3.17758	0.342163
YCL021W-A_YCL021W-A	0.594595	0.990991	0.320297
PSK1_YAL017W	0.872396	2.00043	0.680286
NDD1_YOR372C	3.46296	5.04282	0.437221
USE1_YGL098W	3.3	11.455	1.53432
CWC2_YDL209C	5.08088	16.5643	1.5303
CLN1_YMR199W	4.75224	16.6794	1.61987
PEX6_YNL329C	1.47591	1.51767	0.024128
CDC39_YCR093W	3.91307	4.64159	0.199479
ADE4_YMR300C	10.6919	18.4726	0.735937
YLR159C-A_YLR159C-A	0	0	0
MATALPHA2_YCR039C	10.3167	16.19	0.60312
PAM18_YLR008C	11.2705	38.4075	1.68327
PFK26_YIL107C	1.21676	1.59465	0.227087
RGI2_YIL057C	0.115385	0.149573	0.0435564
MRM2_YGL136C	3.23247	6.38007	0.802135
MAS2_YHR024C	5.16332	5.96106	0.175599
YPS1_YLR120C	9.21949	6.31201	-0.482983
ZPR1_YGR211W	8.34932	7.72192	-0.100215
YPR089W_YPR089W	3.24059	2.5746	-0.246485
YAP1_YML007W	3.36471	8.4098	1.10828
YEL030C-A_YEL030C-A	0.769608	0	-0.82343
YPL039W_YPL039W	3.16221	11.292	1.56229
YGL041C-B_YGL041C-B	0.625	0.1125	-0.546634
MSH1_YHR120W	1.66344	1.85775	0.101589
THI7_YLR237W	2.77759	1.29348	-0.71993
SLA1_YBL007C	3.33589	4.17673	0.255711
RPL22B_YFL034C-A	36.5073	28.0829	-0.367
ART5_YGR068C	2.67014	2.27199	-0.165666
YNR064C_YNR064C	0.116487	0.132616	0.0206924
PAU24_YBR301W	0.0434783	0	-0.0614005
IRC15_YPL017C	1.44557	1.7962	0.193298
GTR2_YGR163W	3.44308	5.12923	0.464147
GLO1_YML004C	10.1071	42.5395	1.97084
TRS85_YDR108W	1.5008	1.84807	0.187593
ERG2_YMR202W	14.3848	20.5314	0.484936
MAL12_YGR292W	0.0527888	0.0249004	-0.0387324
SFL1_YOR140W	2.61738	1.85675	-0.34057
SPC97_YHR172W	1.60283	1.29285	-0.182942
SLM6_YBR266C	0.0361111	0	-0.0511787
BUD16_YEL029C	4.53806	15.1401	1.5432
PIK1_YNL267W	2.94451	2.36157	-0.230713
TGL2_YDR058C	2.60554	5.81661	0.91884
SSP120_YLR250W	7.77062	32.6263	1.93884
CUP1-1_YHR053C	43.1184	127.461	1.54187
SDA1_YGR245C	4.94491	4.06678	-0.230586
CCP1_YKR066C	2.99251	8.10861	1.18994
YNL040W_YNL040W	2.63733	3.988	0.45558
YIP5_YGL161C	5.41604	26.3153	2.08995
CFD1_YIL003W	5.29536	10.7975	0.906117
YMR105W-A_YMR105W-A	0.269231	0.369231	0.109411
NOC4_YPR144C	13.2929	8.36465	-0.610005
VTS1_YOR359W	4.32084	4.90749	0.150891
AGP3_YFL055W	0.577839	0.112637	-0.503966
YDR524W-C_YDR524W-C	2.94286	0	-1.97924
ROM1_YGR070W	1.54904	1.86106	0.166595
TIM13_YGR181W	3.17808	9.93151	1.38758
SUV3_YPL029W	2.16694	3.47286	0.498108
MSL5_YLR116W	4.81069	3.58382	-0.342162
CBS2_YDR197W	3.95989	9.01719	1.0141
MGM101_YJR144W	14.6816	22.6368	0.591966
MMT2_YPL224C	2.4	3.61446	0.440626
COX10_YPL172C	1.70274	5.83085	1.33764
ADH3_YMR083W	10.1446	14.6807	0.49265
PIL1_YGR086C	11.1939	28.6918	1.28391
TPP1_YMR156C	0.850254	4.38071	1.54007
SCH9_YHR205W	2.94538	3.60154	0.22195
YOR1_YGR281W	1.56701	2.55717	0.470645
ARE1_YCR048W	1.93006	1.2286	-0.394793
FAS1_YKL182W	6.45251	3.71641	-0.660038
PEX19_YDL065C	6.32218	13.5188	0.987581
ARR3_YPR201W	0.27327	0.443914	0.181447
DLT1_YMR126C	4.20031	11.7339	1.29201
RSM24_YDR175C	4.66538	10.5615	1.02909
BNA7_YDR428C	3.89916	4.27101	0.105545
FIR1_YER032W	1.08124	1.08789	0.00460027
RPS30B_YOR182C	22.5029	43.2328	0.912278
XKS1_YGR194C	0.811133	3.9493	1.45033
PAC10_YGR078C	21.2835	18.9016	-0.163091
SOL3_YHR163W	14.442	9.53623	-0.551503
YMR265C_YMR265C	3.74294	4.59322	0.237898
SUC2_YIL162W	1.03361	0.616597	-0.331086
ODC2_YOR222W	15.0226	4.97325	-1.42352
RTG3_YBL103C	3.06048	4.70027	0.489378
YLR358C_YLR358C	0.139474	0.0157895	-0.165766
SLD2_YKL108W	2.81414	2.375	-0.176472
YML040W_YML040W	0.0873494	0.170181	0.105916
SEN15_YMR059W	12.8048	31.6095	1.24013
GPI11_YDR302W	5.51059	16.9492	1.46305
ESC8_YOL017W	1.99308	3.15311	0.472563
NAM2_YLR382C	1.71597	2.34236	0.299399
YBR242W_YBR242W	8.5142	16.3438	0.866261
HAP3_YBL021C	3.20588	12.3529	1.66668
PRE1_YER012W	10.4059	36.1118	1.7021
GAS5_YOL030W	6.32584	3.3382	-0.755897
HRI1_YLR301W	7.2217	25.0165	1.66192
STN1_YDR082W	3.98499	5.49654	0.38208
YKL068W-A_YKL068W-A	31.9661	156.805	2.25909
LOA1_YPR139C	3.61777	8.18182	0.991584
HUL5_YGL141W	1.77785	3.74395	0.772122
YOR231C-A_YOR231C-A	0.0855263	0.0855263	0
HEH2_YDR458C	3.65453	6.3622	0.661503
AFT2_YPL202C	4.31138	6.42665	0.483625
NPA3_YJR072C	7.4751	6.64176	-0.149324
AVL9_YLR114C	5.13997	4.86408	-0.0663268
HST1_YOL068C	7.4805	10.0149	0.377235
YPR071W_YPR071W	4.11795	5.81795	0.413772
CIA1_YDR267C	4.125	7.55714	0.739577
MPS3_YJL019W	1.81913	0.686553	-0.741172
RCK2_YLR248W	3.48753	11.2526	1.4491
HIS6_YIL020C	5.64253	9.08597	0.602545
MTQ1_YNL063W	4.73715	6.32806	0.353097
HSP33_YOR391C	0.109626	0.283422	0.209923
DUG1_YFR044C	2.98963	4.31797	0.414621
BUD27_YFL023W	3.96857	4.9619	0.262942
TAO3_YIL129C	1.08372	1.2766	0.127718
TBS1_YBR150C	2.63889	8.4197	1.37218
MNN10_YDR245W	6.83019	18.4261	1.31088
YGL176C_YGL176C	2.05071	3.50913	0.563703
TCP1_YDR212W	7.17773	14.1953	0.893853
RTP1_YMR185W	3.30268	4.19565	0.272071
OST2_YOR103C	8.58042	24.2203	1.39642
GWT1_YJL091C	6.85577	7.96442	0.190458
RRG1_YDR065W	3.42069	5.20172	0.488398
YPK1_YKL126W	2.11375	4.60966	0.84926
SEC63_YOR254C	7.914	15.6172	0.898533
ENO2_YHR174W	42.7247	50.3146	0.23092
RPS1A_YLR441C	40.0995	42.4539	0.0803638
YDR182W-A_YDR182W-A	3.51587	0.515873	-1.57486
DCV1_YFR012W	0.237288	0.0275424	-0.267984
LDH1_YBR204C	1.16717	5.08584	1.48965
YLR283W_YLR283W	3.53462	10.0615	1.2865
BUD13_YGL174W	1.86943	3.34713	0.599302
ENP2_YGR145W	5.39103	4.96154	-0.100363
YDR061W_YDR061W	3.42972	6.12097	0.684857
PMT6_YGR199W	3.16867	4.12718	0.298575
PDR3_YBL005W	2.01967	0.99235	-0.599921
YNL018C_YNL018C	0.0405983	0.0213675	-0.0269112
YIL108W_YIL108W	3.1027	2.73874	-0.134023
RPB7_YDR404C	5.37821	10.8237	0.890461
CCZ1_YBR131W	1.58126	2.99834	0.631326
ASE1_YOR058C	2.18215	2.76327	0.241985
SEA4_YBL104C	3.13115	2.87939	-0.0907124
RXT2_YBR095C	4.54491	11.8174	1.20886
MIS1_YBR084W	5.45202	2.79293	-0.766438
YCR095W-A_YCR095W-A	2.82075	2.36792	-0.181998
DDR48_YMR173W	0.864672	19.2792	3.44301
TOR2_YKL203C	1.02543	1.29723	0.181666
MCH2_YKL221W	0.0742972	0.0431727	-0.0424151
IPI1_YHR085W	7.83074	17.6284	1.0769
RAX1_YOR301W	4.1	3.59844	-0.149354
UGA4_YDL210W	0.184654	0.0531197	-0.169797
CDC37_YDR168W	4.76559	14.4165	1.41893
MRS4_YKR052C	3.63386	17.9803	2.03422
KRI1_YNL308C	8.4029	8.12174	-0.0437966
HAL9_YOL089C	2.11184	3.38871	0.496027
LCB4_YOR171C	4.55344	6.15267	0.365102
PCL7_YIL050W	2.43004	8.04938	1.39959
TRX1_YLR043C	28.4611	141.8	2.27711
CRS5_YOR031W	7.06604	4.39623	-0.579909
ATP1_YBL099W	5.2505	9.05347	0.685651
ADE13_YLR359W	3.20023	4.54514	0.400755
YNL054W-A_YNL054W-A	0.15625	0.0714286	-0.109918
HES1_YOR237W	0.237705	0.333333	0.10737
BMS1_YPL217C	4.7608	4.96136	0.0493743
NRM1_YNR009W	2.91899	5.8352	0.802499
HOS2_YGL194C	5.19948	7.88976	0.519999
COX12_YLR038C	32.1544	59.8309	0.875603
VAM3_YOR106W	3.29722	9.09722	1.23248
YMR030W-A_YMR030W-A	1.7598	4.61765	1.0254
YJR056C_YJR056C	5.99704	15.8757	1.27013
TAF9_YMR236W	13.3798	28.0913	1.01655
HVG1_YER039C	2.56175	4.29084	0.570908
HEM13_YDR044W	1.44487	1.88973	0.241181
DAL82_YNL314W	4.08239	3.92614	-0.0450495
YLR118C_YLR118C	1.80296	6.39901	1.40038
IMD1_YAR073W	1.86297	0.708455	-0.744822
YDR387C_YDR387C	1.88235	1.48841	-0.212021
PCI8_YIL071C	1.4976	4.1307	1.03861
ALR1_YOL130W	3.08333	1.33046	-0.809133
STB3_YDR169C	1.64738	2.79614	0.519968
YLR157C-C_YLR157C-C	0	0	0
PDA1_YER178W	2.74153	7.68785	1.21537
YDR514C_YDR514C	9.78364	8.62929	-0.163343
FLO11_YIR019C	0.207707	0.0037594	-0.266857
RQC1_YDR333C	5.42055	5.42616	0.00126181
YMR210W_YMR210W	3.50394	6.27822	0.692398
YDR124W_YDR124W	1.02308	0.307692	-0.629528
KTR2_YKR061W	6.43421	2.33421	-1.15683
YOR338W_YOR338W	3.9625	4.61964	0.179411
DOT6_YER088C	3.00295	2.20236	-0.321928
YRF1-5_YLR467W	0.341781	0.283852	-0.0636703
YML116W-A_YML116W-A	3.01333	3.88	0.28208
YPL283W-A_YPL283W-A	0	0	0
OLI1_Q0130	22.0511	37.9148	0.75548
YDR115W_YDR115W	11.1944	51.1722	2.09706
MRS2_YOR334W	2.33976	5.57229	0.976652
GND2_YGR256W	0.155422	1.90602	1.33063
AGC1_YPR021C	1.2413	3.28752	0.935808
PCK1_YKR097W	0.43129	0.192389	-0.263461
YOL038C-A_YOL038C-A	8.13158	40	2.16669
SPG4_YMR107W	0.138889	2.88194	1.76915
YHP1_YDR451C	9.15415	3.83597	-1.07019
VAC17_YCL063W	3.90758	6.18939	0.55086
SOP4_YJL192C	5.2797	9.73762	0.773907
ATP3_YBR039W	4.36015	10.5153	1.10321
YHR177W_YHR177W	1.44348	0.0956522	-1.15715
DAL1_YIR027C	0.372629	0.261518	-0.121781
ERV46_YAL042W	6.88651	7.58882	0.123072
NAS2_YIL007C	4.81977	10.1395	0.936656
VMA13_YPR036W	12.4082	13.9237	0.154493
DFG16_YOR030W	2.65905	3.03291	0.140351
SVP26_YHR181W	8.06751	20.019	1.21291
ACM1_YPL267W	5.23022	22.8849	1.93874
GAL11_YOL051W	2.32044	2.67372	0.145869
CCT6_YDR188W	11.25	15.639	0.441789
ZRC1_YMR243C	8.02118	11.2659	0.443264
YAL067W-A_YAL067W-A	0	0	0
YNR034W-A_YNR034W-A	0.520548	14.0068	3.30296
YEL023C_YEL023C	0.916388	0.62709	-0.236095
LAP2_YNL045W	2.11156	4.48796	0.818634
KAR3_YPR141C	2.14534	3.90676	0.641557
YJR061W_YJR061W	0.957433	0.173443	-0.738215
SHQ1_YIL104C	4.70685	6.51396	0.396878
GRC3_YLL035W	2.77117	2.73874	-0.012461
YHR214C-C_YHR214C-C	0.0286885	0	-0.0408062
POP3_YNL282W	12.23	10.6467	-0.183896
SPP382_YLR424W	1.84746	3.47119	0.650983
ALG7_YBR243C	1.94311	1.81182	-0.0658378
URC2_YDR520C	2.32521	5.90401	1.05399
YFL064C_YFL064C	0.659864	0.789116	0.108182
RNH1_YMR234W	2.62186	2.60932	-0.00500564
VID27_YNL212W	2.53328	4.28971	0.58218
MED11_YMR112C	3.65116	11.25	1.39712
VAM7_YGL212W	4.89055	5.45274	0.131509
TIM10_YHR005C-A	37.3988	131.28	1.78446
YHL009W-A_YHL009W-A	1.30631	2.25676	0.497852
LCB3_YJL134W	3.05	6.09	0.807864
FMP27_YLR454W	1.24314	1.71275	0.274235
YJL127C-B_YJL127C-B	28.0089	31.9464	0.183625
YOR105W_YOR105W	4.28736	5.18391	0.225972
VPS41_YDR080W	2.07833	2.79889	0.303428
MNR2_YKL064W	2.9417	1.91191	-0.43685
SNF12_YNR023W	2.66287	4.42938	0.567814
YBL096C_YBL096C	0.146067	0	-0.196692
VIK1_YPL253C	1.76373	2.25196	0.234696
VPS63_YLR261C	2.69333	15.0533	2.11988
YBR096W_YBR096W	4.30044	25.3904	2.31583
NUP85_YJR042W	4.84063	7.10498	0.472684
CCM1_YGR150C	2.05379	3.00897	0.392628
YDR089W_YDR089W	2.18045	2.85338	0.276894
SMD1_YGR074W	16.0146	13.8204	-0.199187
CCW14_YLR390W-A	11.2333	6.92889	-0.625627
ATG1_YGL180W	0.806258	2.79161	1.06981
DOG2_YHR043C	2.72581	6.1129	0.932886
SNT309_YPR101W	13.5478	52.0846	1.86749
MRPS9_YBR146W	4.86406	19.1359	1.7798
KCS1_YDR017C	3.62185	2.46218	-0.416787
AFR1_YDR085C	1.52743	2.85759	0.610033
DIA4_YHR011W	2.15741	3.97222	0.65515
NOP4_YPL043W	8.6457	7.77149	-0.137065
YPD1_YDL235C	13.588	31.3908	1.1508
YLR278C_YLR278C	3.14	1.90884	-0.509188
RCK1_YGL158W	0.154321	1.9	1.32901
DIC1_YLR348C	5.09375	4.82143	-0.0659571
TFG1_YGR186W	3.98682	9.33773	1.05173
FRT2_YAL028W	0.819378	1.38397	0.389922
NHP10_YDL002C	7.00365	24.9635	1.69776
BMH2_YDR099W	6.06532	13.7387	1.06079
YJL213W_YJL213W	2.60878	0.812977	-0.99315
CAF120_YNL278W	1.82759	0.869093	-0.597232
MDG1_YNL173C	2.04587	12.9541	2.19577
SPH1_YLR313C	2.62125	1.65127	-0.449803
SKY1_YMR216C	5.89782	9.90285	0.660492
YER039C-A_YER039C-A	7.60294	9.35294	0.267139
PWP1_YLR196W	9.20473	9.09671	-0.0153534
FKS3_YMR306W	0.133643	0.0412551	-0.122643
YBR085C-A_YBR085C-A	21.1071	70.35	1.6904
RAD59_YDL059C	1.27778	6.27193	1.67471
SCD5_YOR329C	2.15616	1.99099	-0.077545
VMR1_YHL035C	0.837757	1.69608	0.55292
MRP4_YHL004W	2.70847	4.98697	0.691002
TDA4_YJR116W	1.32653	0.35102	-0.784131
RDH54_YBR073W	7.00972	6.73964	-0.049485
UTP6_YDR449C	11.9921	18.1877	0.562542
ASM4_YDL088C	4.20833	6.74286	0.572044
HPC2_YBR215W	2.05794	2.36266	0.137043
PPM1_YDR435C	1.95819	3.59233	0.634514
CBK1_YNL161W	2.89027	3.14071	0.0900088
SLC1_YDL052C	6.35316	4.33643	-0.462489
THI5_YFL058W	0.114815	0.087037	-0.036403
COS6_YGR295C	5.51639	6.18306	0.140525
SMC2_YFR031C	2.25822	1.87171	-0.182175
YMR144W_YMR144W	3.08835	4.39759	0.400796
YDR161W_YDR161W	8.65246	16.8705	0.888611
GPP2_YER062C	4.5285	16.5855	1.66943
ATG15_YCR068W	1.46859	0.777487	-0.473846
MAK3_YPR051W	26.516	29.676	0.15684
CDC50_YCR094W	2.46598	6.18343	1.05141
MCP2_YLR253W	2.36603	3.10549	0.286503
RDL1_YOR285W	10.3197	94.8238	3.08155
HIF1_YLL022C	2.84733	2.44275	-0.160296
HAP2_YGL237C	1.39939	2.96951	0.726294
HTD2_YHR067W	4.20299	2	-0.794379
PNT1_YOR266W	3.41022	10.3163	1.35948
TCM62_YBR044C	3.43077	3.67033	0.0759672
TRM1_YDR120C	8.64432	9.85227	0.170246
RGR1_YLR071C	3.89211	4.33133	0.124036
VTC4_YJL012C	5.21667	4.99444	-0.0525152
NSA2_YER126C	17.3782	34.5311	0.951083
FAA4_YMR246W	7.02437	4.73014	-0.485816
COQ9_YLR201C	1.94239	3.5535	0.629988
PHO85_YPL031C	8.08039	6.68627	-0.24047
SAP185_YJL098W	4.38176	4.82471	0.114106
AKL1_YBR059C	1.72461	2.61171	0.406631
VMA7_YGR020C	12.0591	43.3011	1.76228
MSR1_YHR091C	2.33396	2.64717	0.12954
YPS6_YIR039C	0.568898	0.983268	0.338128
SMA2_YML066C	0.168155	0.014881	-0.202921
PLM2_YDR501W	0.704762	0.852381	0.119811
TOP2_YNL088W	2.14405	2.55551	0.17743
SHB17_YKR043C	11.5749	8.6087	-0.388132
MSG5_YNL053W	5.03377	3.08052	-0.564306
RGP1_YDR137W	2.27455	4.6	0.774132
URH1_YDR400W	2.1495	4.04983	0.681112
SWC5_YBR231C	6.24277	38.0029	2.42897
YFH1_YDL120W	13.5963	18.2074	0.39606
UTP7_YER082C	5.64838	9.00873	0.590184
ECM34_YHL043W	0.0746753	0	-0.103901
PCD1_YLR151C	0.75945	3.2354	1.26737
ATG18_YFR021W	1.43593	2.06784	0.33275
GTR1_YML121W	8.3913	16.0525	0.860589
YNL033W_YNL033W	0.133333	0.2	0.0824622
CDC25_YLR310C	2.58759	2.65511	0.0268991
PDC6_YGR087C	0.504357	0.160131	-0.37486
LSC2_YGR244C	2.125	14.3194	2.29344
ZRT1_YGL255W	70.9402	116.314	0.705504
NCE103_YNL036W	4.58611	11.9583	1.21396
INM1_YHR046C	9.0562	9.42248	0.0516132
DRE2_YKR071C	12.3861	11.4804	-0.101071
ERP4_YOR016C	3.22727	10.952	1.49946
SPT4_YGR063C	20.1747	94.247	2.16933
ORC1_YML065W	1.75804	2.12587	0.180615
HAL1_YPR005C	3.51078	1.20905	-1.02995
SWD1_YAR003W	5.15013	7.89142	0.531796
HSV2_YGR223C	1.87252	3.11756	0.519473
ECM12_YHR021W-A	1.21739	0.945652	-0.18861
COS4_YFL062W	1.76872	2.80348	0.458101
PPA2_YMR267W	3.94444	9.22605	1.04837
NOG1_YPL093W	11.4327	8.42982	-0.398842
PET191_YJR034W	6.41333	30.98	2.10898
APJ1_YNL077W	2.64269	10.3986	1.64578
CDC60_YPL160W	6.21935	6.05	-0.0342467
YGL185C_YGL185C	2.17833	5.36	1.00076
NHX1_YDR456W	2.54552	3.81791	0.442408
ZRT3_YKL175W	6.5625	8.66164	0.353405
CDC55_YGL190C	3.91014	9.78802	1.13559
YMR262W_YMR262W	2.42857	3.32563	0.335303
RAS1_YOR101W	11.875	12.8146	0.10162
COG7_YGL005C	3.40042	12.6229	1.63032
ESBP6_YNL125C	2.96772	1.90149	-0.451514
APN2_YBL019W	2.3593	2.0407	-0.143759
QDR3_YBR043C	4.35092	5.82998	0.352095
BRE4_YDL231C	4.03819	2.25099	-0.632027
CUE4_YML101C	3.29054	18.3243	2.17119
AIM26_YKL037W	0.25	0	-0.321928
RFC4_YOL094C	3.3797	11.2481	1.48366
VPS20_YMR077C	6.66234	26.711	1.8546
REC8_YPR007C	0.196589	0.067325	-0.164928
YIL067C_YIL067C	1.53025	3.4605	0.817926
ILV2_YMR108W	8.12795	6.53085	-0.277477
HCA4_YJL033W	6.36394	8.23122	0.326043
COY1_YKL179C	5.58142	10.0772	0.751128
NAN1_YPL126W	9.26718	8.00954	-0.188514
YEF1_YEL041W	1.48068	2.51087	0.501095
SIP2_YGL208W	1.66376	2.3554	0.333019
PRP19_YLL036C	5.30563	5.61125	0.068284
RPC19_YNL113W	15.6489	41.5319	1.35312
BAS1_YKR099W	3.5324	2.0289	-0.581483
PGD1_YGL025C	5.77155	9.60776	0.647561
SEC66_YBR171W	6.57102	27.3949	1.90707
MED2_YDL005C	4.60932	9.74014	0.937116
HHT2_YNL031C	40.81	82.885	1.00456
MBP1_YDL056W	2.90252	5.04403	0.631105
NDI1_YML120C	4.55172	7.98768	0.695014
FRE5_YOR384W	0.0847458	0.14661	0.080018
SPA2_YLL021W	1.9224	1.78635	-0.0687778
UFD1_YGR048W	4.23843	11.9413	1.30477
DCP1_YOL149W	8.74074	43.1772	2.1812
COX14_YML129C	36.7941	66.7941	0.842998
YBR220C_YBR220C	1.9574	3.06694	0.459612
PDR12_YPL058C	1.96258	1.25066	-0.396506
ZPS1_YOL154W	0.925847	2.22246	0.742668
MCX1_YBR227C	1.92353	3.70588	0.686754
PAB1_YER165W	8.60087	6.70282	-0.317778
BIO5_YNR056C	0.55339	0.138136	-0.448747
EGT2_YNL327W	4.49234	13.2626	1.37674
ORT1_YOR130C	4.0874	10.0772	1.1226
YJL181W_YJL181W	3.03033	8.45404	1.23003
PRM7_YDL039C	1.4193	0.942596	-0.316605
BIM1_YER016W	3.6004	5.98594	0.602695
INA17_YPL099C	3.06803	11.6939	1.64173
ATG2_YNL242W	0.650213	1.06072	0.320499
MIM2_YLR099W-A	5.40385	9.68269	0.738265
FET3_YMR058W	5.59579	14.9224	1.27144
MON2_YNL297C	2.06522	2.81126	0.31428
LDS1_YAL018C	0.0766962	0.00147493	-0.104485
AVO1_YOL078W	2.81257	4.27288	0.467827
WBP1_YEL002C	4.04937	9.81392	1.09872
SSY5_YJL156C	3.06404	3.76683	0.230116
STE50_YCL032W	2.64854	5.73849	0.885109
YMR166C_YMR166C	1.93814	2.58591	0.287434
YNL146C-A_YNL146C-A	1.52143	33.1071	3.75776
YDR034C-A_YDR034C-A	0.433333	0.0333333	-0.472068
MNN9_YPL050C	4.40396	7.8125	0.705533
SMT3_YDR510W	7.31944	11.9444	0.637774
TMA10_YLR327C	1.58824	69.5294	4.76818
YPL277C_YPL277C	2.22846	0.416449	-1.18857
PUT1_YLR142W	7.18579	1.42394	-1.75577
YPL257W_YPL257W	2.86935	2.54523	-0.126212
LCL2_YLR104W	8.67568	22.509	1.28078
SSU72_YNL222W	27.8654	33.5082	0.257601
YKR051W_YKR051W	1.93932	7.14806	1.47097
GCD7_YLR291C	5.83819	14.7624	1.2048
VBA2_YBR293W	4.18008	6.15594	0.466166
BER1_YLR412W	6.56444	4.92889	-0.351472
SAP155_YFR040W	4.07186	12.817	1.44586
DSE4_YNR067C	3.26779	7.89904	1.06016
MLF3_YNL074C	2.06267	2.47075	0.180456
FUR4_YBR021W	4.38349	3.21759	-0.352121
UNG1_YML021C	2.86871	5.14388	0.6673
KRE29_YER038C	2.25059	2.35176	0.0442201
YHR007C-A_YHR007C-A	3.22414	2.19828	-0.401363
FCY22_YER060W-A	1.39599	1.34763	-0.0294155
RAD24_YER173W	2.66792	2.12075	-0.233069
SPR1_YOR190W	0.220052	0.152344	-0.0823716
GSF2_YML048W	4.09824	11.2845	1.26876
SHE3_YBR130C	4.6935	12.7508	1.27213
NOT5_YPR072W	5.10451	8.90261	0.697933
YFR012W-A_YFR012W-A	0	0	0
YHK8_YHR048W	2.38889	0.518162	-1.15849
SHU1_YHL006C	4.19811	2.08019	-0.754969
SBP1_YHL034C	4.34826	13.6766	1.45638
RPL12B_YDR418W	26.5444	38.7259	0.528319
TOS4_YLR183C	2.14536	2.901	0.310618
INA22_YIR024C	2.38957	12.4509	1.98853
BUD5_YCR038C	1.67421	2.21063	0.263742
HPF1_YOL155C	0.381533	0.232869	-0.164251
GEF1_YJR040W	1.54953	2.74763	0.555748
IRC18_YJL037W	0.241573	0.929775	0.636264
LPL1_YOR059C	9.73907	15.662	0.633688
PAU19_YMR325W	0	0	0
SLH1_YGR271W	2.0296	2.50199	0.20905
RBG2_YGR173W	8.56788	12.9189	0.540771
ATO2_YNR002C	0.847826	0.986166	0.104157
AIM20_YIL158W	5.68182	19.7133	1.63224
IST2_YBR086C	2.58276	3.91092	0.454922
YLR361C-A_YLR361C-A	3.15625	20.1875	2.34986
STI1_YOR027W	5.65012	17.9566	1.51125
ISD11_YER048W-A	19.5405	91.2432	2.16697
DNA2_YHR164C	1.13043	1.57875	0.275526
CWC22_YGR278W	3.68936	6.59787	0.696204
ATP6_Q0085	0.205382	0.498584	0.314109
EAP1_YKL204W	2.87875	4.694	0.553848
MRPL28_YDR462W	8.27368	34.8684	1.9515
ZDS1_YMR273C	1.97822	3.10345	0.462386
JJJ2_YJL162C	2.019	2.64727	0.272744
YMR175W-A_YMR175W-A	0.564935	1.05844	0.39545
YLL054C_YLL054C	1.16564	1.12299	-0.0286927
PSA1_YDL055C	33.1234	50.0281	0.58053
TEF1_YPR080W	126.627	66.1622	-0.926216
SMX2_YFL017W-A	9.77049	62.5492	2.56079
YOL019W_YOL019W	3.68958	2.85144	-0.28406
SOH1_YGL127C	4.98352	30.8352	2.41156
PDR8_YLR266C	1.87333	2.89111	0.437457
HUA1_YGR268C	2.39683	1.95238	-0.202308
RPL8A_YHL033C	33.1114	34.7418	0.0673597
ECM4_YKR076W	0.369338	3.02265	1.55467
STR2_YJR130C	3.18773	5.17125	0.559394
MIT1_YEL007W	4.10978	6.79797	0.609838
NGL2_YMR285C	4.2131	4.72024	0.133935
YMC2_YBR104W	11.1032	13.7562	0.285935
KEL3_YPL263C	5.41788	6.0104	0.127399
SHC1_YER096W	0.56541	0.968958	0.330891
MET18_YIL128W	3.45306	2.66508	-0.28095
TFB1_YDR311W	3.19618	5.96982	0.732046
CAB3_YKL088W	4.6	6.14675	0.351861
AIM22_YJL046W	3.89859	9.51127	1.1015
ECM22_YLR228C	1.42142	1.04854	-0.241258
YER053C-A_YER053C-A	100.58	58.8182	-0.763954
TMA19_YKL056C	175.049	277.887	0.663703
EGD1_YPL037C	19.6182	37.8455	0.913829
PFA5_YDR459C	2.85143	5.13	0.670493
SNX3_YOR357C	16.0871	44.1364	1.40138
SWM2_YNR004W	4.61154	3.22308	-0.410102
CHS1_YNL192W	4.7512	7.15628	0.504049
MNP1_YGL068W	11.5596	46.5894	1.92185
YNL339W-B_YNL339W-B	0	0	0
YKL096C-B_YKL096C-B	0	0.125	0.169925
YDL157C_YDL157C	13.4	71.6053	2.33401
SGT2_YOR007C	9.10153	23.1034	1.25467
VPS53_YJL029C	2.89896	3.1471	0.0890144
VID24_YBR105C	4.24911	7.76512	0.739702
SLX5_YDL013W	2.97483	4.83295	0.553334
RAD7_YJR052W	3.49038	5.86218	0.611828
EMP24_YGL200C	8.8	39.5857	2.05012
YNL194C_YNL194C	0.039924	2.53042	1.76336
SWM1_YDR260C	4.95299	10.5684	0.9585
RRP12_YPL012W	5.61887	3.69782	-0.494594
EDE1_YBL047C	2.8188	3.46851	0.226674
VPS1_YKR001C	4.09933	5.31469	0.308404
HXT17_YNR072W	0.0258007	0.0142349	-0.0163587
YLR157W-E_YLR157W-E	0	0	0
RPB5_YBR154C	26.907	60.8401	1.14792
PRM4_YPL156C	2.72318	3.15021	0.156652
ELM1_YKL048C	2.38324	4.64595	0.738811
BBC1_YJL020C	1.14924	4.36713	1.32032
SYH1_YPL105C	5.57222	4.45397	-0.269075
SYM1_YLR251W	1.81347	17.7927	2.73975
DAM1_YGR113W	4.23705	6.12749	0.444639
PMA1_YGL008C	22.5571	18.4379	-0.277288
SRB6_YBR253W	11.5926	68.8951	2.47262
TUB4_YLR212C	4.16951	4.07683	-0.0261004
PET18_YCR020C	3.65026	3.1943	-0.148881
YDR340W_YDR340W	1.5	1.28866	-0.127425
YJR141W_YJR141W	4.21034	5.53793	0.327455
VMA22_YHR060W	6.35656	17.0205	1.29254
BCP1_YDR361C	8.20726	12.9637	0.600834
TAE2_YPL009C	3.4329	4.83806	0.397238
CRZ1_YNL027W	2.74715	4.03707	0.426792
AQR1_YNL065W	8.67291	36.0374	1.93696
YNL211C_YNL211C	6.18354	9.81646	0.59046
CBP2_YHL038C	2.62059	6.07255	0.966006
MUK1_YPL070W	2.06615	2.91926	0.354154
MDY2_YOL111C	3.90972	7.22222	0.743887
PPH3_YDR075W	6.61314	12.5584	0.832623
NTF2_YER009W	18.686	62.3636	1.68649
ESC1_YMR219W	1.85396	2.14337	0.139344
MOB2_YFL034C-B	3.52083	5.67045	0.561196
STS1_YIR011C	12.802	24.1878	0.867841
PRC1_YMR297W	4.22299	10.8989	1.18787
REV7_YIL139C	2.9569	3.86853	0.299118
CHL4_YDR254W	1.11965	4.0869	1.26296
RPL18B_YNL301C	45.9461	20.4529	-1.12984
AEP3_YPL005W	1.98728	3.4726	0.582282
ARC1_YGL105W	7.77482	16.9007	1.02857
WHI4_YDL224C	3.53931	4.87751	0.372734
PXA2_YKL188C	1.30759	0.721379	-0.42282
UTP22_YGR090W	2.92602	3.42736	0.173378
MSN4_YKL062W	3.40495	6.85446	0.834385
ERG28_YER044C	11.2534	14.2842	0.31886
ATP11_YNL315C	4.69028	11.1964	1.09988
LDB18_YLL049W	5.44675	8.55621	0.567868
URA1_YKL216W	20.0442	53.3551	1.369
CIS3_YJL158C	17.4897	41.241	1.19192
NBP2_YDR162C	5.73653	20.7365	1.69004
YCR024C-B_YCR024C-B	10.284	18.176	0.765023
YIH1_YCR059C	5.2983	3.39773	-0.518203
YDL183C_YDL183C	1.60079	4.16798	0.990651
PET10_YKR046C	19.3233	1.88372	-2.81713
GID7_YCL039W	2.13976	2.25347	0.0513274
EMP65_YER140W	4.03807	11.3467	1.29318
BTS1_YPL069C	3.26351	5.79561	0.67256
PHR1_YOR386W	1.24163	6.26883	1.69717
PRP46_YPL151C	5.13521	7.12535	0.405317
BOP3_YNL042W	3.62762	3.63811	0.00326648
SET5_YHR207C	2.39835	3.15603	0.290373
HSP42_YDR171W	0.381148	9.3791	2.90974
TGS1_YPL157W	8.68648	12.377	0.465716
YLR227W-A_YLR227W-A	0.106928	0.152108	0.0577155
PEX29_YDR479C	2.64811	4.67542	0.637578
MTW1_YAL034W-A	2.00917	8.35092	1.63574
YBR013C_YBR013C	0.11194	10.4291	3.36156
HNT3_YOR258W	2.43386	8.43122	1.45761
BIO4_YNR057C	6.72543	4.54335	-0.478857
BAR1_YIL015W	0.238964	12.7821	3.4756
YGR161W-C_YGR161W-C	4.12319	9.68841	1.06093
YHR127W_YHR127W	8.46584	10.9224	0.332868
LPD1_YFL018C	5.37596	6.32609	0.2004
MDJ2_YNL328C	1.78571	4.04592	0.85707
YCL049C_YCL049C	8.52976	1.94841	-1.6925
YLR072W_YLR072W	2.05751	2.6141	0.241277
UBA4_YHR111W	4.4096	6.88277	0.543179
OLE1_YGL055W	10.8944	9.05496	-0.242375
APM3_YBR288C	5.73371	9.92921	0.698717
THI20_YOL055C	1.225	1.42917	0.126656
PYK2_YOR347C	0.969543	4.43782	1.46517
ALG2_YGL065C	2.5334	2.9666	0.166844
ARD1_YHR013C	4.05464	9.6612	1.07669
SLY41_YOR307C	3.32844	5.60271	0.60921
YNL144C_YNL144C	0.795567	1.33662	0.379982
GTT1_YIR038C	1.19484	7.25822	1.91172
AIM1_YAL046C	6.03247	19.3766	1.53481
RSA1_YPL193W	4.21864	6.78674	0.577346
YJL045W_YJL045W	0.0864811	0.383698	0.348866
SER2_YGR208W	9.40083	15.6033	0.674772
MRP1_YDR347W	9.83267	25.3765	1.28386
YER190C-B_YER190C-B	0	0	0
YKR078W_YKR078W	1.77088	3.16916	0.589415
SPC19_YDR201W	6.42975	25.2355	1.82014
AAT2_YLR027C	12.7139	13.7846	0.108465
RIM20_YOR275C	2.12452	2.7519	0.263985
BET5_YML077W	6.40357	17.6929	1.33619
GUS1_YGL245W	7.94941	7.45025	-0.082798
MED6_YHR058C	5.31132	6.50943	0.250762
SEC23_YPR181C	4.06947	5.32366	0.318927
YRF1-2_YER190W	0.315564	0.273152	-0.0472773
PHO88_YBR106W	19.2181	67.6074	1.76271
ARG4_YHR018C	17.0628	23.3855	0.432999
NPL4_YBR170C	4.08969	10.2804	1.14817
UBP15_YMR304W	1.72201	3.61054	0.760261
YDL211C_YDL211C	2.30167	2.87833	0.232242
ATP4_YPL078C	8.30046	25.2294	1.49581
DON1_YDR273W	0.218992	0.339147	0.135626
CSI2_YOL007C	7.68728	3.72792	-0.8777
HPT1_YDR399W	42.7472	18.6039	-1.15805
PER33_YLR064W	5.73024	6.69072	0.192461
PRS1_YKL181W	12.4235	15.248	0.275505
TDH3_YGR192C	149.32	147.393	-0.0186119
RIM8_YGL045W	2.56944	4.0202	0.492046
MDH3_YDL078C	4.65201	13.3718	1.3464
NOP12_YOL041C	7.43617	11.3632	0.551395
YMR226C_YMR226C	10.1439	20.7247	0.96308
RPN10_YHR200W	11.0428	27.0535	1.22001
AGE1_YDR524C	5.12727	5.075	-0.0123607
YTA7_YGR270W	2.94747	2.60076	-0.132625
YLH47_YPR125W	2.92308	4.55698	0.502315
GLY1_YEL046C	18.449	10.1053	-0.808453
RPR2_YIR015W	6.28022	6.31868	0.00760172
LSB1_YGR136W	15.1995	20.992	0.441034
COQ4_YDR204W	3.16412	8.49618	1.18934
BEM4_YPL161C	2.90378	3.43345	0.18356
NDE1_YMR145C	13.4526	9.49597	-0.461496
GPI13_YLL031C	2.37114	3.13483	0.294588
PRO1_YDR300C	12.7088	13.2418	0.0550259
CDC42_YLR229C	8.81845	24	1.34836
RPN13_YLR421C	15.6124	47.0853	1.53333
DAN4_YJR151C	0.259277	0.0304472	-0.289325
PNG1_YPL096W	2.66611	8.4186	1.36126
YMD8_YML038C	4.40724	9.93326	1.01576
IML2_YJL082W	2.85828	1.99204	-0.366829
YIA6_YIL006W	2.31293	2.58333	0.113197
ART10_YLR392C	1.27011	2.75862	0.727438
PRP38_YGR075C	7.24424	11.4608	0.595942
MRPL37_YBR268W	18.4306	55.3403	1.53584
OMS1_YDR316W	4.30525	6.66851	0.531526
PDR18_YNR070W	0.0440127	0.0432197	-0.00109627
VPS51_YKR020W	4.05319	12.8777	1.4575
YOL164W-A_YOL164W-A	0.338235	0.00735294	-0.409763
MFA2_YNL145W	0.461538	169.327	6.86467
DYS1_YHR068W	3.97	4.97286	0.265175
AIM14_YGL160W	1.81296	2.24909	0.207948
YGR042W_YGR042W	3.55729	6.57292	0.732672
CYM1_YDR430C	2.49348	5.28588	0.847452
GPH1_YPR160W	0.254172	4.42875	2.11389
PAC2_YER007W	1.70745	3.43617	0.712382
RRP46_YGR095C	8.33696	23.5788	1.39639
RIM15_YFL033C	1.02186	0.858604	-0.121465
NUR1_YDL089W	0.989955	2.30022	0.729828
SPS2_YDR522C	0.0240275	0.0114416	-0.0178413
NPR2_YEL062W	2.46488	2.51848	0.0221487
ETR1_YBR026C	1.48452	9.22291	2.04077
DPH6_YLR143W	4.60738	5.45638	0.203397
YLR126C_YLR126C	3.28293	8.73902	1.18518
MAD1_YGL086W	3.77072	11.328	1.36966
NRK1_YNL129W	2.48341	8.09953	1.38529
RPT6_YGL048C	7.63467	23.3375	1.49496
MAM1_YER106W	0.123288	0.200913	0.0964045
TEC1_YBR083W	5.57038	14.0894	1.19949
YJR012C_YJR012C	2.7246	7.15775	1.13109
PUS6_YGR169C	3.90483	5.28399	0.357476
YMR074C_YMR074C	24.4808	88.2019	1.80767
YDR341C_YDR341C	11.9605	9.53195	-0.299351
TMA23_YMR269W	5.40496	11.8843	1.00835
YHR138C_YHR138C	3.96465	61.8434	3.662
GAT1_YFL021W	5.83854	2.35417	-1.02773
POC4_YPL144W	22.1885	46.9885	1.04928
MAK10_YEL053C	1.68666	1.497	-0.105615
OPI1_YHL020C	10.6538	12.4038	0.201841
VOA1_YGR106C	8.21245	19.5952	1.16065
CMC4_YMR194C-B	4.08152	2.03804	-0.742118
SST2_YLR452C	3.95476	10.3714	1.19853
TAF4_YMR005W	3.30377	6.75849	0.850174
NMD4_YLR363C	6.01716	8.19363	0.389748
YKE4_YIL023C	9.18644	7.77797	-0.214691
SNF4_YGL115W	7.11395	24.8741	1.67304
MRPL31_YKL138C	4.10714	35.7806	2.84836
ZEO1_YOL109W	156.974	419.138	1.41117
ERP6_YGL002W	3.16667	8.93434	1.25353
YLR179C_YLR179C	8.97727	11.7435	0.353045
ELA1_YNL230C	5.39641	3.41235	-0.535716
WSC4_YHL028W	1.31986	6.19861	1.63368
YCR015C_YCR015C	3.98789	13.3062	1.52014
ARR1_YPR199C	2.82669	5.80677	0.830873
TGL3_YMR313C	3.4292	8.2177	1.05736
DCR2_YLR361C	1.87941	2.53235	0.294855
SLM4_YBR077C	12.6715	27.8942	1.0796
MUM3_YOR298W	0.165493	0.0880282	-0.0992244
ARO10_YDR380W	3.53497	6.36626	0.699841
YDL177C_YDL177C	8.63136	15.9746	0.817565
PHM7_YOL084W	0.348989	2.69679	1.45439
MEF1_YLR069C	2.53765	3.8991	0.469724
MAK21_YDR060W	8.2805	6.2239	-0.361425
YGR149W_YGR149W	1.9	3.15349	0.518271
LEA1_YPL213W	6.60215	20.043	1.46886
TPK2_YPL203W	1.10849	3.22327	1.00215
SDH2_YLL041C	3.45581	7.0186	0.847662
YGL258W-A_YGL258W-A	0.0606061	0.386364	0.386417
YNR021W_YNR021W	4.63092	8.99721	0.828156
TWF1_YGR080W	3.44061	6.4023	0.737215
YBL055C_YBL055C	6.67655	8.7048	0.33824
MSI1_YBR195C	3.10472	3.87316	0.247573
HMRA2_YCR096C	8.59868	23.0132	1.32292
IMA3_YIL172C	0.123391	0.282189	0.190749
YPL191C_YPL191C	2.10285	4.26424	0.762632
SEC59_YMR013C	3.88372	9.2102	1.06396
PPT2_YPL148C	11.1981	10.7792	-0.0504067
YPT1_YFL038C	33.5364	79.5364	1.22152
YPL088W_YPL088W	5.51613	2.26523	-0.996829
HSP82_YPL240C	14.0235	80.7709	2.44436
PRM2_YIL037C	0.095986	0.130017	0.0441156
TIP20_YGL145W	2.81059	4.30177	0.476457
HRB1_YNL004W	10.3839	10.6957	0.0389869
ARO7_YPR060C	9.82658	15.4099	0.59999
EAF5_YEL018W	7.99725	15.6703	0.889726
YEL043W_YEL043W	2.12416	1.2915	-0.447176
RRP4_YHR069C	9.42376	16.4291	0.741621
CWC24_YLR323C	2.39091	3.33333	0.353805
NUP49_YGL172W	4.02216	10.8587	1.23957
KTR6_YPL053C	5.36742	10.3207	0.830182
LIA1_YJR070C	27.7878	12.3571	-1.10785
CCT4_YDL143W	5.94808	13.263	1.03759
RKM4_YDR257C	4.47716	4.37981	-0.0258743
YKL162C_YKL162C	0.799419	1.64099	0.553547
RIM101_YHL027W	6.42526	7.28211	0.157555
YAR068W_YAR068W	0.0123967	0	-0.0177747
HAS1_YMR290C	9.90728	7.14437	-0.421417
GPM2_YDL021W	0.936047	9.5155	2.44133
PPN1_YDR452W	4.4728	7.88743	0.699488
NIP7_YPL211W	29.8404	53.8193	0.829864
PFF1_YBR074W	3.10055	3.39451	0.0998836
CDC19_YAL038W	56.7679	44.4452	-0.346141
KTI11_YBL071W-A	15.3529	8.40441	-0.798141
MRPL3_YMR024W	5.56056	12.6708	1.05921
LDS2_YOL047C	0.165289	0.23416	0.0828411
ERP3_YDL018C	2.94709	18.2037	2.28252
SMD3_YLR147C	7.95775	18.4789	1.1207
SNP1_YIL061C	1.57828	3.52778	0.812393
ERV25_YML012W	15.3946	45.1838	1.49417
IKI1_YHR187W	4.83922	9.68235	0.871383
COX2_Q0250	6.25338	18.3547	1.41596
CYS4_YGR155W	22.3866	24.8934	0.146902
ASP3-1_YLR155C	0	0	0
TIS11_YLR136C	2.18599	21.4758	2.81856
YKR015C_YKR015C	0.377907	0.0662791	-0.369893
TSR1_YDL060W	5.31863	6.43791	0.235286
MMS22_YLR320W	1.47823	1.21505	-0.16197
PPE1_YHR075C	1.29916	3.07022	0.824003
KTR7_YIL085C	4.54752	4.77214	0.0572639
GCN1_YGL195W	3.45533	2.86877	-0.203657
LCB2_YDR062W	4.11869	7.84393	0.788912
MCH4_YOL119C	4.46715	5.10164	0.15841
ADO1_YJR105W	11.804	13.696	0.198838
PCL1_YNL289W	38.4183	64.4282	0.731047
SPT2_YER161C	2.72864	6.01759	0.912324
MRPS12_YNR036C	8.9633	45.344	2.21769
SEO1_YAL067C	0.161642	0.123953	-0.0475831
RKR1_YMR247C	2.34298	3.39488	0.394688
YOR316C-A_YOR316C-A	0.179245	0.103774	-0.0954196
MRPL49_YJL096W	7.18651	54.4405	2.75962
YMR111C_YMR111C	2.27778	2.60784	0.138419
MEC1_YBR136W	0.873823	1.07957	0.150298
MPE1_YKL059C	3.46801	3.19192	-0.0920226
YGR018C_YGR018C	2.9434	0.221698	-1.69055
YMR090W_YMR090W	2.9675	17.5125	2.2222
YNR061C_YNR061C	3.4638	12.4729	1.59371
NUP57_YGR119C	9.91287	17.9651	0.79732
MIC26_YGR235C	12.8472	31.4194	1.22726
YER121W_YER121W	1.26705	8.09091	2.00361
RCY1_YJL204C	2.01421	2.85659	0.355545
SLO1_YER180C-A	10.8684	16.5526	0.564559
TRX2_YGR209C	15.8777	225.926	3.74903
YCK2_YNL154C	4.49874	7.40327	0.611848
PRX1_YBL064C	3.05952	15.9881	2.06514
INH1_YDL181W	4.02679	28.3929	2.54776
MAE1_YKL029C	12.4784	5.25873	-1.10671
ISR1_YPR106W	2.27805	6.19268	1.13369
BDP1_YNL039W	2.44951	4.90148	0.774686
ATG9_YDL149W	0.741061	2.16609	0.862735
ADK2_YER170W	3.50857	5.81143	0.595287
GAL3_YDR009W	0.675799	0.447489	-0.211297
MRPL27_YBR282W	10.3194	37.9861	1.78416
HGH1_YGR187C	6.68444	9.19597	0.407987
NSE1_YLR007W	8.19732	6.8295	-0.232293
KAR9_YPL269W	2.71484	3.88379	0.394699
PRP22_YER013W	2.48686	3.32256	0.30996
FCY21_YER060W	3.31227	1.83643	-0.60437
TRS120_YDR407C	2.23668	2.53886	0.128771
ARO9_YHR137W	3.50216	6.38013	0.713029
LEU1_YGL009C	7.86934	3.30211	-1.04378
PEF1_YGR058W	1.74082	4.24286	0.935748
PAU15_YIR041W	0	0	0
URM1_YIL008W	13.5655	35.0595	1.30783
RIM2_YBR192W	3.1877	6.01942	0.745192
BIG1_YHR101C	4.82239	2.74478	-0.636732
RNH202_YDR279W	2.37931	4.79483	0.778037
ALK2_YBL009W	2.85299	2.29573	-0.225382
SMB1_YER029C	7.89286	18.5402	1.13572
GPN3_YLR243W	8.21489	10.9298	0.372529
RRT8_YOL048C	2.01831	10.7014	1.95487
RRN7_YJL025W	3.40557	3.61017	0.0654914
RPN9_YDR427W	8.94355	30.8401	1.67901
TRS23_YDR246W	4.27273	3.93007	-0.0969413
SKG3_YLR187W	1.5449	1.45818	-0.0500161
FMP10_YER182W	2.71196	8.11141	1.29549
DIA3_YDL024C	0.0757212	0.102163	0.0350341
PSO2_YMR137C	1.31342	2.51562	0.603755
RIA1_YNL163C	2.94762	4.11447	0.3736
MTF1_YMR228W	3.45032	10.5417	1.37487
SPT20_YOL148C	2.41882	4.83412	0.771015
HAM1_YJR069C	5.4	9.78438	0.752799
DFM1_YDR411C	6.46599	8.95578	0.415202
RNR3_YIL066C	0.184106	0.0463576	-0.178422
NOP2_YNL061W	5.93991	6.86695	0.180887
GIC2_YDR309C	9.81773	14.112	0.482301
RAD51_YER095W	5.57812	5.28594	-0.0655485
CTR86_YCR054C	3.38241	4.20746	0.248855
LCD1_YDR499W	2.50239	3.19139	0.259087
TIF2_YJL138C	12.8052	11.9097	-0.0967472
MRPL8_YJL063C	6.47785	8.11392	0.285449
YMR206W_YMR206W	0.342222	0.06	-0.340559
IES5_YER092W	28.4186	71.1163	1.2936
VIP1_YLR410W	6.09183	2.92304	-0.854187
RIM13_YMR154C	1.44804	0.901355	-0.3646
FES1_YBR101C	13.0289	59.6612	2.11237
PKP1_YIL042C	3.30142	4.46986	0.346691
SIN3_YOL004W	2.47463	3.07488	0.229898
YHR112C_YHR112C	3.20728	3.7943	0.188434
CGR1_YGL029W	27.3909	64.7	1.21046
CBF1_YJR060W	5.1973	7.77297	0.501427
GPI19_YDR437W	4.26316	4.70614	0.116587
SPO11_YHL022C	0.271772	0.201201	-0.082362
YGR017W_YGR017W	7.73884	27.0826	1.68416
SAE2_YGL175C	2.51154	1.29615	-0.612884
AYR1_YIL124W	4.02124	13.8784	1.5671
STT4_YLR305C	2.16485	1.54739	-0.313118
YHB1_YGR234W	48.2751	10.2618	-2.12942
YCP4_YCR004C	3.04381	13.2938	1.8216
TFA1_YKL028W	9.19767	8.02907	-0.175591
VPS4_YPR173C	6.11897	10.7412	0.721834
SWC3_YAL011W	2.10444	3.26501	0.458218
RRP9_YPR137W	5.46372	8.73356	0.590603
PRM10_YJL108C	1.31643	0.0748792	-1.10773
VMA10_YHR039C-A	34.3788	56.4242	0.698775
FAR10_YLR238W	2.79745	6.78754	1.03614
RPL9B_YNL067W	193.718	100.054	-0.946252
NPP2_YEL016C	1.69183	1.82178	0.0680184
YEL020C_YEL020C	1.60667	4.09556	0.967033
YEH2_YLR020C	2.83827	4.15433	0.425331
MFM1_YPL060W	3.30316	7.72414	1.01962
AIM10_YER087W	1.59283	3.40401	0.764291
DUF1_YOL087C	1.52128	2.64054	0.529997
YPT11_YNL304W	1.57641	2.79734	0.559627
RSC30_YHR056C	2.51493	8.32587	1.40774
YNL092W_YNL092W	0.438988	2.27232	1.18526
YMR1_YJR110W	2.06792	5.80769	1.1499
TTI1_YKL033W	2.90961	1.49216	-0.649628
RRD2_YPL152W	4.74308	9.63385	0.888768
MAG2_YLR427W	1.89981	2.79191	0.386967
YHR214W_YHR214W	0.132275	0.0582011	-0.0976108
YLR049C_YLR049C	1.88281	8.57161	1.73129
OLA1_YBR025C	14.1667	12.8652	-0.129434
TAD1_YGL243W	3.07078	5.09488	0.582291
YNL208W_YNL208W	6.17742	65.1855	3.20498
HIS1_YER055C	13.5589	24.6825	0.818881
RRP3_YHR065C	7.52296	13.9005	0.805935
RPS5_YJR123W	33.9441	44.8994	0.393426
MRP20_YDR405W	9.19355	9.50968	0.044062
TEP1_YNL128W	0.357923	0.427596	0.0721852
RAD54_YGL163C	1.82143	2.10286	0.137171
RIM11_YMR139W	1.67453	5.92767	1.37309
PBS2_YJL128C	2.66897	4.44862	0.570514
TIM22_YDL217C	5.5	20.7076	1.73969
MPP10_YJR002W	9.58371	6.4819	-0.500369
SEC62_YPL094C	8.1	13.5341	0.675502
FAR1_YJL157C	4.51023	13.3406	1.37992
SCS2_YER120W	5.91228	10.9912	0.794746
YAL037C-A_YAL037C-A	1.48148	0.111111	-1.1592
SPT16_YGL207W	2.87386	4.62045	0.536914
EMI2_YDR516C	0.671875	4.13942	1.62014
NKP2_YLR315W	4.85294	4.62605	-0.0570393
SSE1_YPL106C	10.5027	16.3327	0.591531
KEG1_YFR042W	4.86905	19.781	1.82406
HAP1_YLR256W	2.12335	2.71906	0.251844
QCR2_YPR191W	6.98852	11.4443	0.63948
YHM2_YMR241W	6.33883	7.11722	0.145435
YNR077C_YNR077C	0	0	0
MDM32_YOR147W	5.97531	12.0317	0.901701
RGD1_YBR260C	2.35592	3.47901	0.416473
VPS33_YLR396C	3.80033	3.84901	0.0145566
RSM19_YNR037C	12.2963	72.4352	2.46545
SRP68_YPL243W	6.65346	11.1118	0.662229
YDL109C_YDL109C	1.18922	0.60098	-0.451458
GAL7_YBR018C	0.202128	0.534954	0.352606
SEC39_YLR440C	2.28741	5.48895	0.98103
COS7_YDL248W	1.72906	2.04319	0.157183
YCR043C_YCR043C	9.468	21.956	1.13289
YRO2_YBR054W	4.55891	15.7523	1.59148
MDL2_YPL270W	1.7582	3.12126	0.579355
IBD2_YNL164C	5.05805	8.00749	0.572271
GCD10_YNL062C	14.0207	16.2494	0.199593
URA5_YML106W	14.9564	19.0872	0.332139
AIM34_YMR003W	2.57186	12.8713	1.95735
LIP1_YMR298W	5.08871	31.5685	2.41927
MSN2_YMR037C	1.65248	3.49291	0.760306
YJU3_YKL094W	11.9738	21.631	0.802703
MSA1_YOR066W	1.58606	2.89978	0.59264
ITR1_YDR497C	11.8038	20.2828	0.733115
RPS22B_YLR367W	45.8891	35.1258	-0.376221
AFI1_YOR129C	1.59639	1.72699	0.0708006
PAU20_YOL161C	0	0	0
YJL027C_YJL027C	0.204545	0	-0.268489
HMS2_YJR147W	5.65146	1.16423	-1.61981
SIZ1_YDR409W	3.98184	4.26746	0.0804272
RSM10_YDR041W	13.8659	53.2165	1.86673
SCS7_YMR272C	14.3715	5.99033	-1.13683
NUP192_YJL039C	2.7072	2.7199	0.00493551
LTV1_YKL143W	5.80211	8.9426	0.54764
PMT7_YDR307W	1.52197	3.86667	0.948383
RPP1A_YDL081C	59.2419	99.414	0.73712
FAF1_YIL019W	8.08991	6.44298	-0.288386
UBA2_YDR390C	4.78885	6.4808	0.369917
COG6_YNL041C	2.57153	5.21802	0.799914
TRM8_YDL201W	3.48372	6.43721	0.730065
TAP42_YMR028W	3.69755	5.92308	0.559504
YNL200C_YNL200C	0.847291	3.07143	1.14012
YKR041W_YKR041W	0.458015	0.164122	-0.324763
ALD5_YER073W	10.3653	8.41096	-0.272222
THI4_YGR144W	0.357616	0.561258	0.201634
YEA6_YEL006W	6.79575	6.02288	-0.150626
SUI2_YJR007W	8.90467	16.2763	0.802611
YBR053C_YBR053C	1.25915	6.0503	1.64191
KEX2_YNL238W	2.32519	2.45778	0.0564105
SOL2_YCR073W-A	2.81757	5.80631	0.834218
FLO5_YHR211W	0.808475	0.0446328	-0.791777
PAC1_YOR269W	3.57042	6.48709	0.712077
GTT2_YLL060C	2.26205	4.56627	0.770932
SVS1_YPL163C	19.4545	11.0359	-0.765079
SFI1_YLL003W	2.78871	2.3353	-0.183891
YAL064W-B_YAL064W-B	1.90991	1.4009	-0.277399
ROY1_YMR258C	3.65474	10.6509	1.32367
PGA3_YML125C	9.7992	17.1647	0.75021
POB3_YML069W	5.03491	12.0473	1.11235
YOL057W_YOL057W	1.86371	3.22108	0.559727
RPT1_YKL145W	6.39757	36.7588	2.35169
YPL283W-B_YPL283W-B	0	0	0
MET10_YFR030W	1.28302	1.55922	0.164764
ECL1_YGR146C	2.97554	7.86141	1.15638
MCM10_YIL150C	1.91035	1.7096	-0.103117
CDC48_YDL126C	6.68534	25.7213	1.79781
PTC1_YDL006W	5.43061	14.9184	1.30766
CSI1_YMR025W	2.15041	6.63415	1.27693
IMA1_YGR287C	0.490546	0.272059	-0.228676
HER1_YOR227W	1.64768	1.93243	0.147367
MFG1_YDL233W	1.13807	3.09651	0.938088
MIC10_YCL057C-A	7.09028	13.6181	0.85349
PRE10_YOR362C	9.18694	32.2928	1.70849
DSK2_YMR276W	6.47768	12.6116	0.864175
RFC1_YOR217W	3.07399	3.8991	0.266075
ADE6_YGR061C	3.33819	2.35524	-0.370676
REB1_YBR049C	3.25085	6.25341	0.770908
RBD2_YPL246C	5.96875	5.20625	-0.167178
DLD2_YDL178W	5.06944	9.09295	0.733711
YOR111W_YOR111W	1.90051	6.00255	1.27157
YLR156W_YLR156W	0	0	0
[truncated: 3,700 more rows]
