# Supplementary material for: Not1 and Not4 inversely determine mRNA solubility that sets the dynamics of co-translational events
Source: Genome Biol. 2023 Feb 20;24:30. doi: 10.1186/s13059-023-02871-7 (PMC9940351; doi:10.1186/s13059-023-02871-7)
Supplement: Supplementary file 5 — Additional file 5: Table S4. Not1-ChEC-Seq. [file 13059_2023_2871_MOESM5_ESM.xlsx]

## Sheet: Sheet 1
Transcript	Signal_Not1_ChEC	Signal_Not5_ChEC
MAN2_YNR073C	3.30439	0
YMR321C_YMR321C	-0.943542	1.78832
ADY3_YDL239C	-0.811092	1.41381
MRPL20_YKR085C	-0.976901	0.938676
KEG1_YFR042W	-1.71354	0.735929
YEN1_YER041W	0	-0.316199
PLP1_YDR183W	-1.72352	-0.769263
PRP16_YKR086W	-1.16322	0.486183
SET1_YHR119W	-1.41808	0.0313848
ERJ5_YFR041C	-0.824897	0.322005
RRP4_YHR069C	-1.65497	0.0589706
TMT1_YER175C	-0.592855	0.601353
ESP1_YGR098C	-1.65825	0.199148
GEM1_YAL048C	-0.750062	0.111438
TPP1_YMR156C	-0.971739	0.234057
TRM5_YHR070W	-2.11226	-0.035748
MAK16_YAL025C	-2.04139	0.183516
SEC12_YNR026C	-1.61556	0.344928
BET5_YML077W	-2.1404	-0.256531
MCX1_YBR227C	-1.07413	0.750848
TEL2_YGR099W	-1.86999	-0.120418
TFB4_YPR056W	-2.07499	-0.0536212
GIM5_YML094W	-1.05317	0.794176
ISW1_YBR245C	-2.03801	0.417018
VMA22_YHR060W	-0.735143	0.826797
MSE1_YOL033W	-1.53821	-0.391304
DYN3_YMR299C	-1.04139	0.157981
MRPL25_YGR076C	-3.41671	0.145226
NUC1_YJL208C	-1.53692	0.346951
MRPL1_YDR116C	-1.92618	-0.30011
SMD1_YGR074W	-1.79515	0.842078
PTC7_YHR076W	-1.22544	0.336505
CSN9_YDR179C	-1.34714	-0.482642
SDD4_YPR022C	-2.23477	-0.213402
YJR012C_YJR012C	-1.49559	0.468449
VPS15_YBR097W	-1.9624	0.214249
MBP1_YDL056W	-1.99024	0.186415
NTG1_YAL015C	-0.210188	-0.0632851
YMR111C_YMR111C	-0.502969	-0.0341388
PEX32_YBR168W	0.466442	0.406894
MLC2_YPR188C	-1.79575	-0.163422
SKI3_YPR189W	-2.33947	-0.192568
NEL1_YHR035W	-2.05902	0.0472414
FUB1_YCR076C	-3.18211	-0.25094
SKI8_YGL213C	-1.6285	0.174448
SEN54_YPL083C	-1.06817	0.0439685
NVJ3_YDR179W-A	-1.61845	0.0864514
RCE1_YMR274C	-1.32011	-0.0952003
HSM3_YBR272C	-1.52004	-0.320673
TFB2_YPL122C	-2.38771	-0.790143
DIT1_YDR403W	-0.766004	1.4282
PIH1_YHR034C	-0.4347	0.325179
SRB5_YGR104C	-0.957709	-0.351375
RNH70_YGR276C	-1.32497	0.459361
DCN1_YLR128W	-1.40297	0.328891
SUV3_YPL029W	-2.1514	0.0479716
KAR5_YMR065W	-1.31032	0.0996126
CAF4_YKR036C	-1.58523	-0.508714
PRO2_YOR323C	-0.514374	0.605561
IRC3_YDR332W	-2.04139	-0.206431
CRT10_YOL063C	-1.34331	-0.133674
HAM1_YJR069C	-1.08105	0.516518
BUD5_YCR038C	-1.06019	-0.0475855
VMA21_YGR105W	-1.47697	-0.0570532
UPF3_YGR072W	-1.52343	-0.239027
ENV11_YGR071C	-2.17366	-0.0615246
WRS1_YOL097C	-1.99482	0.210974
DUT1_YBR252W	-1.19618	-0.13948
NUP145_YGL092W	-0.964103	1.13841
FLO1_YAR050W	0.373648	2.29314
ATP12_YJL180C	-1.49828	-0.186316
MSH5_YDL154W	-1.38678	0.590201
YNL195C_YNL195C	-0.912845	1.61257
CTF8_YHR191C	-2.24741	-1.19071
SAY1_YGR263C	-1.19387	0.600735
PAU2_YEL049W	-0.536917	1.40969
YKL018C-A_YKL018C-A	-2.95614	-0.0965214
SET5_YHR207C	-1.42106	-0.189267
HNT3_YOR258W	-1.76478	0.513371
PFD1_YJL179W	-0.508383	0.390592
HBT1_YDL223C	-0.165934	1.39601
MED6_YHR058C	-0.572131	0.513371
MAK11_YKL021C	-1.83857	-0.00361389
SAS10_YDL153C	-0.943542	0.592403
MRPL17_YNL252C	-2.74001	-0.808835
APC2_YLR127C	-0.123851	0.479909
ALR2_YFL050C	-0.280577	1.34026
TRM8_YDL201W	-1.39605	0.165886
THP1_YOL072W	-1.23618	0.358179
ARG2_YJL071W	-1.64623	-0.14087
ENP1_YBR247C	-0.615272	0.287705
RPC53_YDL150W	-2.06817	0.493771
VTA1_YLR181C	-1.17508	-0.065656
ASA1_YPR085C	-2.41964	-0.535773
YCS4_YLR272C	-1.39605	0.434375
MSS2_YDL107W	-0.892012	0.200443
SGD1_YLR336C	-1.37744	0.687002
COQ3_YOL096C	0	0.0166598
RPP1_YHR062C	-1.33947	0.628462
MGR3_YMR115W	-0.893884	0.969225
MRPL27_YBR282W	-1.01198	0.404106
FOL3_YMR113W	-1.92229	-0.282352
MATALPHA2_YCR039C	-0.224868	0.462603
PSF2_YJL072C	-1.75306	0.268307
BIO5_YNR056C	1.64142	2.6184
RKM2_YDR198C	-1.95518	-0.478967
DHR2_YKL078W	-0.838572	0.762896
YMR114C_YMR114C	-0.0764362	0.515251
UTP30_YKR060W	-1.13143	-0.621961
BOL1_YAL044W-A	-0.466133	0.365897
ATP25_YMR098C	-1.313	0.147062
HRQ1_YDR291W	-1.32788	-0.118244
ARR2_YPR200C	-0.811092	1.04035
SPC29_YPL124W	-2.0046	-0.0211997
CWC15_YDR163W	-1.13856	-0.406693
XRS2_YDR369C	-1.15505	0.345493
SUA7_YPR086W	-0.989214	-0.597199
BMT5_YIL096C	-0.466443	0.554928
RFC1_YOR217W	-0.049964	0.780465
FYV4_YHR059W	-1.38988	0.131422
DSC2_YOL073C	-2.09934	0.337072
CAB4_YGR277C	-1.26547	0.544397
TYR1_YBR166C	-1.60469	-0.619538
FLO5_YHR211W	1.01898	1.58092
BNA7_YDR428C	-0.87054	0.446287
TTI2_YJR136C	-3.59043	-0.832095
SWD2_YKL018W	-1.41329	-0.266388
NBP2_YDR162C	-1.53572	-0.257571
TRM82_YDR165W	-2.82901	0.540281
TAN1_YGL232W	-2.32497	0.406894
SWI6_YLR182W	-1.87552	-0.184301
REI1_YBR267W	-2.95972	-0.504697
GET1_YGL020C	-2.40986	0.15208
TCA17_YEL048C	-1.83857	0.630258
LCL3_YGL085W	-0.614478	-0.00814355
RUD3_YOR216C	-0.542069	1.15232
EMC4_YGL231C	-1.47936	-0.247565
APC5_YOR249C	-1.11198	-0.0227903
DPH1_YIL103W	-2.2685	0.363825
SPC72_YAL047C	-0.783077	0.722279
TAE1_YBR261C	-0.602505	1.28136
PAC2_YER007W	-1.74486	-0.104915
PEX22_YAL055W	-1.99329	-0.431355
MSF1_YPR047W	-1.37744	0.262504
UAF30_YOR295W	-0.183901	1.37804
RTT103_YDR289C	-1.81738	-0.191313
HIS2_YFR025C	-0.21219	-0.0922545
SHG1_YBR258C	-2.95112	-0.733823
HSK3_YKL138C-A	-2.23699	0.0721863
YCR090C_YCR090C	-1.14565	0.00125515
SSF1_YHR066W	0.289435	1.26641
PUS6_YGR169C	-0.456427	0.636028
CTF3_YLR381W	-0.384914	0.0645517
NUP60_YAR002W	-0.835166	0.609417
RNH1_YMR234W	-0.818011	0.65082
CDC16_YKL022C	-1.41182	-0.657236
GDE1_YPL110C	-2.0306	-0.501826
BOL3_YAL046C	-0.475593	0.482276
ORC1_YML065W	-2.39883	-0.514958
GPI14_YJR013W	-1.10743	0.505138
PRP24_YMR268C	-2.99024	0.454348
VPH2_YKL119C	-0.770903	0.568645
YOR238W_YOR238W	-0.783077	0.326351
CUE2_YKL090W	-1.42601	-0.0015709
CPR8_YNR028W	0.134461	1.31531
TRS33_YOR115C	-2.21918	-0.569774
CCE1_YKL011C	-2.51153	0.822998
YLL032C_YLL032C	-2.57826	-0.637806
SRB4_YER022W	-1.43515	-0.188716
APL5_YPL195W	-1.21019	-0.246149
ITT1_YML068W	-1.62496	-0.478057
YDL218W_YDL218W	0.719423	1.86633
CNE1_YAL058W	0.186388	0.715161
GAA1_YLR088W	-1.97608	-0.343747
YBR259W_YBR259W	-2.5536	-1.01967
UBX3_YDL091C	-2.08793	-0.432882
YML037C_YML037C	-1.87884	0.65273
COQ10_YOL008W	-1.18033	-0.430758
PPR1_YLR014C	-2.63813	0.0937361
CSF1_YLR087C	-1.81939	-0.119947
TAD3_YLR316C	-1.49651	-0.379985
NGL1_YOL042W	-1.41899	-0.0844615
RIB2_YOL066C	-0.0563618	0.438464
PEP3_YLR148W	-1.71627	-0.300185
TED1_YIL039W	-0.0977129	0.626499
FAT3_YKL187C	1.48622	2.15779
RRP3_YHR065C	-0.918007	1.41652
LNP1_YHR192W	-1.68497	-0.538065
VFA1_YER128W	-0.541104	0.693261
KAP122_YGL016W	-1.62453	0.069859
SEI1_YLR404W	-1.51664	-0.369742
TRS130_YMR218C	-2.13217	-0.437776
AHC2_YCR082W	-0.771717	-0.209777
DCR2_YLR361C	-0.910627	-0.0267592
CGI121_YML036W	-1.40611	0.122665
YPT10_YBR264C	-1.3597	-0.270509
YPR084W_YPR084W	-0.671689	0.449679
CKB1_YGL019W	-2.35383	-0.0639655
SHQ1_YIL104C	-1.38211	-0.0475855
MEC3_YLR288C	-2.42013	-0.366335
NRP1_YDL167C	-1.01198	0.171445
PRP38_YGR075C	-1.32205	0.502921
GEA1_YJR031C	-2.33079	-0.160039
VPS72_YDR485C	-0.69151	-0.501539
MTC4_YBR255W	-0.865539	0.474008
SLX1_YBR228W	-0.480717	0.974308
XYL2_YLR070C	-0.81663	0.423382
PRP31_YGR091W	-0.881481	-0.393542
ITC1_YGL133W	-1.06949	-0.507555
TMN2_YDR107C	-0.740009	0.606203
DAD3_YBR233W-A	-0.966143	0.0552282
TSC10_YBR265W	-1.27741	-0.57108
TSR4_YOL022C	0.561161	0.643933
SPP382_YLR424W	-2.48279	-0.44692
APN2_YBL019W	-2.10689	-0.129913
FLO11_YIR019C	0.929346	1.8836
TRS20_YBR254C	-2.10743	-0.652403
CDC1_YDR182W	-1.59373	0.0323355
TMA23_YMR269W	-1.93932	-0.154985
MST27_YGL051W	0.175103	0.437482
APS3_YJL024C	0.490604	0.752984
LOS1_YKL205W	-0.841292	0.421088
HOS1_YPR068C	-0.700909	0.417425
MDM12_YOL009C	-1.38864	0.266413
DUS1_YML080W	-1.35224	-0.205335
NFI1_YOR156C	-1.06348	-0.341074
GUF1_YLR289W	-1.38211	-0.296613
CPR7_YJR032W	-1.90507	-0.549579
HER2_YMR293C	-1.88763	-0.366335
TRS85_YDR108W	-0.865539	0.226915
YEA4_YEL004W	-1.10947	0.204547
YJL070C_YJL070C	-0.252991	0.373079
SAW1_YAL027W	-0.758624	0.55055
PRI1_YIR008C	-0.444553	0.19539
YIL060W_YIL060W	-0.0879319	0.631549
PHA2_YNL316C	-1.46115	0.270716
YFR045W_YFR045W	-0.0054697	0.726395
YCR087C-A_YCR087C-A	-0.295527	1.07377
SEH1_YGL100W	-1.07593	-0.0375563
YKR051W_YKR051W	-1.35993	0.22754
IDS2_YJL146W	-0.0255353	0.98119
ATG17_YLR423C	-1.75862	-0.419077
VAB2_YEL005C	-1.22654	-0.228498
QRI7_YDL104C	-3.21525	-0.331383
MUM2_YBR057C	-0.614996	0.256272
RSM22_YKL155C	-1.15505	-0.753571
SRP102_YKL154W	-1.19923	-0.103859
ADD66_YKL206C	-0.834678	0.00736945
PUS4_YNL292W	-1.58175	-0.154736
GPI8_YDR331W	-1.92168	-0.212901
NAT5_YOR253W	-0.813072	0.613938
NRK1_YNL129W	-0.0607957	0.469435
YJR084W_YJR084W	-1.79515	-0.718637
YBL059W_YBL059W	-1.15118	0.254031
JJJ1_YNL227C	-0.957282	0.145226
JNM1_YMR294W	-1.16692	0.22099
ALG3_YBL082C	-1.57213	-0.255304
CPR3_YML078W	-1.17782	-0.26538
PEX19_YDL065C	-2.12188	-0.337547
VPS25_YJR102C	-0.710565	0.0390022
FAL1_YDR021W	-1.05871	0.277669
FIG4_YNL325C	-0.174586	0.709282
YRB30_YGL164C	-1.72988	-0.344822
MTC3_YGL226W	-0.82031	0.721452
UBX4_YMR067C	-0.573936	0.681901
OTU1_YFL044C	-0.639658	0.0134299
SEC5_YDR166C	-0.559112	0.118305
UTP21_YLR409C	-1.23618	0.647685
YBP2_YGL060W	-1.05317	-0.294829
SMD3_YLR147C	-1.77599	-0.941029
MID1_YNL291C	-1.81196	-0.141494
NTG2_YOL043C	-1.57336	-0.204064
PCI8_YIL071C	-1.04434	-0.0561378
NSG1_YHR133C	-0.0950213	0.631306
ESC1_YMR219W	-2.20706	-0.391366
GRS2_YPR081C	-0.658	-0.013598
REX4_YOL080C	-1.06485	-0.18098
VBA3_YCL069W	0.262909	0.561815
SNM1_YDR478W	-2.36332	-0.363972
GCN4_YEL009C	0.810846	0.879746
LRS4_YDR439W	-2.08411	-0.299778
UBC9_YDL064W	-1.68866	-0.303599
SAS4_YDR181C	-0.677467	-0.152053
AVO1_YOL078W	-2.09321	-0.646744
MRPS35_YGR165W	0.603946	0.561815
RAD50_YNL250W	-0.737091	0.800601
BUD13_YGL174W	-0.844478	-0.448548
CLP1_YOR250C	-0.562612	0.267817
MIF2_YKL089W	-0.800834	0.0367407
MRX5_YJL147C	-0.167483	0.757027
POP7_YBR167C	-0.420507	0.726395
HIR3_YJR140C	-1.20949	-0.218711
WSS1_YHR134W	-0.744858	0.647157
YHL018W_YHL018W	-0.108917	0.307172
VIP1_YLR410W	-0.758624	0.422226
HMI1_YOL095C	-1.48301	-0.229197
NIF3_YGL221C	-0.807123	-0.178069
SOF1_YLL011W	-0.450502	1.6224
SMP3_YOR149C	-1.00886	-0.44692
FMP30_YPL103C	-1.78308	-0.19139
VPS9_YML097C	-1.91478	0.128284
OST5_YGL226C-A	-1.73563	0.232302
DIA2_YOR080W	-0.899487	0.687988
INP2_YMR163C	0.348585	0.667254
NUP82_YJL061W	-0.774972	0.122571
RIM13_YMR154C	-1.21569	-0.269084
ACF2_YLR144C	-0.660511	0.0589706
MDE1_YJR024C	-0.622613	0.622137
CUS2_YNL286W	-1.5285	-0.219331
PER33_YLR064W	-0.416714	1.00321
DUO1_YGL061C	-0.903372	-0.37314
CDC40_YDR364C	-1.28724	0.149168
TAF10_YDR167W	-0.989528	0.1199
RFC3_YNL290W	-1.8134	-0.897825
SDD3_YOL098C	-1.41609	-0.585663
IRC25_YLR021W	-0.929234	-0.279831
MSL1_YIR009W	-0.492627	0.0327867
MSH1_YHR120W	-0.729562	-0.202387
MSM1_YGR171C	-0.963387	0.233269
ACF4_YJR083C	-1.38727	-0.903329
QRI1_YDL103C	-1.77497	-0.722707
TMA22_YJR014W	-1.14879	-0.306739
DCG1_YIR030C	-0.958649	0.155832
YMR155W_YMR155W	-1.06096	0.652978
YBR062C_YBR062C	-0.93974	-0.307411
FET5_YFL041W	-1.23358	0.300346
YML096W_YML096W	-1.32566	-0.512186
POF1_YCL047C	-1.10574	-0.819438
MAP1_YLR244C	-0.0175425	0.112681
VPS60_YDR486C	-2.4505	0.226915
BMS1_YPL217C	-0.994822	-0.110954
DAS2_YDR020C	-2.40986	0.0347231
BRE2_YLR015W	-2.27196	0.340602
YEH2_YLR020C	-0.729037	0.447612
ELF1_YKL160W	-0.192801	0.738373
PFA3_YNL326C	-0.602505	0.170939
FYV7_YLR068W	-1.74935	-0.294322
OGG1_YML060W	-0.796415	0.10256
VPS75_YNL246W	-0.812048	-0.225446
AIM32_YML050W	-1.33947	0.252217
PIF1_YML061C	-1.3216	-0.41571
RRN9_YMR270C	-0.18594	0.0711454
CAT5_YOR125C	-0.107041	0.0964453
PRP45_YAL032C	-0.796075	0.524857
RNH201_YNL072W	-1.53019	0.00750163
IPA1_YJR141W	-0.82077	0.0630985
RMP1_YLR145W	-0.134187	0.98718
CDC45_YLR103C	-1.20165	-0.487703
FMP10_YER182W	-0.734533	-0.0433104
CDA1_YLR307W	-0.270523	0.876379
PBA1_YLR199C	-1.19485	0.281363
TRM732_YMR259C	-0.708438	0.2556
POP5_YAL033W	-0.435855	0.711047
GPI1_YGR216C	-1.43353	-0.286626
SDO1_YLR022C	-1.20165	0.360294
SNF5_YBR289W	-0.804139	0.150119
YKE2_YLR200W	-0.931813	0.51465
RAD9_YDR217C	-0.72115	0.402669
POL3_YDL102W	-2.08602	-0.76327
YNL050C_YNL050C	-1.5285	-0.464064
COS8_YHL048W	1.39749	1.08872
NOP2_YNL061W	0.0116038	1.29601
RRP6_YOR001W	-0.585432	0.819783
RIA1_YNL163C	-1.26467	-0.396069
STE11_YLR362W	-1.23089	0.285247
GPM3_YOL056W	-1.55083	-0.458374
THI11_YJR156C	0.22097	0.600046
GCD10_YNL062C	-0.619887	1.06758
STE12_YHR084W	-0.746241	0.0527387
RPA49_YNL248C	-0.747703	0.427214
CAK1_YFL029C	-1.34331	-0.295946
APM3_YBR288C	-0.280577	0.747027
FUN19_YAL034C	-1.0064	-0.0574388
MAK32_YCR019W	-1.39605	-0.215204
TRI1_YMR233W	-2.34153	-0.859025
MRX8_YDR336W	-1.54308	-0.76964
COA1_YIL157C	-0.831391	-0.0579471
TEN1_YLR010C	-0.0983035	0.119682
PET309_YLR067C	-0.953859	0.125929
YNL162W-A_YNL162W-A	-1.79607	-0.290718
JAC1_YGL018C	-0.865539	0.336858
MDM1_YML104C	-1.15778	-0.322817
PER1_YCR044C	-1.35435	-0.874877
MDM36_YPR083W	-1.60687	0.139494
YNR061C_YNR061C	-1.17674	0.0979169
YOR111W_YOR111W	-0.369703	0.596627
BNR1_YIL159W	0.452908	1.53568
CTM1_YHR109W	-1.57989	-0.498573
PUF4_YGL014W	-1.11065	0.167495
BNA6_YFR047C	0.168249	0.145226
HEH2_YDR458C	-1.55944	-0.799557
ATE1_YGL017W	-0.89817	0.0681598
SEC15_YGL233W	-1.75931	-0.509313
SWA2_YDR320C	-1.21569	-0.123233
YCR043C_YCR043C	-1.95688	-0.754482
POT1_YIL160C	0.624645	0.955259
DDC1_YPL194W	-0.833703	0.00834457
FLO10_YKR102W	0.844954	1.99186
RSA4_YCR072C	-0.802908	0.478924
MRPS8_YMR158W	-1.06069	-0.176819
YBP1_YBR216C	-1.56104	-0.131202
YNL247W_YNL247W	-1.41443	-0.0451378
CCH1_YGR217W	-0.887809	-0.0628342
BRL1_YHR036W	-1.62973	-0.437736
DAD2_YKR083C	-1.82172	-0.287798
NPY1_YGL067W	-1.38138	-1.02297
RDS3_YPR094W	-0.757391	0.0973311
ARA2_YMR041C	1.68423	1.29864
GET3_YDL100C	-0.764776	0.690248
FSH3_YOR280C	-0.986007	-0.32974
RPC40_YPR110C	-1.02653	-0.142663
COG1_YGL223C	0.146384	0.681357
FMP32_YFL046W	-1.1404	-0.426456
CIN4_YMR138W	-0.742308	0.616099
YMR187C_YMR187C	-1.161	0.496102
ASR1_YPR093C	-1.0386	-0.354674
APM2_YHL019C	0.124778	0.314749
YHR202W_YHR202W	-0.712688	0.387672
SRO7_YPR032W	-1.50297	-0.0665602
MRX7_YNL211C	-0.231667	0.271379
SEY1_YOR165W	-1.02474	-0.358461
PRP19_YLL036C	-0.463799	0.703003
BIT2_YBR270C	-1.16128	0.0958074
YPK3_YBR028C	-1.25895	-0.550166
RAD26_YJR035W	-1.70311	-0.756505
RCY1_YJL204C	-1.5536	0.593307
OMS1_YDR316W	-0.232748	0.78291
AIM36_YMR157C	-1.21918	0.0141409
CTK3_YML112W	-0.592855	0.601353
AIM20_YIL158W	-0.313592	1.20771
RPO26_YPR187W	-0.852119	0.334312
BRF1_YGR246C	0.353774	0.738836
SLX4_YLR135W	-1.33586	0.0589706
PSO2_YMR137C	-0.25531	0.113985
MIC19_YFR011C	0.0992711	0.687683
OMA1_YKR087C	-1.04434	-0.543803
IPK1_YDR315C	-0.568154	0.661211
DIB1_YPR082C	-1.4682	0.508774
ATG12_YBR217W	-1.15778	-0.480359
KTR7_YIL085C	-0.711211	-0.0289771
VPS33_YLR396C	-1.83383	-0.841256
OTU2_YHL013C	-1.40479	-0.335889
RPG1_YBR079C	-1.43371	0.257516
AFB1_YLR040C	-0.465688	0.49835
CSM2_YIL132C	-0.250203	0.311737
LYS5_YGL154C	-0.239935	-0.230536
PZF1_YPR186C	-0.413471	0.185944
MRP21_YBL090W	-0.359804	-0.0241395
YPT35_YHR105W	0.334759	0.633665
FAU1_YER183C	-1.90181	-0.498573
OST6_YML019W	-1.83981	-0.379749
PFS2_YNL317W	-1.44285	-0.0735534
BUG1_YDL099W	-1.09365	0.342764
LSG1_YGL099W	-0.572604	0.121787
NOP58_YOR310C	-0.245812	0.596236
OXP1_YKL215C	-0.498278	0.127793
SEC1_YDR164C	-1.43637	-0.264378
YRA2_YKL214C	-1.87884	-0.0945038
YDR415C_YDR415C	-1.68609	-0.590719
SNF12_YNR023W	-2.7056	-0.585663
ATP11_YNL315C	-1.1259	-0.0785329
ESF2_YNR054C	-1.2751	-0.500168
TUS1_YLR425W	-2.01754	-0.970176
MPA43_YNL249C	-1.70311	-0.638669
HIF1_YLL022C	0.128747	0.375185
GET4_YOR164C	-1.45761	-0.247971
MRPL50_YNR022C	-1.84536	-0.0684087
GRC3_YLL035W	-0.84942	0.694373
VPS3_YDR495C	-1.26467	-0.222738
RPB5_YBR154C	-0.10279	0.257516
GCN20_YFR009W	-0.348322	0.535547
TFB5_YDR079C-A	-1.46018	-0.035748
MGL2_YMR210W	-1.12625	-0.415445
PHS1_YJL097W	0.19747	0.916952
CWC27_YPL064C	-0.325473	0.400853
BUD32_YGR262C	-1.84401	-0.574247
RRT2_YBR246W	-2.41808	-0.271178
PEX14_YGL153W	-0.915663	0.0694885
MTG1_YMR097C	-1.17135	0.118513
CDC21_YOR074C	-1.04964	-0.137206
CMC2_YBL059C-A	-0.678169	-0.459117
BUB1_YGR188C	-2.18533	-0.0224846
CTK1_YKL139W	-1.67155	-0.290179
PRP2_YNR011C	-0.611783	-0.171149
PSF1_YDR013W	-0.550275	-0.113866
SHR3_YDL212W	-0.657812	0.0234265
TAF11_YML015C	-0.722414	-0.482403
GCD7_YLR291C	-0.587034	0.30833
TIM8_YJR135W-A	-1.35858	-0.306314
YPL107W_YPL107W	-0.111977	0.316696
YHC3_YJL059W	-1.41635	-0.487631
VPS41_YDR080W	-0.898898	-0.497423
MDM10_YAL010C	-0.133619	0.284956
TRM9_YML014W	-1.43258	-0.133674
PSE1_YMR308C	-1.16903	0.313475
TTI1_YKL033W	-0.741756	-0.364241
ATG13_YPR185W	-0.681675	0.446612
TIM50_YPL063W	-0.732704	-0.000838751
YMR209C_YMR209C	-0.882315	0.431697
SDH5_YOL071W	-0.826423	-0.16139
KXD1_YGL079W	-1.32497	-0.239469
RFC4_YOL094C	-1.5536	-0.524529
TCD1_YHR003C	-0.482211	-0.00515969
YIR042C_YIR042C	-0.511775	-0.406693
HIR1_YBL008W	-1.09874	-0.0842864
YCR016W_YCR016W	-0.280577	0.487814
RIC1_YLR039C	-0.174782	0.472047
DSS1_YMR287C	-1.91893	0.0451118
YDL109C_YDL109C	-0.0424172	0.422226
PEX17_YNL214W	-1.30351	0.230412
CSM1_YCR086W	-0.654035	-0.381602
PPM2_YOL141W	-0.649811	0.689737
ISM1_YPL040C	-1.40757	-0.499853
PSY3_YLR376C	-1.40327	-0.532006
RAV2_YDR202C	-0.84801	-0.224669
RPA190_YOR341W	-1.08105	0.713555
AVT5_YBL089W	0.402848	0.576223
HMRA1_YCR097W	2.17112	2.56022
YMR160W_YMR160W	-1.16932	-0.585012
MAP2_YBL091C	-1.41574	-0.706955
TAP42_YMR028W	-0.729884	-0.167944
TRM10_YOL093W	-1.5285	-0.211677
BOL2_YGL220W	0.276189	1.11376
THI20_YOL055C	-0.38593	-0.113497
CBS2_YDR197W	-0.571394	-0.227046
INP54_YOL065C	-0.544353	0.0955892
DAD4_YDR320C-A	-0.187468	0.0589706
ABD1_YBR236C	-1.75631	-0.639782
SIF2_YBR103W	-1.56186	-0.262957
CDC43_YGL155W	-1.96552	-0.40358
ASP1_YDR321W	-0.737435	0.544397
YDR131C_YDR131C	-1.11347	-0.278508
LTE1_YAL024C	-1.52104	-0.554711
SYF1_YDR416W	-1.94591	-0.525992
EFM2_YBR271W	-1.15505	0.231322
COQ11_YLR290C	-1.17561	-0.576193
AFI1_YOR129C	-1.58097	-0.488517
NOP6_YDL213C	-0.768863	0.0907571
MED1_YPR070W	-0.70997	-0.237297
MSH2_YOL090W	-2.23132	-0.773218
RBH2_YJR030C	-0.249066	0.142949
MKK2_YPL140C	-1.58097	-0.211677
VPS52_YDR484W	-0.345044	0.0955892
BIK1_YCL029C	-1.04278	-0.0764496
CMC1_YKL137W	-1.28308	-0.498747
SPO7_YAL009W	-0.669073	0.190548
TIM18_YOR297C	0.345028	0.737043
PRP5_YBR237W	-1.97608	-1.19174
ATX2_YOR079C	0.273167	-0.129269
ABZ2_YMR289W	-0.906762	-0.195959
YPL216W_YPL216W	-1.28058	0.0589706
EAF6_YJR082C	-0.355865	0.352916
IPI3_YNL182C	-0.263898	0.569344
FMP46_YKR049C	0.982457	0.688787
YPL039W_YPL039W	-1.18005	-0.460569
RRP1_YDR087C	-0.986697	-0.0377334
SAM50_YNL026W	-1.47697	-0.128438
YGL108C_YGL108C	-1.54468	-1.00874
SWC7_YLR385C	-0.740009	0.406894
MED11_YMR112C	-0.476128	-0.0870243
BZZ1_YHR114W	-1.76951	0.00542118
BUD6_YLR319C	-1.78115	-0.44982
CPR2_YHR057C	-0.557417	0.210974
ECO1_YFR027W	-1.72352	-0.61726
TAF1_YGR274C	-1.10743	-0.0309149
MTF1_YMR228W	-2.23054	-0.245385
HSH155_YMR288W	-1.21645	-0.0906057
DAL82_YNL314W	-1.18886	-0.535773
MMS22_YLR320W	-1.83175	-0.331212
SER2_YGR208W	-0.641324	-0.329363
ARP4_YJL081C	-0.826545	-0.516144
CAB5_YDR196C	-0.0671733	0.195206
EFG1_YGR271C-A	-2.27656	-0.644235
YLL054C_YLL054C	-0.724184	-0.162244
SNX41_YDR425W	-1.44381	-0.267157
ELP6_YMR312W	-0.614996	-0.0220291
COQ4_YDR204W	-0.699367	-0.198827
RSM25_YIL093C	0.106116	0.615589
TRM7_YBR061C	-1.47872	0.242417
RSA3_YLR221C	-2.55892	-0.556403
YNR021W_YNR021W	-1.00228	0.44102
TRR2_YHR106W	-0.123036	0.22478
SHE2_YKL130C	-0.276425	0.127973
RTT102_YGR275W	-1.56774	-0.169298
KRR1_YCL059C	-0.614862	0.162806
NOP9_YJL010C	-1.3601	-1.0497
CLF1_YLR117C	-1.10117	-0.712064
FRS1_YLR060W	-0.129435	0.00187024
GYP5_YPL249C	-0.835848	-0.347908
URB1_YKL014C	-0.482211	0.58562
DDP1_YOR163W	0.124476	0.414337
PEP7_YDR323C	-0.669619	-0.330072
DBF20_YPR111W	-0.123851	-0.401447
EXO84_YBR102C	-2.08411	-0.859205
CIR1_YGR207C	-0.17943	0.137397
KAP123_YER110C	0.134461	1.35937
CNS1_YBR155W	-0.361497	0.500003
SCD5_YOR329C	-1.19546	-0.483773
ATG14_YBR128C	-0.790132	-0.955174
SSY1_YDR160W	-2.05317	-0.256761
BET1_YIL004C	0.231977	0.660651
RAI1_YGL246C	-0.439006	0.246316
TRF5_YNL299W	-1.14731	0.160057
PPS1_YBR276C	-0.593735	-0.683872
DPB3_YBR278W	-0.972455	-0.0234915
NSI1_YDR026C	-1.31685	-0.401275
AIM39_YOL053W	0.546956	0.782668
YOL075C_YOL075C	-0.995175	0.29259
UBX7_YBR273C	-0.803302	-0.212793
RNQ1_YCL028W	-0.518156	-0.0106635
MFM1_YPL060W	-0.80983	-0.315004
HPC2_YBR215W	-0.502969	-0.299483
MRPL31_YKL138C	-0.783077	-0.484172
SMC6_YLR383W	-1.53515	-0.46625
TMS1_YDR105C	-1.29318	-0.17181
HPM1_YIL110W	-0.0235413	-0.461601
UTP4_YDR324C	-0.141871	0.722632
SNP1_YIL061C	-0.0175425	-0.0226431
DIE2_YGR227W	-0.607078	0.117134
YJR056C_YJR056C	1.05225	0.116686
YGL114W_YGL114W	-0.934309	0.0589706
GCN1_YGL195W	-0.121019	-0.0631212
GUS1_YGL245W	-0.621614	-0.0888202
DBP3_YGL078C	0.0691691	0.527273
PMT7_YDR307W	0.652309	0.799211
MLH2_YLR035C	-0.334654	-0.450786
EPS1_YIL005W	-0.474588	0.151483
HUT1_YPL244C	-1.74199	-0.530962
BUD2_YKL092C	-0.352443	-0.221137
PRM15_YMR278W	0.450236	1.15723
GCN5_YGR252W	0.0456513	-0.252231
PUS5_YLR165C	-1.93508	-0.476976
RPC19_YNL113W	0.61633	0.593307
VAC14_YLR386W	-1.59608	0.167495
PRP3_YDR473C	-1.42833	-0.0958724
AGC1_YPR021C	-1.37021	-0.626071
CDC15_YAR019C	-1.26446	-0.399954
LCL2_YLR104W	-0.24542	-0.817782
KRE28_YDR532C	-1.1091	-0.732712
TMN3_YER113C	-0.596079	0.0589706
CBR1_YIL043C	-1.18747	0.776571
AST2_YER101C	0.282559	0.0719097
FUN26_YAL022C	-0.857502	-0.558597
YFH7_YFR007W	-1.30904	-0.388022
ECM31_YBR176W	-1.07355	-0.26368
YMR130W_YMR130W	-0.69895	-0.163977
DGR2_YKL121W	-0.457455	0.580923
MEU1_YLR017W	-0.137452	-0.0449973
LAM5_YFL042C	0.264857	0.514853
PML1_YLR016C	-0.563511	-0.236036
TSC11_YER093C	-0.464681	-0.28607
HYM1_YKL189W	0.889348	0.884247
SRP68_YPL243W	-0.875524	-0.613144
TMA16_YOR252W	-1.239	-0.381602
ECM1_YAL059W	-2.07355	0.132248
MRX10_YDR282C	-0.5135	-0.404072
RHB1_YCR027C	0.703303	-0.188122
FSH2_YMR222C	-0.653386	-0.332454
GCD2_YGR083C	-1.32583	-0.565949
ERS1_YCR075C	-1.24461	-0.187907
ORC4_YPR162C	-0.986846	-0.0289771
MST1_YKL194C	-1.59153	-0.511746
VMS1_YDR049W	0.0687573	-0.0380968
PRP6_YBR055C	0.620481	0.404814
SEC65_YML105C	-0.647786	-0.439483
CBT1_YKL208W	0.157544	0.0164659
MTO1_YGL236C	-0.283506	0.1497
COG5_YNL051W	-0.320105	0.0491896
MSY1_YPL097W	-0.306639	-0.285268
MDM30_YLR368W	-0.976901	-0.239111
UBP8_YMR223W	-0.327883	-0.167305
SEN15_YMR059W	-0.181929	-0.0185387
REX2_YLR059C	-0.327883	0.175164
ERP1_YAR002C-A	-0.116458	-0.116396
NAM2_YLR382C	-1.24887	-0.166096
USA1_YML029W	-0.237508	-0.178069
RRN10_YBL025W	-0.38651	-0.494422
SPC34_YKR037C	-1.0452	-0.913893
YKR023W_YKR023W	-1.09197	-0.350704
ENV10_YLR065C	-0.251133	-0.604304
MDR1_YGR100W	-1.63029	-1.12975
YKR078W_YKR078W	-0.872203	-0.468961
SPC3_YLR066W	-0.379519	0.493623
YCK3_YER123W	-0.776272	0.250336
UBP14_YBR058C	-0.565392	0.0304955
RRN11_YML043C	0.686633	1.29748
PRK1_YIL095W	-0.150942	0.540281
CHK1_YBR274W	0.0597632	0.0523376
TUM1_YOR251C	-0.488685	0.281363
DYN2_YDR424C	0.0584063	-0.173203
GLO3_YER122C	-0.125122	0.459901
STP22_YCL008C	-0.0240854	0.554156
AGA1_YNR044W	-0.293401	0.319165
YAE1_YJR067C	-2.07886	-0.321908
CEF1_YMR213W	-2.07886	-0.656327
BIM1_YER016W	-1.5285	-0.00309032
MTG2_YHR168W	-0.553595	-0.232664
SWD1_YAR003W	-0.147075	0.203361
FAP7_YDL166C	-1.83517	-0.291373
PFF1_YBR074W	-0.359696	0.114782
XPT1_YJR133W	-0.0970629	0.172696
MST28_YAR033W	-1.07466	0.0536273
FAD1_YDL045C	-0.970892	-0.167944
TSR2_YLR435W	-1.0286	-0.309116
ARL3_YPL051W	-1.06907	-0.443002
TAF7_YMR227C	-1.33672	-0.439177
MFT1_YML062C	-0.609359	-0.154334
ERD1_YDR414C	-0.0859677	0.25358
MOB2_YFL034C-B	-0.26547	-0.533605
FAR11_YNL127W	-2.06717	-0.469609
ARV1_YLR242C	-0.803574	-0.451087
PRP9_YDL030W	0.0156243	-0.209442
SRB7_YDR308C	-1.34698	-0.450619
ACL4_YDR161W	-2.25492	-0.665497
NUP53_YMR153W	-0.875524	-0.669727
UBP12_YJL197W	-0.839544	-0.277604
LEM3_YNL323W	-0.155046	0.114713
RGD1_YBR260C	-1.07466	-0.282422
RPA43_YOR340C	0.304386	1.1989
YCG1_YDR325W	-0.523433	0.0670757
GEF1_YJR040W	-1.19123	-0.449971
YNR029C_YNR029C	-0.393052	-0.517003
YIL067C_YIL067C	-1.57008	-0.0283214
SEC26_YDR238C	-1.31032	0.251616
INA17_YPL099C	-0.233271	0.0183287
ECM9_YKR004C	-1.04748	-0.462456
TRX3_YCR083W	0.222591	0.0740381
RTC6_YPL183W-A	0.453529	0.623152
PWP1_YLR196W	-0.401592	0.696401
MRX1_YER077C	0.14484	0.144901
FAR10_YLR238W	-0.223091	-0.491226
VPS34_YLR240W	-0.0612639	-0.0568057
GPN3_YLR243W	-0.997734	-0.45782
HUL5_YGL141W	-0.941009	-0.263591
GCN3_YKR026C	-0.925202	-0.124475
GUK1_YDR454C	0.149107	0.448013
VIK1_YPL253C	-0.53112	-0.303599
SPH1_YLR313C	-1.05775	-0.627053
ARO80_YDR421W	-0.506518	0.406894
CNA1_YLR433C	-1.14608	-0.236213
RAV1_YJR033C	-1.56598	-0.341074
YPR089W_YPR089W	-1.58314	-0.561768
OSW5_YMR148W	0.275434	0.558658
MRF1_YGL143C	-0.748726	-0.279895
DML1_YMR211W	0.795372	0.79983
SME1_YOR159C	-0.853344	-0.381602
TFG2_YGR005C	0.411815	0.388792
URA10_YMR271C	0.187619	-0.0619964
UTP10_YJL109C	-1.24251	-0.221137
CDC36_YDL165W	-1.73584	-0.566216
YPL109C_YPL109C	-0.571956	-0.466874
MMS1_YPR164W	0.0681873	0.573544
SPR6_YER115C	-0.142298	0.109302
ORC3_YLL004W	-1.33658	-0.670306
AVO2_YMR068W	0.0189833	0.498461
YLR126C_YLR126C	-0.0706539	0.045875
AFG2_YLR397C	-1.32982	-0.747981
NTR2_YKR022C	-1.32949	-0.166096
RPO31_YOR116C	0.477837	0.53163
ZUO1_YGR285C	0.0491285	0.329298
HIS7_YBR248C	-0.808315	0.354529
PUS1_YPL212C	0.0228152	0.680971
URK1_YNR012W	-0.987851	-0.566089
PBY1_YBR094W	-0.327177	-0.255043
CSE4_YKL049C	-1.13068	-0.459117
MEC1_YBR136W	-0.217274	0.133162
PRP39_YML046W	-1.11679	-0.621961
RAD2_YGR258C	0.43497	0.788323
AIR1_YIL079C	-0.547613	0.324667
ARX1_YDR101C	0.959856	1.29624
IFM1_YOL023W	-1.39142	-0.97704
SEC10_YLR166C	-0.460486	0.123822
MTR10_YOR160W	-1.38637	-0.260531
SWT1_YOR166C	-1.03428	0.112626
TAD1_YGL243W	-0.666855	0.402045
YPR071W_YPR071W	-0.614862	0.142629
ALG12_YNR030W	-0.989798	-0.534773
RFC2_YJR068W	-1.7457	-0.34977
HBS1_YKR084C	-1.44906	-0.68718
COQ8_YGL119W	-1.63991	-1.16816
AIM41_YOR215C	-0.520043	0.238294
MRPS5_YBR251W	-1.03546	-0.398236
MNL2_YLR057W	-0.813072	0.0289759
APL6_YGR261C	-1.55856	0.251306
NIP7_YPL211W	0.0128311	1.0559
THS1_YIL078W	-0.51359	0.0730116
RKM1_YPL208W	-1.44515	-0.363835
CSE1_YGL238W	-1.19103	-0.00893342
JIP5_YPR169W	-0.483015	-0.00680462
DPH6_YLR143W	0.0629812	0.402529
AOS1_YPR180W	-1.70507	-0.609703
GCD14_YJL125C	-1.20447	-0.28263
AIM24_YJR080C	-0.556908	0.120509
NSA1_YGL111W	-0.845362	0.0385065
YDR248C_YDR248C	-0.00950521	0.11043
PGS1_YCL004W	-0.732273	-0.0289771
DBP9_YLR276C	-1.04139	-0.509823
DID2_YKR035W-A	-1.04729	-0.724538
SWP82_YFL049W	-0.795595	0.0558513
APQ12_YIL040W	0.240691	0.387593
ATC1_YDR184C	0.742507	0.584555
YIL092W_YIL092W	-0.312587	0.381803
IPL1_YPL209C	-1.96484	-0.926465
SRP54_YPR088C	-0.98307	-0.591055
EAF5_YEL018W	-0.0260041	0.306454
DUS4_YLR405W	-0.43258	-0.162821
RSC6_YCR052W	-1.17495	-0.356666
CAB3_YKL088W	-1.09649	0.14727
PHO12_YHR215W	-0.0239403	-0.120963
FLX1_YIL134W	0.0445184	-0.0565066
RAD18_YCR066W	-0.974838	-0.605543
SGN1_YIR001C	-0.00810283	0.0746693
CTR9_YOL145C	-0.57476	-0.0652875
EFR3_YMR212C	-1.57336	-0.655275
RRG7_YOR305W	-0.0455569	-0.348687
RDR1_YOR380W	-0.0911996	0.22817
YDR239C_YDR239C	-1.13381	-0.291764
NIP1_YMR309C	0.448775	0.425753
THP2_YHR167W	-1.93315	-0.490792
MRPL35_YDR322W	0.0794192	0.152321
TAF6_YGL112C	-0.668848	-0.908968
KKQ8_YKL168C	0.376898	0.0993027
GPI10_YGL142C	-1.16864	0.148184
MAG2_YLR427W	-1.0423	-0.0310512
MMS21_YEL019C	-0.16855	0.207834
SRP72_YPL210C	-0.855047	0.333078
HDA3_YPR179C	-1.01529	-0.430979
GYL1_YMR192W	-1.29553	-0.753765
PMT4_YJR143C	-0.477683	-0.48134
TRP5_YGL026C	-0.882441	-0.434158
TAH18_YPR048W	-1.19738	-0.264605
GPI11_YDR302W	-0.818234	-0.040565
KRI1_YNL308C	0.351691	0.544397
KTR3_YBR205W	-0.457609	0.367366
FOB1_YDR110W	-0.0773238	-0.238544
BOR1_YNL275W	0.00321603	0.413153
CDC23_YHR166C	-1.73636	-0.251589
SEC11_YIR022W	0.523442	0.237385
RPC25_YKL144C	0.400412	0.895238
ZIM17_YNL310C	0.0514048	0.0640062
PET191_YJR034W	-1.098	-0.53606
LIP2_YLR239C	-0.362678	-0.455603
NOP8_YOL144W	-0.96552	0.259385
MTW1_YAL034W-A	-1.72781	-0.635359
TGL1_YKL140W	-0.948955	-0.702517
LRE1_YCL051W	0.000604819	-0.0314628
BIT61_YJL058C	-0.871853	-0.557841
SRP101_YDR292C	-0.150942	0.0548545
FZF1_YGL254W	-0.510311	0.352798
MGR2_YPL098C	-1.01754	-0.356067
KIN28_YDL108W	0.397495	-0.0894746
IMP1_YMR150C	-0.396054	-0.370167
RAD17_YOR368W	-0.61618	-0.0802352
NUP157_YER105C	-1.25588	-0.182037
ISN1_YOR155C	-1.56403	0.30457
MZM1_YDR493W	-0.871056	-0.582135
SFI1_YLL003W	-0.750523	-0.00216965
NPA3_YJR072C	-1.48386	-0.336958
FMP25_YLR077W	0.310032	0.331404
URM1_YIL008W	-0.544237	0.41002
PGD1_YGL025C	-1.34222	-0.128199
RRI2_YOL117W	0.230385	-0.246149
FAT1_YBR041W	-1.54611	0.201693
EMP65_YER140W	-0.165713	-0.287745
YKE4_YIL023C	-0.380558	-0.1059
PEX8_YGR077C	-0.209238	0.497092
LDH1_YBR204C	0.387714	-0.0800934
ECM10_YEL030W	-1.86416	-0.950745
YML079W_YML079W	0.645422	0.63186
NUF2_YOL069W	-0.13191	-0.248041
RKR1_YMR247C	0.78606	-0.0471377
Ho_YDL227C	-0.354578	-0.259205
KEL1_YHR158C	-0.717982	-0.638194
SFH1_YLR321C	-1.32982	-0.308449
GOS1_YHL031C	0.600587	0.703095
MXR2_YCL033C	-0.86233	-0.061603
DLS1_YJL065C	0.167551	0.0920614
REV7_YIL139C	-0.568154	-0.539088
PBN1_YCL052C	-0.0757571	0.0425762
PAP2_YOL115W	-0.534998	-0.610488
SNU71_YGR013W	-0.641167	-0.0792266
TFG1_YGR186W	-0.892831	-0.102072
ENT4_YLL038C	-0.0786181	0.228065
CDC27_YBL084C	-0.661728	-0.37109
TRM2_YKR056W	-1.16438	-0.0174814
SDA1_YGR245C	0.0871549	-0.0289771
SMC4_YLR086W	-0.970621	-0.380112
GCV1_YDR019C	0.681455	0.553735
STB1_YNL309W	0.543573	-0.100938
FMC1_YIL098C	-0.537965	-0.654097
RUB1_YDR139C	-1.1059	0.015469
THR1_YHR025W	0.101294	0.214249
YDR109C_YDR109C	-0.494811	-0.688945
YGR066C_YGR066C	0.50622	0.00257147
SGF11_YPL047W	-0.591779	0.237642
YKR045C_YKR045C	0.0691691	0.154671
NBA1_YOL070C	-0.672046	-0.221137
SLF1_YDR515W	-1.00767	0.00172669
MET31_YPL038W	-1.05317	-0.353723
RBG1_YAL036C	-1.2828	-0.10071
MKC7_YDR144C	0.165487	0.512689
INA22_YIR024C	-0.342999	-0.395769
MGM101_YJR144W	-0.072772	-0.035494
LTV1_YKL143W	-0.381506	0.563763
MTQ2_YDR140W	-0.0492514	-0.70304
NPP2_YEL016C	-0.224253	-0.0388767
SMD2_YLR275W	-1.01529	-0.961493
FUN12_YAL035W	-1.0319	0.17774
CLG1_YGL215W	0.0764035	0.137149
ARP6_YLR085C	-0.758226	-0.369123
MND2_YIR025W	-0.668307	-0.405927
GAT4_YIR013C	1.58285	1.5444
RIF1_YBR275C	-1.34769	-0.539995
MAS2_YHR024C	-0.0249221	-0.0479446
CDC12_YHR107C	0.56742	-0.166096
MPP6_YNR024W	-1.04694	-0.739576
TIF35_YDR429C	-0.210675	0.311737
COG2_YGR120C	-0.152192	-0.206923
MCM21_YDR318W	-1.09771	-0.535773
SWT21_YNL187W	-0.804913	-0.0205807
YKU70_YMR284W	0.665267	0.466395
MTF2_YDL044C	-0.963548	-0.730915
RPF2_YKR081C	-0.575119	0.0937361
YBT1_YLL048C	-0.18288	-0.0825203
SUA5_YGL169W	0.900209	0.115973
CPR5_YDR304C	0.279357	-0.0211997
NUP133_YKR082W	-1.70631	-0.232906
STE50_YCL032W	-0.445915	-0.0132577
TMA64_YDR117C	-1.47802	-0.256158
RVB1_YDR190C	0.448775	0.662792
THI22_YPR121W	0.329477	0.866326
LEU3_YLR451W	-1.23663	0.266413
TDA11_YHR159W	-1.51635	-0.455603
DBP8_YHR169W	-1.15505	-0.336766
RRP7_YCL031C	-1.31583	-0.396342
IME1_YJR094C	0.742507	0.121583
BUD3_YCL014W	-0.210597	-0.108089
RPN8_YOR261C	-0.799306	-0.130451
YLF2_YHL014C	-0.719999	-0.271715
CDC37_YDR168W	-0.419405	-0.201419
ERB1_YMR049C	-0.540268	0.0455188
NOC3_YLR002C	-1.00756	0.0362506
CTR86_YCR054C	-2.21918	-0.499695
SOG2_YOR353C	-0.377438	-0.341567
SHB17_YKR043C	-1.11125	-0.607408
MNT3_YIL014W	0.343155	0.030626
MRPL44_YMR225C	-0.270523	0.00413478
TPT1_YOL102C	-0.41923	-0.127938
UTP23_YOR004W	-1.09771	-0.272738
EFM3_YJR129C	-0.633291	0.0700047
GGA2_YHR108W	-0.51359	0.0972591
RRB1_YMR131C	-0.250203	0.435119
PRP43_YGL120C	-1.81939	-1.49192
PPX1_YHR201C	-0.378609	0.183331
DET1_YDR051C	0.392922	0.23497
YJL193W_YJL193W	-1.08585	-0.523909
DRS2_YAL026C	-0.925912	-0.042044
TYS1_YGR185C	-0.599972	-0.0961347
YBR184W_YBR184W	-0.324971	0.14386
SLD3_YGL113W	-1.67594	-0.83107
NOP12_YOL041C	-0.0235413	0.412868
SCO2_YBR024W	-0.736029	0.224461
TFC8_YPL007C	-1.38386	-0.989035
FYV10_YIL097W	-0.0141034	-0.0115909
DDL1_YOR022C	0.0514048	0.165886
PET100_YDR079W	-0.692794	-0.108486
YTA12_YMR089C	-0.762229	-0.0342788
ECM5_YMR176W	-0.0555104	0.22403
UIP5_YKR044W	-1.52757	-0.720514
RPS22b_YLR367W	0.431846	1.03561
SHE9_YDR393W	0.340251	0.323655
APT1_YML022W	-0.419641	-0.0211997
SCH9_YHR205W	0.66967	0.960962
ALK2_YBL009W	-0.379519	-0.0333075
VPS73_YGL104C	-0.541104	-0.487311
LSM12_YHR121W	-0.512988	0.167133
LTP1_YPR073C	-0.0290382	-0.0885865
YDR514C_YDR514C	-0.297065	0.188254
GPN2_YOR262W	0.0867941	0.412294
SSS1_YDR086C	-0.155046	0.909394
ERV1_YGR029W	-0.879781	-0.292306
BDP1_YNL039W	-0.869351	-0.290338
VPS16_YPL045W	-0.398826	-0.325924
DAT1_YML113W	-1.09874	-0.634979
PTR3_YFR029W	0.867322	0.406894
CST26_YBR042C	-2.1973	-0.663373
RPC17_YJL011C	0.947451	-0.194216
UBX2_YML013W	0.0137084	0.114068
HST1_YOL068C	-0.744858	0.0394745
DYS1_YHR068W	0.148591	0.10646
UBP6_YFR010W	-0.803038	-0.511746
TMA7_YLR262C-A	0.672117	0.442644
HST4_YDR191W	0.304386	0.799211
RAD30_YDR419W	-0.559112	0.0227271
AIM6_YDL237W	-0.288313	0.0198708
EDC3_YEL015W	-0.644325	-0.192568
MIC12_YBR262C	-0.651671	0.606263
MSS116_YDR194C	-0.760046	-0.117186
ELC1_YPL046C	-0.664281	-0.036252
CTF18_YMR078C	-0.0385021	0.451288
SEC14_YMR079W	0.0678115	0.245088
POL32_YJR043C	0.294925	0.390297
MTR4_YJL050W	-0.628796	-0.252412
SPE3_YPR069C	0.191323	-0.0154116
YKL222C_YKL222C	-0.168786	-0.210917
ROK1_YGL171W	-1.78095	-0.840502
PBR1_YNL181W	-0.324971	0.14386
PEX34_YCL056C	0.37504	0.549957
VPS28_YPL065W	-0.780718	-0.555813
YKR070W_YKR070W	0.656687	0.218627
NSE5_YML023C	-0.605174	-0.213159
APC4_YDR118W	-0.905068	-0.240766
FMP40_YPL222W	0.81672	0.761989
RTC4_YNL254C	-0.587122	-0.484614
KEX2_YNL238W	-1.35196	-0.455603
RRP5_YMR229C	0.108697	0.319165
NOG2_YNR053C	-0.162521	0.518063
CTS2_YDR371W	0.158112	0.532425
NPP1_YCR026C	-1.68572	-0.697514
YTP1_YNL237W	-1.1193	0.38606
RED1_YLR263W	0.839263	0.710531
NUP57_YGR119C	0.180397	0.523024
RCF3_YBR255C-A	-0.255702	0.150119
DXO1_YDR370C	0.339338	0.668617
DCC1_YCL016C	0.442147	0.267121
DLT1_YMR126C	-1.41609	-0.641158
YNL320W_YNL320W	-1.30972	-1.02264
IST3_YIR005W	-0.113869	-0.30039
USO1_YDL058W	-0.960587	0.276514
SMY1_YKL079W	0.65477	0.509492
RTF1_YGL244W	-1.43129	-0.610617
RPL4a_YBR031W	0.168408	0.493908
PKH3_YDR466W	0.0076458	-0.200117
MCM2_YBL023C	0.0181615	0.110616
LHS1_YKL073W	-1.25633	-0.137172
YDR338C_YDR338C	-0.132166	-0.339928
SHM1_YBR263W	0.179904	0.403042
MBA1_YBR185C	-1.42353	0.182799
COX18_YGR062C	-0.125122	-0.0579471
FPR4_YLR449W	-0.873807	0.15208
MUD2_YKL074C	-1.15192	-0.338441
ILM1_YJR118C	-1.0072	-0.326616
YKL162C_YKL162C	0.565618	0.390592
CDC28_YBR160W	-0.185329	0.0243096
GUD1_YDL238C	0.00814412	0.183061
MTR3_YGR158C	-0.549556	0.0317492
NSE3_YDR288W	-1.41097	0.0183287
YFL051C_YFL051C	1.92047	1.67945
YIL014C-A_YIL014C-A	0.343155	-0.010016
POS5_YPL188W	0.437652	0.526839
VPS64_YDR200C	-0.647071	-0.150226
MTC5_YDR128W	-0.0413893	-0.0871318
CEM1_YER061C	0.390877	0.160925
MED8_YBR193C	0.0145511	-0.0673651
RNR3_YIL066C	0.70235	0.479302
ATG38_YLR211C	-0.580294	-0.696426
PFA5_YDR459C	-0.822019	-0.47689
RRN7_YJL025W	0.149809	0.202074
MAK5_YBR142W	-1.07749	-0.293153
RRP36_YOR287C	0.211276	0.510182
PMS1_YNL082W	-0.977117	0.0511405
TFB3_YDR460W	-0.872023	-0.475143
ARP1_YHR129C	-0.892012	-0.482075
TAF12_YDR145W	0.252723	0.0876819
MPM1_YJL066C	0.727885	0.0716445
TIF11_YMR260C	-0.523433	-0.0907765
SHS1_YDL225W	0.437461	0.238589
DSK2_YMR276W	0.106116	0.0701544
UBR2_YLR024C	0.287312	-0.0195034
RPN9_YDR427W	-1.4258	-0.693936
DLD2_YDL178W	0.00814412	0.570084
VPS5_YOR069W	-0.572011	-0.616407
SPC19_YDR201W	0.16303	-0.0167183
CEX1_YOR112W	-0.849004	-0.197427
SSU72_YNL222W	0.138474	0.444575
SEN1_YLR430W	-0.81748	-0.95598
SHU2_YDR078C	-0.160616	-0.538555
GAR1_YHR089C	1.24077	1.08143
ALG8_YOR067C	-0.699146	-0.00227654
MRS2_YOR334W	-0.0761547	0.27798
BMT2_YBR141C	-0.640919	-0.0450316
RPC31_YNL151C	-0.0780841	-0.0380968
AIM4_YBR194W	-0.136567	-0.574627
SVP26_YHR181W	-0.457166	0.352702
PAL1_YDR348C	0.0630759	-0.343957
ARO7_YPR060C	0.223466	-0.178069
SPP1_YPL138C	-1.34483	-0.522653
RIM1_YCR028C-A	-0.410583	-0.238589
HOC1_YJR075W	-0.555102	0.171897
YPQ1_YOL092W	-1.11757	-0.555631
PAM16_YJL104W	0.0587608	0.357666
GCS1_YDL226C	-0.358579	0.328891
SAL1_YNL083W	-0.725362	-0.36372
NMD3_YHR170W	-0.539012	0.138405
REV1_YOR346W	0.330381	0.2866
ILS1_YBL076C	1.0036	1.08796
TCP1_YDR212W	-0.560363	-0.0828155
ADE4_YMR300C	0.511828	0.68145
LDB17_YDL146W	-0.142193	-0.293949
DAL81_YIR023W	-1.15505	-0.897961
GAB1_YLR459W	-1.04075	-1.07355
BUL1_YMR275C	-0.24741	0.0250233
TMA20_YER007C-A	-0.340648	-0.967153
PET494_YNR045W	-0.751207	-0.274156
GLN4_YOR168W	0.353599	0.76744
MRPL7_YDR237W	-0.427826	-0.332454
ETR1_YBR026C	0.563418	0.520218
CTO1_YCR015C	0.27648	0.264684
MIX14_YDR031W	-0.640473	0.110501
RAD53_YPL153C	0.71143	1.06692
YKL075C_YKL075C	-0.640979	-0.405849
PPE1_YHR075C	-0.976266	-0.529803
SHY1_YGR112W	-0.517616	-0.393797
TAF8_YML114C	-1.0791	-0.73647
NUP2_YLR335W	0.80558	0.0138828
SSY5_YJL156C	0.314167	0.573544
RSE1_YML049C	-0.287061	-0.101684
REF2_YDR195W	0.134461	-0.329595
CWH41_YGL027C	-0.155046	0.294419
SAK1_YER129W	-0.0328093	-0.0712618
RPC37_YKR025W	0.751413	0.898316
DBP7_YKR024C	0.447913	0.391724
RVB2_YPL235W	-0.210971	-0.064069
END3_YNL084C	-0.521041	-0.876639
EAP1_YKL204W	-1.21918	-0.677995
DNL4_YOR005C	0.3215	0.345344
ATG32_YIL146C	-0.230044	-0.214386
KAR4_YCL055W	1.02261	0.466718
YJR142W_YJR142W	-1.15757	-0.0481382
BET4_YJL031C	-0.191191	-0.222625
CAF16_YFL028C	0.278106	0.796978
VMA10_YHR039C-A	0.0759441	0.287387
YBR220C_YBR220C	-0.209386	-0.010016
CCT4_YDL143W	-0.0261728	-0.0419998
ATG4_YNL223W	-0.931503	-0.488207
ALD2_YMR170C	0.553491	-0.0199207
APC9_YLR102C	-0.908608	-0.484172
ROY1_YMR258C	-0.761704	-0.45253
ASE1_YOR058C	0.742507	0.466718
YBL010C_YBL010C	-1.38847	-0.403316
ARG4_YHR018C	0.124875	0.252412
ABP1_YCR088W	-0.748726	-0.318889
SOV1_YMR066W	-1.65859	-0.830369
NCR1_YPL006W	-0.263299	-0.486346
GVP36_YIL041W	-0.460698	-0.131418
TFC3_YAL001C	0.113443	0.633963
BCD1_YHR040W	-0.255774	-0.130897
ERG7_YHR072W	0.293158	0.555538
CDS1_YBR029C	0.427768	0.773216
BRX1_YOL077C	-0.0298558	0.425169
MRPL37_YBR268W	-1.4682	-0.507715
LAS1_YKR063C	-0.826859	-0.467412
MGE1_YOR232W	-0.297256	-0.230843
ERV15_YBR210W	0.500157	-0.427709
REX3_YLR107W	-0.293874	-0.316896
IBD2_YNL164C	-0.674491	-0.0152539
DIM1_YPL266W	0.24281	0.261129
BEM4_YPL161C	0.505828	0.557573
NEW1_YPL226W	0.497031	0.305131
NEJ1_YLR265C	-0.465688	-0.0672471
SMY2_YBR172C	-0.595088	-0.733587
MDN1_YLR106C	-0.205341	-0.328528
TVP38_YKR088C	-0.434257	-0.211119
LPP1_YDR503C	-0.319309	-0.263555
SEN2_YLR105C	-0.622969	-0.82399
LRG1_YDL240W	-0.14665	0.200551
SPT7_YBR081C	-0.553595	0.0641978
ENV7_YPL236C	-0.137452	-0.234475
ATP3_YBR039W	0.216923	0.327756
CWC23_YGL128C	0.427242	-0.133674
YNR048W_YNR048W	-0.730775	-1.02445
DJP1_YIR004W	-0.333488	-0.822175
NIT2_YJL126W	-0.169546	-0.455603
ALG5_YPL227C	-0.0392376	0.455588
CIC1_YHR052W	0.619159	0.787757
YOR283W_YOR283W	-0.73214	-0.0980505
YIL152W_YIL152W	0.318599	-0.332454
YHL017W_YHL017W	-0.0230807	0.0282441
KAR1_YNL188W	-0.585826	0.162527
MSS18_YPR134W	0.130248	-0.00115035
YJR124C_YJR124C	-0.468922	-0.590954
DTD1_YDL219W	-0.443149	-0.720745
SRP14_YDL092W	-0.392085	-0.370714
YOR389W_YOR389W	0.354759	0.266642
SNO4_YMR322C	0.675569	0.289976
YER010C_YER010C	-0.46302	-0.1059
CCR4_YAL021C	-0.247191	0.423684
UBP16_YPL072W	-1.02806	-0.916782
OAF3_YKR064W	-1.08984	-0.322784
FIG2_YCR089W	-0.219176	0.0797292
RPS28a_YOR167C	-0.0136381	0.488596
TRS65_YGR166W	-0.237356	-0.834114
YVH1_YIR026C	-0.620587	-0.653391
NIP100_YPL174C	-1.41595	-0.95785
MAD2_YJL030W	-0.224253	-0.286804
YPR109W_YPR109W	-0.697617	-0.457605
PLP2_YOR281C	-0.881481	0.136139
SWI5_YDR146C	0.246835	0.137397
RRP8_YDR083W	-0.272319	-0.285493
LSM8_YJR022W	-0.74913	-0.569061
MCM10_YIL150C	-0.84942	-0.0858459
PEX7_YDR142C	-0.695614	-0.352315
REV3_YPL167C	-0.384448	-0.0855419
PKP1_YIL042C	-0.400871	0.23742
SRB6_YBR253W	-0.586385	-0.135477
YPR172W_YPR172W	-1.35339	-0.478295
ITR2_YOL103W	2.67144	0.932214
DOS2_YDR068W	-0.546471	-0.469958
RIX1_YHR197W	-0.412283	0.310122
RSC2_YLR357W	0.47572	0.518787
ZRG17_YNR039C	-0.442848	0.265933
MNN11_YJL183W	-1.05417	-0.299586
CYR1_YJL005W	0.43801	0.127329
YDL144C_YDL144C	-0.121269	-0.036908
COA4_YLR218C	1.32015	1.03096
GEP3_YOR205C	-0.527492	0.367872
RMT2_YDR465C	0.0957282	0.0653261
CDD1_YLR245C	-0.0732161	-0.31273
YIH1_YCR059C	0.361679	-0.0763812
GTR2_YGR163W	-0.405885	-0.453155
ERF2_YLR246W	-0.679748	-0.352273
IKS1_YJL057C	-0.405813	0.0228604
UTP18_YJL069C	-0.140065	-0.0375563
TGL2_YDR058C	0.589417	-0.165833
RAD28_YDR030C	-1.48352	-0.258612
POL1_YNL102W	-0.643147	0.0183287
SNU56_YDR240C	-1.32205	-0.112415
TUP1_YCR084C	1.44071	0.656872
CDC13_YDL220C	-0.994014	-0.588799
TDA5_YLR426W	-1.43741	-0.663167
ERR3_YMR323W	0.577762	0.995312
PAN5_YHR063C	-0.332797	0.0364983
KEL3_YPL263C	0.074518	-0.444462
PEX1_YKL197C	-0.298279	0.290133
LCD1_YDR499W	0.944129	0.506069
REC107_YJR021C	-0.87668	-0.55118
DBP10_YDL031W	-0.852119	-0.473043
RIX7_YLL034C	-0.299942	-0.040565
SLM3_YDL033C	-0.869541	-0.400711
ERP5_YHR110W	-0.7651	0.0567076
TMA108_YIL137C	-0.0366514	-0.381602
ALG7_YBR243C	-1.06959	-0.679416
FOL1_YNL256W	-0.0334841	-0.091272
ATG9_YDL149W	-0.4334	-0.0641046
ALB1_YJL122W	1.31134	1.51269
MDM20_YOL076W	-0.3761	0.48701
RGA1_YOR127W	0.0893727	-0.0899531
IAH1_YOR126C	-0.289622	-0.36814
OCA6_YDR067C	-1.01926	-1.01675
CFT2_YLR115W	0.0161406	0.43223
IRC19_YLL033W	-0.890201	0.00358207
MSP1_YGR028W	-0.273624	-0.183305
SLY1_YDR189W	-0.387911	-0.183523
MRPL40_YPL173W	-1.25633	-1.06212
TLG1_YDR468C	-0.690301	-0.261627
HEL2_YDR266C	-0.239236	-0.974977
YGL242C_YGL242C	-1.4298	-0.677532
RNY1_YPL123C	-0.149205	-0.148381
MTC1_YJL123C	1.95861	1.35063
YNR040W_YNR040W	-0.639559	0.119418
UBR1_YGR184C	-1.01754	-0.603701
MRPL32_YCR003W	-0.444275	-0.0231979
CDC10_YCR002C	0.272375	0.0724749
PPA2_YMR267W	-0.570084	-0.680569
YBR137W_YBR137W	-0.0648482	0.156752
FUR1_YHR128W	-0.206576	-0.334296
YPS5_YGL259W	2.0749	1.77886
TCD2_YKL027W	-0.49559	-0.281573
IMP2'_YIL154C	0.364758	0.104485
CAP2_YIL034C	-0.0485694	0.329659
SDC1_YDR469W	-0.427418	-0.375153
KAP114_YGL241W	-1.12262	-0.712688
ARP5_YNL059C	-0.971249	-0.527953
VTC2_YFL004W	-0.457662	-0.732992
RMD8_YFR048W	-0.916614	-0.63339
RTT105_YER104W	0.00288937	-0.285424
GEP7_YGL057C	-0.41715	-0.301274
YOL159C-A_YOL159C-A	0.701045	0.194813
RSC58_YLR033W	-0.596604	-1.12581
SLD5_YDR489W	0.356853	0.155832
BST1_YFL025C	-0.588291	-0.499104
SEC22_YLR268W	-0.630819	-0.634476
NUG1_YER006W	0.587796	0.674827
AIM23_YJL131C	0.0830451	0.117738
RFU1_YLR073C	0.117234	0.827273
NOT3_YIL038C	-0.772085	-0.64078
TOR2_YKL203C	-1.17818	-0.978806
DOG2_YHR043C	0.746904	0.750848
PET111_YMR257C	-1.50297	-0.79901
RTC1_YOL138C	-0.0995509	-0.565092
GLC8_YMR311C	0.733637	-0.0914462
TIM21_YGR033C	1.13446	0.266716
ERI1_YPL096C-A	-0.946989	-0.577694
NUP85_YJR042W	-1.09098	-0.754109
SNU66_YOR308C	-1.04729	-0.578459
LDB16_YCL005W	0.424802	0.136489
SCY1_YGL083W	0.757642	0.624437
PPZ1_YML016C	-0.620427	0.014762
YMR310C_YMR310C	0.368516	-0.200789
SPT16_YGL207W	0.741449	0.276917
BET3_YKR068C	0.525154	-0.215469
LAS21_YJL062W	0.128063	-0.631925
HAP2_YGL237C	-1.79108	-1.17181
SGM1_YJR134C	-0.366153	-0.273698
FAR7_YFR008W	-0.613776	-1.30641
SQS1_YNL224C	-1.00877	-0.0317948
PAC11_YDR488C	0.304386	0.088718
HUA2_YOR284W	-0.53971	-0.532985
POP4_YBR257W	0.0736054	-0.197805
RRD1_YIL153W	0.490604	0.00674069
GPI15_YNL038W	-1.23513	-0.514496
NOC2_YOR206W	-0.787113	-0.125637
ELP4_YPL101W	-0.861315	-0.524935
AIM10_YER087W	0.198413	0.356998
APN1_YKL114C	1.14911	-0.163422
RFM1_YOR279C	-0.758023	-0.646744
HRT3_YLR097C	-0.625775	-0.421387
SNZ3_YFL059W	0.36402	0.434425
SEC27_YGL137W	0.210409	0.101657
GPI17_YDR434W	-2.28058	-0.879102
RKM3_YBR030W	0.0607625	0.370515
PEX13_YLR191W	-0.0253199	0.516991
ERR1_YOR393W	0.815239	0.660351
IPI1_YHR085W	-0.618018	-0.510644
TPD3_YAL016W	-0.50495	-0.712712
BTT1_YDR252W	-0.502969	0.167495
YKL033W-A_YKL033W-A	0.179149	-0.346373
DCD1_YHR144C	1.17833	0.494695
FMP42_YMR221C	-1.51006	-0.851903
PET18_YCR020C	0.795726	0.434288
RNA14_YMR061W	-1.1067	-0.296834
BSC6_YOL137W	-0.63343	-0.778708
SRN2_YLR119W	0.291562	-0.399265
SIR3_YLR442C	-0.481422	-0.28985
ABZ1_YNR033W	0.0539292	-0.43304
SIP3_YNL257C	-0.546167	0.147685
UBA2_YDR390C	1.76502	0.980784
MIR1_YJR077C	1.86658	1.5298
NCA2_YPR155C	0.304386	0.540097
NDC80_YIL144W	0.625447	0.187387
ERP3_YDL018C	0.578281	0.383077
RPN1_YHR027C	-0.652258	-0.447475
MDH3_YDL078C	0.0275454	0.0749122
ADE6_YGR061C	0.414568	0.391546
IOC3_YFR013W	-0.0566121	-0.439177
HUB1_YNR032C-A	0.209454	-0.433426
KAR9_YPL269W	-1.17243	-0.659398
BUD14_YAR014C	-0.00903103	0.480396
YIM1_YMR152W	0.437853	-0.648735
PXP1_YEL020C	-0.35668	0.0927854
DDI2_YFL061W	0.265333	0.557184
CSC1_YLR241W	-0.128574	-0.119175
ENP2_YGR145W	0.195375	-0.177097
NUP84_YDL116W	-0.897248	-0.384218
YGR168C_YGR168C	0.063825	-0.0430291
DOG1_YHR044C	0.531796	0.0112739
AIM18_YHR198C	-0.381037	-0.144497
PNG1_YPL096W	-0.339471	-0.465587
SAS3_YBL052C	-1.44845	-0.397121
HMF1_YER057C	0.0773167	-0.450941
AIM11_YER093C-A	0.974784	0.437188
MRPL9_YGR220C	-0.963771	-0.174421
UTP14_YML093W	-1.23671	-0.26538
PTC5_YOR090C	0.191832	0.330273
RGD2_YFL047W	-0.587034	-0.440131
DRN1_YGR093W	-0.738991	-0.902877
CMS1_YLR003C	-0.0502311	-0.00716446
YIP1_YGR172C	-0.373174	-0.339928
DUG1_YFR044C	-0.639031	-0.903062
KIN4_YOR233W	-0.122564	-0.292691
YIA6_YIL006W	-0.580829	-0.774964
URB2_YJR041C	-1.50429	-0.960966
ADE1_YAR015W	0.263579	0.198563
MAD3_YJL013C	-0.693466	-0.457754
DIP2_YLR129W	0.395681	0.533482
RIM21_YNL294C	0.439315	0.100791
MMM1_YLL006W	-1.32833	-0.218902
SAM37_YMR060C	-1.04715	-0.319196
NPL6_YMR091C	-0.354068	-0.630377
RBG2_YGR173W	-0.311009	-0.0255865
SPT2_YER161C	-0.401247	-0.517379
ATG18_YFR021W	-0.600755	-1.06529
FAP1_YNL023C	-1.24741	-0.0294245
SKO1_YNL167C	-0.0988822	-0.373443
RPS31_YLR167W	1.58732	1.18825
CRD1_YDL142C	0.20059	-0.0831417
SIW14_YNL032W	0.529599	0.483856
PHO89_YBR296C	1.07594	0.213386
PUS9_YDL036C	-0.166406	-0.604466
HMT1_YBR034C	0.263744	0.846148
EMP47_YFL048C	-1.32262	-0.305484
STN1_YDR082W	-0.717982	-0.371771
PEX27_YOR193W	1.54188	0.820032
ATG34_YOL083W	-0.389637	-0.00457517
GNA1_YFL017C	0.414862	0.276362
LMO1_YLL007C	-0.41715	-0.280516
SEC20_YDR498C	0.211122	-0.207309
YDR341C_YDR341C	0.173141	-0.359556
CBP4_YGR174C	0.417533	0.121492
FRA1_YLL029W	1.74602	1.02502
SEC3_YER008C	-0.179058	-0.0848971
MEF1_YLR069C	-1.6469	-0.0849591
BPL1_YDL141W	-0.0746595	0.0536273
LIA1_YJR070C	-0.148787	0.0869247
YKL077W_YKL077W	-0.147741	0.0256335
RPT6_YGL048C	0.280762	-0.184779
SUI3_YPL237W	0.625447	0.36959
ATG31_YDR022C	0.277419	-0.496245
RFA1_YAR007C	0.206498	0.359973
RRF1_YHR038W	-1.14117	-0.183305
FCP1_YMR277W	-0.0109699	0.220822
ECM14_YHR132C	0.0691691	0.461184
YLR118C_YLR118C	0.117685	-0.760948
ESC2_YDR363W	-0.334654	-0.228393
CYC2_YOR037W	0.407145	-0.104915
DPB4_YDR121W	0.488971	0.0789253
TVP23_YDR084C	-0.93508	-0.476976
MNE1_YOR350C	-0.0261728	-0.153893
NAS2_YIL007C	-0.8115	-0.797864
MLH3_YPL164C	0.0904054	0.355364
RPS28b_YLR264W	0.726841	0.938838
RTT109_YLL002W	-0.749002	-0.994417
NTF2_YER009W	-0.501128	-0.222981
CBF5_YLR175W	0.711011	0.866326
SPT21_YMR179W	0.440308	0.436145
YMR090W_YMR090W	0.653835	0.461935
MPS1_YDL028C	-0.304424	-0.146874
SIR2_YDL042C	0.415642	0.386973
HFI1_YPL254W	0.456996	-0.167477
NBP1_YLR457C	-0.353556	-0.329712
PRI2_YKL045W	1.07658	0.71252
RSC3_YDR303C	0.126847	-0.425545
PPT1_YGR123C	-0.817383	0.494578
YIL161W_YIL161W	-0.52528	-0.554875
IKI3_YLR384C	-0.994014	-0.349612
IGO2_YHR132W-A	0.208461	0.402669
BRR2_YER172C	-0.990031	-0.460512
RAD24_YER173W	-1.63247	-0.416027
VAN1_YML115C	-0.245812	-0.321301
ILV1_YER086W	0.623208	0.185148
MET7_YOR241W	-0.536136	-0.378093
CSL4_YNL232W	1.11618	0.580275
ECM7_YLR443W	-0.337479	-0.275968
IES2_YNL215W	-0.0894577	-0.527518
ABP140_YOR239W	0.188908	-0.249152
SWC3_YAL011W	-1.23539	-0.575843
RSM27_YGR215W	-0.55461	-0.285452
RSM23_YGL129C	-1.01229	-0.463522
CPT1_YNL130C	0.0141663	0.248942
SCC2_YDR180W	-0.532717	-0.251958
DOT1_YDR440W	-0.635955	-0.562116
PFA4_YOL003C	-0.937975	-0.0753758
NHX1_YDR456W	-0.235723	-0.138745
MET22_YOL064C	-1.15841	-0.974977
APL2_YKL135C	-1.31896	-0.867201
TAH1_YCR060W	0.815931	0.055943
TRM1_YDR120C	0.851638	0.115898
SEN34_YAR008W	-0.216447	0.451288
TBF1_YPL128C	1.63601	0.736367
STO1_YMR125W	-0.0604092	-0.0663582
IWR1_YDL115C	-0.55262	-0.708909
DOT5_YIL010W	0.223674	-0.125577
NBP35_YGL091C	-0.317103	-0.510744
TPC1_YGR096W	0.0487754	-0.368526
AAT1_YKL106W	-0.23806	-0.228661
TPM2_YIL138C	-1.40894	-0.604147
MRPL33_YMR286W	-0.475367	-0.0524037
GDA1_YEL042W	0.270116	0.417018
SPC110_YDR356W	-1.07258	-0.395167
SRP21_YKL122C	-0.445967	-0.374352
KAE1_YKR038C	0.933291	0.65873
MRS1_YIR021W	-0.0849418	-0.374138
PDC2_YDR081C	-0.203409	-0.036607
UBP3_YER151C	-0.516775	-0.297723
TOP3_YLR234W	-0.252893	-0.523843
URH1_YDR400W	0.334759	0.481662
TMA46_YOR091W	0.0353524	0.16289
FMN1_YDR236C	-1.0801	-0.692193
EFM5_YGR001C	-0.40109	-0.148834
MPD2_YOL088C	-0.305523	0.187704
MSB3_YNL293W	-0.0941638	0.241005
TFC6_YDR362C	-0.36804	-0.0512123
SLN1_YIL147C	-0.309233	-0.312356
GAL83_YER027C	-0.199846	0.239238
YGR283C_YGR283C	-0.352083	0.0222301
CDC73_YLR418C	-1.13225	-0.405927
MSL5_YLR116W	-0.467575	-0.253559
MSR1_YHR091C	0.347284	-0.283422
PEF1_YGR058W	0.619259	0.415664
PTC6_YCR079W	0.405669	0.234713
LIF1_YGL090W	-0.492081	-0.613284
CGR1_YGL029W	1.05759	0.57581
RPA12_YJR063W	1.00182	0.357312
APE4_YHR113W	-0.126821	-0.387094
RKM4_YDR257C	0.783553	0.259337
YLR419W_YLR419W	-1.09456	-0.420732
YCR051W_YCR051W	-0.44893	-1.11647
POL30_YBR088C	0.819728	0.655429
SCJ1_YMR214W	-0.679262	-0.819241
NSP1_YJL041W	-0.501358	-0.691491
SEC28_YIL076W	0.212081	0.30295
ART5_YGR068C	1.42397	0.170332
PRE9_YGR135W	-0.5545	-0.644636
DBP5_YOR046C	-0.596353	-0.544608
POM152_YMR129W	-0.997151	-0.713512
DEP1_YAL013W	0.227382	0.165886
POB3_YML069W	0.06046	0.147062
BAT1_YHR208W	-0.0777601	-0.0890054
SAN1_YDR143C	-1.89986	-0.996883
DUN1_YDL101C	0.74273	0.558427
AIM22_YJL046W	0.356853	-0.0361191
NOP19_YGR251W	0.792355	0.433366
YPL077C_YPL077C	0.748867	0.243693
CLB3_YDL155W	1.28704	1.19856
EGH1_YIR007W	1.60395	0.647013
HEL1_YKR017C	-0.465856	-0.465032
YPR011C_YPR011C	1.0376	0.447536
YER076C_YER076C	0.29818	-0.0436643
SDH3_YKL141W	0.610987	-0.130854
YEL1_YBL060W	-0.437621	0.138675
MMS4_YBR098W	-0.905068	-0.395595
YAT2_YER024W	0.184386	0.623469
AIM25_YJR100C	0.111002	-0.191707
NAP1_YKR048C	0.0161406	-0.356824
YHL044W_YHL044W	0.78182	0.724032
OST4_YDL232W	-0.456216	-0.162472
VPS35_YJL154C	0.264857	-0.32076
NOP56_YLR197W	0.304386	1.07278
IRC5_YFR038W	-0.280577	0.142387
MSW1_YDR268W	0.200049	-0.400741
YHR112C_YHR112C	0.129822	-0.207309
NUT1_YGL151W	-1.09951	-0.665121
IST1_YNL265C	-0.13705	-0.510979
BIO3_YNR058W	0.607418	0.298641
YSH1_YLR277C	-0.826011	-0.0472597
CCT7_YJL111W	0.00458028	0.130421
PAU5_YFL020C	1.49115	0.968205
PAT1_YCR077C	0.665926	0.265833
PAM18_YLR008C	1.07127	0.870898
PET127_YOR017W	-0.501333	-0.393111
CFD1_YIL003W	-0.0890219	-0.416899
SYN8_YAL014C	0.191832	0.0908067
RPL8a_YHL033C	0.967351	1.17213
STR2_YJR130C	0.0613652	-0.424001
KEX1_YGL203C	0.318147	-0.357604
PDP3_YLR455W	0.538253	-0.405698
PRS3_YHL011C	0.876964	0.750848
RNT1_YMR239C	0.550404	0.399626
CDC33_YOL139C	0.0992711	0.561675
YOR097C_YOR097C	0.901839	0.108298
ALG13_YGL047W	0.397495	0.0828174
LSM2_YBL026W	0.154023	-0.306063
LIP1_YMR298W	-0.0695893	-0.168163
COQ5_YML110C	0.441267	0.145226
CEP3_YMR168C	-0.446116	0.324639
PPH3_YDR075W	0.295686	0.0531767
NIT3_YLR351C	1.05441	0.214249
CLC1_YGR167W	-0.0298558	-0.447452
ATG36_YJL185C	0.338272	-0.421717
RAD52_YML032C	0.264161	-0.0270575
HAT2_YEL056W	0.516794	0.167543
RTT101_YJL047C	0.253759	0.213459
RPB3_YIL021W	0.490982	0.213386
MRPS28_YDR337W	-0.421589	-0.579541
MSS1_YMR023C	0.335412	-0.487311
KAR3_YPR141C	0.358676	0.41538
NGL2_YMR285C	-0.282844	-0.091272
MRPL24_YMR193W	0.0949322	-0.0763413
SEC39_YLR440C	-0.0775899	-0.0826905
TIF5_YPR041W	-0.0986265	-0.179134
MRPS17_YMR188C	0.831898	0.344928
RNH202_YDR279W	0.190262	0.149538
NCL1_YBL024W	-0.200609	-0.380357
TRM44_YPL030W	0.296786	-0.121096
DOC1_YGL240W	-1.61448	-0.528976
RIO1_YOR119C	0.0251619	0.73006
SEC8_YPR055W	-0.359202	-0.113289
THR4_YCR053W	-0.468204	-0.098909
BUD16_YEL029C	0.782617	0.48206
SSL2_YIL143C	-0.193114	0.219963
KIN3_YAR018C	1.0343	0.447373
TAZ1_YPR140W	0.48106	0.151253
NDC1_YML031W	-0.38347	-0.299993
CCT2_YIL142W	-0.357716	0.329755
SCP160_YJL080C	1.05031	0.669588
HAT1_YPL001W	-0.500775	-0.586533
YDR391C_YDR391C	0.503196	0.408438
VID30_YGL227W	-0.416258	0.181306
GPI2_YPL076W	0.48641	-0.224669
RSC8_YFR037C	-0.0281898	0.17118
MSI1_YBR195C	0.0874849	0.117204
HTL1_YCR020W-B	0.485412	-0.0956064
ILV6_YCL009C	0.395359	-0.0109919
PHO87_YCR037C	-0.721431	-0.720606
YLR446W_YLR446W	0.0364524	0.112966
PUP2_YGR253C	0.23549	0.028756
GET2_YER083C	-0.54961	-0.0923675
LDB19_YOR322C	-0.155046	-0.380561
PNT1_YOR266W	0.0154977	-0.422562
EST1_YLR233C	0.081297	-0.173899
AIM29_YKR074W	1.92824	0.564945
YAP3_YHL009C	0.152382	-0.590532
SNF8_YPL002C	-0.152702	0.0281477
GCV2_YMR189W	1.26257	0.691239
YDL211C_YDL211C	-0.667432	-0.0715443
SDS3_YIL084C	0.52101	-0.259938
SPT14_YPL175W	0.042067	0.440508
ERP4_YOR016C	-0.399314	-0.0919473
TIF6_YPR016C	-0.172936	0.0564284
ELP3_YPL086C	-0.362157	-0.338313
NOP4_YPL043W	-0.724677	-0.861081
YEL023C_YEL023C	-0.0808074	-0.354481
ATM1_YMR301C	0.189804	0.256979
RRP15_YPR143W	0.849058	-0.12957
MRL1_YPR079W	0.628821	0.0208355
PEX30_YLR324W	0.115879	0.0377151
ATG7_YHR171W	0.184834	-0.170764
CHZ1_YER030W	0.327522	-0.277188
TIM11_YDR322C-A	0.643474	0.696401
MRN1_YPL184C	0.0154977	-0.219745
UTP9_YHR196W	-0.205583	-0.338789
PMT5_YDL093W	-0.308444	0.0739469
SKT5_YBL061C	-0.129601	-0.495511
TIF3_YPR163C	0.679895	0.537291
CDC3_YLR314C	1.73213	1.23597
SYH1_YPL105C	0.617885	0.0867156
YUH1_YJR099W	-0.205026	-0.0289771
MPP10_YJR002W	0.359129	0.921069
POL2_YNL262W	0.233127	-0.223312
RGP1_YDR137W	0.445248	-0.310552
KAP120_YPL125W	-0.789762	-0.568859
MPE1_YKL059C	0.203057	-0.346896
SPC2_YML055W	0.463543	-0.210145
GLN3_YER040W	0.538155	0.378811
MAK31_YCR020C-A	0.706126	0.683104
RPD3_YNL330C	-1.03031	-0.390367
TRA1_YHR099W	1.08383	0.792616
MRM1_YOR201C	-0.892965	-0.16987
ALK1_YGL021W	-0.651833	0.0304015
RPS13_YDR064W	1.39292	0.539825
PNP1_YLR209C	-0.695614	-0.340125
RPE1_YJL121C	0.32523	-0.210678
SYO1_YDL063C	0.603946	0.314749
SIN4_YNL236W	0.0242776	-0.170511
URC2_YDR520C	-0.076646	-0.126141
FTH1_YBR207W	-0.447687	0.29259
SPO71_YDR104C	-0.544153	-0.0018416
APL1_YJR005W	-0.0175425	0.252631
GMC1_YDR506C	0.629605	0.572367
RRT14_YIL127C	0.465666	0.544397
RTC5_YOR118W	-0.230334	-0.431355
PIP2_YOR363C	0.28585	0.382126
VPS71_YML041C	0.131193	-0.166689
RMR1_YGL250W	0.23943	0.253882
TYW3_YGL050W	0.635858	0.463037
RDL1_YOR285W	0.166882	-0.517818
UFE1_YOR075W	-0.864081	-1.0835
GRX4_YER174C	0.385306	0.21028
HIS3_YOR202W	-0.73699	-0.200141
YMR31_YFR049W	0.076455	-0.174519
SPC1_YJR010C-A	0.157246	-0.811329
SFT1_YKL006C-A	-0.208875	0.258205
TRE1_YPL176C	-0.138133	0.478255
YIF1_YNL263C	-0.384325	-0.48535
ADK2_YER170W	-0.364409	-0.133674
YLR050C_YLR050C	1.31993	0.533943
CIA1_YDR267C	-0.660349	-0.217991
SGO1_YOR073W	0.994203	0.179579
MYO5_YMR109W	0.410095	-0.182293
YPL191C_YPL191C	-0.140719	-0.036252
PAU8_YAL068C	1.6758	1.11909
CNN1_YFR046C	0.363421	0.284903
EXO70_YJL085W	-0.435855	-0.310979
CSM3_YMR048W	-0.573665	-0.689797
DPH2_YKL191W	0.954287	1.29722
ATX1_YNL259C	0.225028	0.277293
MSD1_YPL104W	0.710545	-0.0673651
SLI15_YBR156C	0.618494	0.438232
CYM1_YDR430C	0.408636	0.357599
MAK10_YEL053C	0.279175	-0.29454
CWC24_YLR323C	0.247118	-0.036908
SMB1_YER029C	0.298072	-0.217991
YLR012C_YLR012C	0.297331	0.141042
GAS3_YMR215W	0.170165	0.410177
CDC8_YJR057W	-0.423089	-0.14803
CLU1_YMR012W	0.865594	0.617358
SEC16_YPL085W	-0.669619	-0.768193
SLI1_YGR212W	1.02075	-0.383367
TRM12_YML005W	1.0995	-0.247798
ESF1_YDR365C	1.36024	1.45129
ALY1_YKR021W	0.251818	-0.255505
YHR020W_YHR020W	0.73453	0.646967
VPS70_YJR126C	-0.065564	-0.438529
SLP1_YOR154W	-0.186862	0.713246
DED81_YHR019C	0.73757	0.678022
YPL034W_YPL034W	-0.560441	-0.364629
YAL037W_YAL037W	1.71942	0.474008
ZDS2_YML109W	0.46245	0.250666
IMD4_YML056C	0.972871	-0.0990607
TIM54_YJL054W	0.538253	0.037909
RPC34_YNR003C	0.374939	0.770229
PGC1_YPL206C	0.585567	0.0589706
BCH2_YKR027W	1.39568	0.136592
DNF3_YMR162C	-1.34133	-0.0193418
VPS38_YLR360W	0.731496	-0.0977549
MIL1_YFL034W	1.04957	0.281363
PAU7_YAR020C	0.622562	0.423967
RIM2_YBR192W	0.223674	-0.104203
RPP2b_YDR382W	1.94064	0.906968
CDC123_YLR215C	0.888262	0.141252
YGR127W_YGR127W	1.39996	-0.0755715
MNS1_YJR131W	0.149107	0.0242052
RLP24_YLR009W	1.14315	1.18214
GAL4_YPL248C	0.541682	-0.267215
RCM1_YNL022C	-0.487621	0.250168
FAA2_YER015W	0.654328	0.441828
TRL1_YJL087C	0.0177905	0.149096
YJR098C_YJR098C	-0.0175425	-0.406693
SNU23_YDL098C	0.0335317	-0.120735
YDL057W_YDL057W	-1.25807	-0.635593
TSR3_YOR006C	0.682246	-0.0015709
NOP7_YGR103W	-0.176741	0.769863
HCR1_YLR192C	0.225159	0.00282757
YPQ2_YDR352W	0.0137084	-0.144244
MRC1_YCL061C	-1.15365	-0.180515
ZDS1_YMR273C	-1.0217	-0.590342
YKT6_YKL196C	-0.1605	-0.309054
YPS6_YIR039C	1.94683	1.1462
NPL3_YDR432W	0.473184	0.298158
EST3_YIL009C-A	0.603946	0.0864514
RPN7_YPR108W	-0.575251	-0.915464
YMC1_YPR058W	-1.13347	-0.220458
STH1_YIL126W	0.367844	0.553636
GCD11_YER025W	-0.0307986	-0.015493
SLH1_YGR271W	-1.68602	-1.12408
SPN1_YPR133C	0.742041	0.0975305
THI80_YOR143C	-0.533996	-0.714258
ARR1_YPR199C	0.184646	-0.0469628
COG7_YGL005C	0.4209	-0.0338392
YKL091C_YKL091C	0.474311	-0.202937
TFC1_YBR123C	0.00768345	-0.135633
YGL082W_YGL082W	0.324194	0.274699
TRS120_YDR407C	0.44722	0.268248
YPL245W_YPL245W	0.350884	0.186585
RGI2_YIL057C	1.84495	0.717234
ATG20_YDL113C	0.783814	0.103183
ARP2_YDL029W	-0.495259	-0.75148
MIA40_YKL195W	0.5647	-0.00136714
GTF1_YGR102C	0.32619	0.548054
LOA1_YPR139C	0.653509	0.124683
MRPL36_YBR122C	0.3908	0.384457
SDH7_YDR511W	1.32545	0.0267902
VBA4_YDR119W	-0.181929	-0.0517056
ALG9_YNL219C	0.0966285	-0.0195034
NUP116_YMR047C	-1.06996	-0.692443
COQ9_YLR201C	0.0468649	-0.391195
ERT1_YBR239C	0.796331	-0.0178774
RPL22b_YFL034C-A	1.11852	0.528456
SAG1_YJR004C	-0.0627313	-0.069452
SPB1_YCL054W	-0.133842	0.0307629
VPS53_YJL029C	0.0280096	-0.227186
ISD11_YER048W-A	0.89423	0.00160443
CUL3_YGR003W	-0.0209734	-0.0964634
ZRT3_YKL175W	0.426641	-0.245884
IVY1_YDR229W	-0.14443	-0.214758
TOM5_YPR133W-A	0.377784	0.22923
RRI1_YDL216C	-0.394263	-0.278725
LST4_YKL176C	0.535626	0.14386
ARO4_YBR249C	0.640435	-0.0644118
YGL185C_YGL185C	0.904008	-0.036552
EMC5_YIL027C	-0.0890576	-0.349331
CKB2_YOR039W	0.313282	0.387428
BPH1_YCR032W	-0.195025	-0.98818
HRD3_YLR207W	0.246251	-0.249912
BTS1_YPL069C	0.129611	-0.26538
APC11_YDL008W	1.05795	0.232865
RPB9_YGL070C	0.153076	-0.160995
ERP2_YAL007C	0.387664	-0.291404
YHR127W_YHR127W	-0.159139	0.447195
GIC1_YHR061C	0.382773	0.453727
CDC4_YFL009W	0.870775	0.46748
RAD59_YDL059C	0.329086	-0.989392
GRX7_YBR014C	0.321129	-0.162019
WWM1_YFL010C	0.719423	-0.0596739
BBP1_YPL255W	1.04536	-0.534052
SWC4_YGR002C	0.0384139	-0.195288
YDL086W_YDL086W	0.0485467	-0.265778
RFA3_YJL173C	0.245492	0.0739469
HXT10_YFL011W	0.0871549	-0.414099
CLB4_YLR210W	-0.974687	-0.580474
LSM1_YJL124C	0.11951	0.0564897
TRM3_YDL112W	0.0018228	0.547643
PAF1_YBR279W	0.968102	0.812976
HIR2_YOR038C	-0.0483287	-0.029531
FIN1_YDR130C	-0.547681	-0.739101
MRE11_YMR224C	-0.606681	-0.378478
DPB2_YPR175W	0.176752	0.57057
CCT3_YJL014W	-0.809571	-0.591965
AST1_YBL069W	0.885433	0.946179
DAP2_YHR028C	-0.0854762	0.112052
YTH1_YPR107C	-0.713187	-0.653747
RBD2_YPL246C	0.479957	0.219435
UTP7_YER082C	-0.965313	-0.32537
ATG21_YPL100W	-1.48006	-0.466421
URA6_YKL024C	1.44513	0.60431
MNN10_YDR245W	-0.0611203	-0.285056
ELP2_YGR200C	-0.366734	-0.469609
MNP1_YGL068W	0.102752	-0.637337
CCM1_YGR150C	-0.736507	-0.263834
DFG10_YIL049W	0.16812	-0.216501
LEO1_YOR123C	0.215038	-0.375025
YCR023C_YCR023C	-0.263544	-0.207495
SIP2_YGL208W	0.882153	0.919177
SKI6_YGR195W	-0.114328	-0.334207
CEG1_YGL130W	-0.680508	-0.509152
TIM44_YIL022W	0.309779	0.816857
RTT10_YPL183C	0.668542	0.378039
YIL029C_YIL029C	0.690007	0.346069
URA7_YBL039C	1.91072	1.77752
UBC12_YLR306W	-0.539495	-0.0341388
AFG1_YEL052W	-0.0927618	-0.172774
PCS60_YBR222C	1.08315	0.784068
PGA3_YML125C	0.623097	0.465145
PEX15_YOL044W	-0.540444	-0.544608
NDE2_YDL085W	0.145432	0.22522
PUS7_YOR243C	-0.0409592	0.131939
YPR114W_YPR114W	0.653334	0.641539
NMT1_YLR195C	-0.652136	-0.684203
YJR039W_YJR039W	1.00044	-0.149271
YLR352W_YLR352W	0.622126	-0.133674
CKA2_YOR061W	0.231137	-0.110062
IMG1_YCR046C	0.659969	0.0272618
MRP2_YPR166C	-0.0601869	0.487254
NCE101_YJL205C	0.751132	-0.040565
YKL023W_YKL023W	1.67948	0.780093
RBL2_YOR265W	-0.123932	-0.668907
PAN2_YGL094C	-0.540892	0.115685
VPS24_YKL041W	-0.0489067	-0.519028
TWF1_YGR080W	-1.81034	-1.19107
YDL157C_YDL157C	0.160132	0.431293
CMR1_YDL156W	-0.233189	0.656555
YLH47_YPR125W	1.1011	0.322005
TDA7_YNL176C	0.506724	0.494929
PAU24_YBR301W	1.94011	1.43932
PXP2_YJR111C	0.258582	0.0561501
CKA1_YIL035C	0.286284	-0.611208
OST1_YJL002C	-0.0312175	0.00876983
YDR381C-A_YDR381C-A	1.26044	0.681901
NNF1_YJR112W	0.129299	0.260605
SPC98_YNL126W	0.256796	-0.0958724
GRE2_YOL151W	1.50958	1.11458
HAL9_YOL089C	-1.01647	-1.35069
KOG1_YHR186C	-1.65984	-0.831618
SWS2_YNL081C	-0.218317	-0.892005
PWP2_YCR057C	1.869	0.778863
DNM1_YLL001W	0.280681	-0.0246235
PEX31_YGR004W	-0.498278	-0.225844
NAM8_YHR086W	0.411639	-0.453236
ODC1_YPL134C	0.841595	-0.0489773
ATS1_YAL020C	0.623845	0.145708
FIR1_YER032W	0.675796	0.633665
LAG2_YOL025W	0.615212	0.16085
PRE3_YJL001W	0.390973	-0.148625
HEM3_YDL205C	1.13896	-0.0181972
SPC105_YGL093W	-0.649022	-0.149546
SEC6_YIL068C	-0.405165	-0.321878
MVB12_YGR206W	-0.365466	0.0589706
ELG1_YOR144C	0.233577	-0.276632
BLM10_YFL007W	-0.389101	-0.0458017
VHC1_YBR235W	0.0249622	-0.337547
FUS2_YMR232W	0.589788	0.151728
HIS6_YIL020C	-0.393833	-0.346466
ATP5_YDR298C	0.796163	0.488499
DCP1_YOL149W	-1.19074	-1.15604
DEG1_YFL001W	0.973469	0.179265
YPT31_YER031C	0.490892	0.361782
RPT5_YOR117W	0.23943	-0.124629
CAD1_YDR423C	-0.327308	-0.801437
SSN3_YPL042C	0.388412	-0.0345412
STT4_YLR305C	0.193464	-0.292691
INM2_YDR287W	-0.532964	-0.488631
ELA1_YNL230C	-0.0359732	-0.193925
ZPS1_YOL154W	0.618046	0.306898
ESA1_YOR244W	-0.147874	0.0921375
NPL4_YBR170C	0.0210788	-0.286921
STE5_YDR103W	0.635501	0.464227
SPP2_YOR148C	-0.412709	-0.311903
YER134C_YER134C	0.0338566	-0.404203
ASM4_YDL088C	0.16816	-0.307868
CHL1_YPL008W	0.332042	0.318122
SUI2_YJR007W	0.543981	0.457393
FUN30_YAL019W	0.647687	0.209627
IMP3_YHR148W	-0.723959	-0.569443
IKI1_YHR187W	-2.07904	-1.04503
SFB2_YNL049C	-0.761281	-0.496727
GEA2_YEL022W	-0.399749	-0.477913
SEC9_YGR009C	0.208461	-0.361702
MAG1_YER142C	-0.0794371	-0.497868
MDL1_YLR188W	-0.914322	-0.87023
SRO9_YCL037C	2.37333	1.91591
RRS1_YOR294W	0.266631	-0.261627
TAF14_YPL129W	-0.203172	-0.517497
TOF1_YNL273W	0.228437	0.349108
CDC14_YFR028C	0.174187	1.58857
THI6_YPL214C	0.491545	-0.152966
DFM1_YDR411C	-0.0917435	0.366361
IRC21_YMR073C	0.654468	-0.00915208
FAF1_YIL019W	-0.553595	-0.526987
YBR197C_YBR197C	1.18006	0.835107
JEM1_YJL073W	-0.836275	-0.742484
GIM4_YEL003W	0.620766	0.182706
VAM3_YOR106W	0.614341	0.0972094
AEP2_YMR282C	-0.35927	-0.274909
NUP42_YDR192C	-0.423057	0.00643245
VMA1_YDL185W	1.16472	0.504269
LEA1_YPL213W	0.645842	-0.218483
JJJ3_YJR097W	0.489023	-0.00637011
SEC66_YBR171W	0.100943	0.22923
AIM2_YAL049C	0.600482	0.429209
NMA2_YGR010W	0.0805822	-0.318484
ECM29_YHL030W	-0.0633462	-0.347078
CTF4_YPR135W	-0.403083	-0.294861
AIM19_YIL087C	0.621313	-0.553713
YNL035C_YNL035C	0.821537	-0.0124514
ARC40_YBR234C	-0.155046	-0.248661
ISY1_YJR050W	0.0361895	-0.548712
HEM4_YOR278W	0.140266	-0.483009
SHO1_YER118C	0.645612	0.0768481
MIX23_YBL107C	-0.230203	-0.322767
TIM13_YGR181W	0.609925	-0.534404
SMC3_YJL074C	-1.09096	-1.14075
YSC84_YHR016C	0.648262	0.378325
FUN14_YAL008W	1.11127	-0.0788615
RRP17_YDR412W	0.39545	0.356998
YDL085C-A_YDL085C-A	0.491844	-0.226324
RQC2_YPL009C	0.131918	0.0564284
MON1_YGL124C	0.903135	-0.151596
RIB5_YBR256C	0.110465	0.0530091
VPS20_YMR077C	-0.413895	-0.384829
VPS30_YPL120W	-0.684691	-0.605692
PMI40_YER003C	0.59994	-0.00370585
UTP13_YLR222C	-1.0085	-0.05424
GTB1_YDR221W	0.0175793	-0.366709
SPC97_YHR172W	-0.147155	-0.298334
SAC3_YDR159W	0.345965	-0.35513
ADE13_YLR359W	0.111444	-0.445261
RRP46_YGR095C	0.576758	-0.171642
ATG2_YNL242W	0.433872	0.159932
ALO1_YML086C	0.172161	-0.0732536
UPS3_YDR185C	0.823259	0.2217
RBH1_YJL181W	0.0480458	0.177026
UME1_YPL139C	0.466715	0.311055
DSN1_YIR010W	-0.553595	-0.8639
TRS23_YDR246W	0.800769	0.381568
MRPL6_YHR147C	-0.870246	-0.426143
TGL4_YKR089C	1.87714	0.70678
SNT2_YGL131C	-1.15153	-0.18749
NAT1_YDL040C	1.04252	0.532668
SRM1_YGL097W	1.3533	1.17827
RPL36a_YMR194W	0.930927	0.281363
Oct-01_YKL134C	-0.387324	0.131548
GLE2_YER107C	-0.694344	-0.609726
HRR25_YPL204W	0.357497	0.114253
YLR036C_YLR036C	0.810691	0.499543
MSH6_YDR097C	1.07438	0.29647
ALE1_YOR175C	0.897826	-0.0377334
RIT1_YMR283C	0.742507	-0.22989
KSS1_YGR040W	1.57258	0.871487
TOA1_YOR194C	0.204456	0.19321
AIM9_YER080W	0.825953	-0.314426
BUB2_YMR055C	0.912068	0.162064
YJL068C_YJL068C	-0.18455	-0.0670913
MFB1_YDR219C	-0.174946	-0.852193
UTR1_YJR049C	-0.233957	-0.247519
UBA4_YHR111W	-1.17556	-0.849249
GON7_YJL184W	0.517789	0.115353
COS9_YKL219W	0.730149	0.157788
TEL1_YBL088C	0.0694805	-0.459345
ISW2_YOR304W	0.487777	-0.19011
TOM22_YNL131W	-0.204628	0.142299
CDC7_YDL017W	0.862548	0.0411594
FOX2_YKR009C	0.819728	0.823373
BNA2_YJR078W	0.589026	0.189441
DUG2_YBR281C	0.756182	0.544397
ARP7_YPR034W	0.197036	-0.716757
PAU15_YIR041W	2.12579	0.846426
SPB4_YFL002C	1.21765	0.017748
IMH1_YLR309C	-0.677467	-0.71163
DNF1_YER166W	0.558042	0.581313
ALA1_YOR335C	1.71384	0.93698
TAF2_YCR042C	-0.836477	-0.1849
PMT6_YGR199W	-1.06019	-1.57225
NVJ1_YHR195W	0.261113	-0.195563
YKR018C_YKR018C	1.33575	0.508278
SST2_YLR452C	1.07099	0.0735067
MVD1_YNR043W	0.775747	0.520551
SPT15_YER148W	0.211122	-0.0244454
IML3_YBR107C	0.421082	0.417425
ALG11_YNL048W	-0.872492	-0.294955
[truncated: 2,909 more rows]
